# Supplementary material for: Experimental evolution of Staphylococcus aureus in macrophages: dissection of a conditional adaptive trait promoting intracellular survival
Source: mBio. 2024 Apr 29;15(6):e00346-24. doi: 10.1128/mbio.00346-24 (PMC11237485; doi:10.1128/mbio.00346-24)
Supplement: Supplemental Tables — Tables S1-S6. [file mbio.00346-24-s0002.xlsx]

## Sheet: Supplementary Table S1
Table S1. Primers used in this study
Primer name	Sequence (5’-3; restriction site underlined, complementary sites lower case)
pIMAY MCS F	TACATGTCAAGAATAAACTGCCAAAGC
pIMAY MCS R	AATACCTGTGACGGAAGATCACTTCG
corA UP F	GAGAATTCGTTATTTAGGG
corA UP R	CCCTAAATAACGAATTCTC
corA DOWN F	GTCAAGTATGTCGATGTTAG
corA DOWN R	CACTAACATCGACATACTTG
corA seq OUT F	GTGTGGAATTGCTATTTTATG
corA seq OUT R	GTACCTATTGTTGGTGCATTC
rsbW F	GCAGTTAGTGAAGCTGTGAC
rsbW R	AGTCATACTGATTGTCACAC
rsbW seq OUT F	GCAATTTTAAAGCTTCAAAAC
rsbW seq OUT R	GTGGATACACATTAAACTACG

## Sheet: Supplementary Table S2
Table S2. S. aureus Staphophia genomes
Experiment	rsbW length	sigB length	ST (from MLST)	Run	ReleaseDate	download_path	LibraryStrategy	Model	SRAStudy	BioProject	Sample	BioSample	SampleName	Body_Site	CenterName	Submission
ERX001172	479	770	239	ERR006468	2010-03-15	https://sra-downloadb.st-va.ncbi.nlm.nih.gov/sos1/sra-pub-run-8/ERR006468/ERR006468.2	OTHER	Illumina Genome Analyzer II	ERP000070	PRJEB2016	ERS000432	SAMEA985445	SAMEA985445		SC	ERA000102
ERX001174	479	770	-	ERR006470	2011-03-18 11:33:40	https://sra-download.ncbi.nlm.nih.gov/traces/era4/ERR/ERR006/ERR006470	OTHER	Illumina Genome Analyzer II	ERP000070	PRJEB2016	ERS000433	SAMEA985446	SAMEA985446		SC	ERA000102
ERX001178	479	770	239	ERR006474	2010-03-15	https://sra-downloadb.st-va.ncbi.nlm.nih.gov/sos1/sra-pub-run-8/ERR006474/ERR006474.2	OTHER	Illumina Genome Analyzer II	ERP000070	PRJEB2016	ERS000435	SAMEA985396	SAMEA985396		SC	ERA000102
ERX001180	479	770	-	ERR006476	2010-03-15	https://sra-downloadb.st-va.ncbi.nlm.nih.gov/sos2/sra-pub-run-6/ERR006476/ERR006476.2	OTHER	Illumina Genome Analyzer II	ERP000070	PRJEB2016	ERS000436	SAMEA985449	SAMEA985449		SC	ERA000102
ERX001188	479	770	-	ERR006484	2010-03-15	https://sra-downloadb.st-va.ncbi.nlm.nih.gov/sos2/sra-pub-run-6/ERR006484/ERR006484.2	OTHER	Illumina Genome Analyzer II	ERP000070	PRJEB2016	ERS000440	SAMEA985419	SAMEA985419		SC	ERA000102
ERX001198	479	770	-	ERR006496	2010-03-15	https://sra-downloadb.st-va.ncbi.nlm.nih.gov/sos2/sra-pub-run-6/ERR006496/ERR006496.2	OTHER	Illumina Genome Analyzer II	ERP000070	PRJEB2016	ERS000445	SAMEA985414	SAMEA985414		SC	ERA000102
ERX001200	#N/A	770	239	ERR006494	2010-03-15	https://sra-downloadb.st-va.ncbi.nlm.nih.gov/sos1/sra-pub-run-8/ERR006494/ERR006494.2	OTHER	Illumina Genome Analyzer II	ERP000070	PRJEB2016	ERS000446	SAMEA985417	SAMEA985417		SC	ERA000102
ERX001202	479	770	239	ERR006498	2010-03-15	https://sra-downloadb.st-va.ncbi.nlm.nih.gov/sos1/sra-pub-run-8/ERR006498/ERR006498.2	OTHER	Illumina Genome Analyzer II	ERP000070	PRJEB2016	ERS000447	SAMEA985416	SAMEA985416		SC	ERA000102
ERX001204	479	770	174	ERR006500	2010-03-15	https://sra-downloadb.st-va.ncbi.nlm.nih.gov/sos1/sra-pub-run-8/ERR006500/ERR006500.2	OTHER	Illumina Genome Analyzer II	ERP000070	PRJEB2016	ERS000448	SAMEA985423	SAMEA985423		SC	ERA000102
ERX001206	479	770	239	ERR006502	2010-03-15	https://sra-downloadb.st-va.ncbi.nlm.nih.gov/sos2/sra-pub-run-6/ERR006502/ERR006502.2	OTHER	Illumina Genome Analyzer II	ERP000070	PRJEB2016	ERS000449	SAMEA985422	SAMEA985422		SC	ERA000102
ERX001208	479	770	239	ERR006504	2010-03-15	https://sra-downloadb.st-va.ncbi.nlm.nih.gov/sos2/sra-pub-run-6/ERR006504/ERR006504.2	OTHER	Illumina Genome Analyzer II	ERP000070	PRJEB2016	ERS000450	SAMEA985395	SAMEA985395		SC	ERA000102
ERX001210	479	770	239	ERR006506	2010-03-15	https://sra-downloadb.st-va.ncbi.nlm.nih.gov/sos1/sra-pub-run-8/ERR006506/ERR006506.2	OTHER	Illumina Genome Analyzer II	ERP000070	PRJEB2016	ERS000451	SAMEA985450	SAMEA985450		SC	ERA000102
ERX001212	479	770	239	ERR006508	2010-03-15	https://sra-downloadb.st-va.ncbi.nlm.nih.gov/sos2/sra-pub-run-6/ERR006508/ERR006508.2	OTHER	Illumina Genome Analyzer II	ERP000070	PRJEB2016	ERS000452	SAMEA985457	SAMEA985457		SC	ERA000102
ERX001214	479	770	239	ERR006512	2011-03-18 11:33:40	https://sra-download.ncbi.nlm.nih.gov/traces/era2/ERR/ERR006/ERR006512	OTHER	Illumina Genome Analyzer II	ERP000070	PRJEB2016	ERS000453	SAMEA985448	SAMEA985448		SC	ERA000102
ERX001216	479	770	239	ERR006510	2010-03-15	https://sra-downloadb.st-va.ncbi.nlm.nih.gov/sos2/sra-pub-run-6/ERR006510/ERR006510.3	OTHER	Illumina Genome Analyzer II	ERP000070	PRJEB2016	ERS000454	SAMEA985426	SAMEA985426		SC	ERA000102
ERX001218	479	770	239	ERR006514	2010-03-15	https://sra-downloadb.st-va.ncbi.nlm.nih.gov/sos2/sra-pub-run-6/ERR006514/ERR006514.2	OTHER	Illumina Genome Analyzer II	ERP000070	PRJEB2016	ERS000455	SAMEA985397	SAMEA985397		SC	ERA000102
ERX001244	#N/A	770	-	ERR006540	2010-03-15	https://sra-downloadb.st-va.ncbi.nlm.nih.gov/sos2/sra-pub-run-6/ERR006540/ERR006540.3	OTHER	Illumina Genome Analyzer II	ERP000070	PRJEB2016	ERS000468	SAMEA985401	SAMEA985401		SC	ERA000102
ERX001248	479	770	239	ERR006544	2010-03-15	https://sra-downloadb.st-va.ncbi.nlm.nih.gov/sos2/sra-pub-run-6/ERR006544/ERR006544.3	OTHER	Illumina Genome Analyzer II	ERP000070	PRJEB2016	ERS000470	SAMEA985439	SAMEA985439		SC	ERA000102
ERX001250	479	770	239	ERR006546	2010-03-15	https://sra-downloadb.st-va.ncbi.nlm.nih.gov/sos2/sra-pub-run-6/ERR006546/ERR006546.2	OTHER	Illumina Genome Analyzer II	ERP000070	PRJEB2016	ERS000471	SAMEA985440	SAMEA985440		SC	ERA000102
ERX001252	479	770	239	ERR006548	2010-03-15	https://sra-downloadb.st-va.ncbi.nlm.nih.gov/sos1/sra-pub-run-8/ERR006548/ERR006548.2	OTHER	Illumina Genome Analyzer II	ERP000070	PRJEB2016	ERS000472	SAMEA985441	SAMEA985441		SC	ERA000102
ERX001254	479	770	239	ERR006550	2011-03-18 11:33:40	https://sra-download.ncbi.nlm.nih.gov/traces/era4/ERR/ERR006/ERR006550	OTHER	Illumina Genome Analyzer II	ERP000070	PRJEB2016	ERS000473	SAMEA985442	SAMEA985442		SC	ERA000102
ERX001256	479	770	-	ERR006552	2010-03-15	https://sra-downloadb.st-va.ncbi.nlm.nih.gov/sos2/sra-pub-run-6/ERR006552/ERR006552.3	OTHER	Illumina Genome Analyzer II	ERP000070	PRJEB2016	ERS000474	SAMEA985435	SAMEA985435		SC	ERA000102
ERX001260	479	770	1225	ERR006556	2010-03-15	https://sra-downloadb.st-va.ncbi.nlm.nih.gov/sos2/sra-pub-run-6/ERR006556/ERR006556.2	OTHER	Illumina Genome Analyzer II	ERP000070	PRJEB2016	ERS000476	SAMEA985437	SAMEA985437		SC	ERA000102
ERX001262	479	770	239	ERR006558	2010-03-15	https://sra-downloadb.st-va.ncbi.nlm.nih.gov/sos2/sra-pub-run-6/ERR006558/ERR006558.2	OTHER	Illumina Genome Analyzer II	ERP000070	PRJEB2016	ERS000477	SAMEA985438	SAMEA985438		SC	ERA000102
ERX001264	479	770	239	ERR006568	2010-03-15	https://sra-downloadb.st-va.ncbi.nlm.nih.gov/sos2/sra-pub-run-6/ERR006568/ERR006568.2	OTHER	Illumina Genome Analyzer II	ERP000070	PRJEB2016	ERS000478	SAMEA985431	SAMEA985431		SC	ERA000102
ERX001270	479	770	239	ERR006564	2010-03-15	https://sra-downloadb.st-va.ncbi.nlm.nih.gov/sos2/sra-pub-run-6/ERR006564/ERR006564.2	OTHER	Illumina Genome Analyzer II	ERP000070	PRJEB2016	ERS000481	SAMEA985398	SAMEA985398		SC	ERA000102
ERX001272	479	770	239	ERR006566	2010-03-15	https://sra-downloadb.st-va.ncbi.nlm.nih.gov/sos1/sra-pub-run-8/ERR006566/ERR006566.2	OTHER	Illumina Genome Analyzer II	ERP000070	PRJEB2016	ERS000482	SAMEA985458	SAMEA985458		SC	ERA000102
ERX001276	479	770	239	ERR006572	2010-03-15	https://sra-downloadb.st-va.ncbi.nlm.nih.gov/sos1/sra-pub-run-8/ERR006572/ERR006572.2	OTHER	Illumina Genome Analyzer II	ERP000070	PRJEB2016	ERS000484	SAMEA985403	SAMEA985403		SC	ERA000102
ERX001278	479	770	239	ERR006574	2010-03-15	https://sra-downloadb.st-va.ncbi.nlm.nih.gov/sos1/sra-pub-run-8/ERR006574/ERR006574.2	OTHER	Illumina Genome Analyzer II	ERP000070	PRJEB2016	ERS000485	SAMEA985402	SAMEA985402		SC	ERA000102
ERX001282	479	770	239	ERR006578	2010-03-15	https://sra-downloadb.st-va.ncbi.nlm.nih.gov/sos2/sra-pub-run-6/ERR006578/ERR006578.3	OTHER	Illumina Genome Analyzer II	ERP000070	PRJEB2016	ERS000487	SAMEA985404	SAMEA985404		SC	ERA000102
ERX001286	479	770	-	ERR006582	2010-03-15	https://sra-downloadb.st-va.ncbi.nlm.nih.gov/sos1/sra-pub-run-8/ERR006582/ERR006582.2	OTHER	Illumina Genome Analyzer II	ERP000070	PRJEB2016	ERS000489	SAMEA985424	SAMEA985424		SC	ERA000102
ERX001290	479	770	239	ERR006586	2010-03-15	https://sra-downloadb.st-va.ncbi.nlm.nih.gov/sos1/sra-pub-run-8/ERR006586/ERR006586.2	OTHER	Illumina Genome Analyzer II	ERP000070	PRJEB2016	ERS000491	SAMEA985430	SAMEA985430		SC	ERA000102
ERX001292	479	770	239	ERR006588	2010-03-15	https://sra-downloadb.st-va.ncbi.nlm.nih.gov/sos2/sra-pub-run-6/ERR006588/ERR006588.2	OTHER	Illumina Genome Analyzer II	ERP000070	PRJEB2016	ERS000492	SAMEA985427	SAMEA985427		SC	ERA000102
ERX001294	479	770	239	ERR006590	2010-03-15	https://sra-downloadb.st-va.ncbi.nlm.nih.gov/sos2/sra-pub-run-6/ERR006590/ERR006590.3	OTHER	Illumina Genome Analyzer II	ERP000070	PRJEB2016	ERS000493	SAMEA985428	SAMEA985428		SC	ERA000102
ERX001298	479	770	-	ERR006594	2010-03-15	https://sra-downloadb.st-va.ncbi.nlm.nih.gov/sos1/sra-pub-run-8/ERR006594/ERR006594.2	OTHER	Illumina Genome Analyzer II	ERP000070	PRJEB2016	ERS000495	SAMEA985434	SAMEA985434		SC	ERA000102
ERX001300	479	770	-	ERR006596	2010-03-15	https://sra-downloadb.st-va.ncbi.nlm.nih.gov/sos1/sra-pub-run-8/ERR006596/ERR006596.2	OTHER	Illumina Genome Analyzer II	ERP000070	PRJEB2016	ERS000496	SAMEA985459	SAMEA985459		SC	ERA000102
ERX001302	479	770	239	ERR006598	2011-03-18 11:33:40	https://sra-download.ncbi.nlm.nih.gov/traces/era4/ERR/ERR006/ERR006598	OTHER	Illumina Genome Analyzer II	ERP000070	PRJEB2016	ERS000497	SAMEA985460	SAMEA985460		SC	ERA000102
ERX012593	479	770	239	ERR033832	2011-04-28 19:35:46	https://sra-downloadb.st-va.ncbi.nlm.nih.gov/sos1/sra-pub-run-8/ERR033832/ERR033832.2	WGS	Illumina Genome Analyzer II	ERP000130	PRJEB2076	SRS024887	SAMN00009845	unidentified		SC	ERA029310
ERX012594	479	770	239	ERR033819	2011-04-28 19:35:43	https://sra-downloadb.st-va.ncbi.nlm.nih.gov/sos2/sra-pub-run-6/ERR033819/ERR033819.2	WGS	Illumina Genome Analyzer II	ERP000130	PRJEB2076	SRS024887	SAMN00009845	unidentified		SC	ERA029310
ERX015246	479	770	22	ERR038046	2011-07-09 19:52:30	https://sra-downloadb.st-va.ncbi.nlm.nih.gov/sos2/sra-pub-run-6/ERR038046/ERR038046.2	WGS	Illumina Genome Analyzer II	ERP000633	PRJEB2510	ERS004282	SAMEA957290	SAMEA957290		SC	ERA037744
ERX015247	479	770	22	ERR038047	2011-07-09 19:52:31	https://sra-downloadb.st-va.ncbi.nlm.nih.gov/sos2/sra-pub-run-6/ERR038047/ERR038047.2	WGS	Illumina Genome Analyzer II	ERP000633	PRJEB2510	ERS004280	SAMEA957292	SAMEA957292		SC	ERA037744
ERX015249	479	770	22	ERR038049	2011-07-09 19:52:34	https://sra-downloadb.st-va.ncbi.nlm.nih.gov/sos2/sra-pub-run-6/ERR038049/ERR038049.3	WGS	Illumina Genome Analyzer II	ERP000633	PRJEB2510	ERS004278	SAMEA957204	SAMEA957204		SC	ERA037744
ERX015250	479	770	22	ERR038050	2011-07-09 19:52:35	https://sra-downloadb.st-va.ncbi.nlm.nih.gov/sos2/sra-pub-run-6/ERR038050/ERR038050.3	WGS	Illumina Genome Analyzer II	ERP000633	PRJEB2510	ERS004281	SAMEA957291	SAMEA957291		SC	ERA037744
ERX015256	479	770	22	ERR038056	2011-07-09 19:52:41	https://sra-downloadb.st-va.ncbi.nlm.nih.gov/sos2/sra-pub-run-6/ERR038056/ERR038056.3	WGS	Illumina Genome Analyzer II	ERP000633	PRJEB2510	ERS004290	SAMEA957209	SAMEA957209		SC	ERA037744
ERX015257	479	770	22	ERR038057	2011-07-09 19:52:43	https://sra-downloadb.st-va.ncbi.nlm.nih.gov/sos2/sra-pub-run-6/ERR038057/ERR038057.3	WGS	Illumina Genome Analyzer II	ERP000633	PRJEB2510	ERS004289	SAMEA957286	SAMEA957286		SC	ERA037744
ERX015258	479	770	22	ERR038058	2011-07-09 19:52:44	https://sra-downloadb.st-va.ncbi.nlm.nih.gov/sos2/sra-pub-run-6/ERR038058/ERR038058.2	WGS	Illumina Genome Analyzer II	ERP000633	PRJEB2510	ERS004295	SAMEA957195	SAMEA957195		SC	ERA037744
ERX015259	479	770	22	ERR038059	2011-07-09 19:52:45	https://sra-downloadb.st-va.ncbi.nlm.nih.gov/sos2/sra-pub-run-6/ERR038059/ERR038059.2	WGS	Illumina Genome Analyzer II	ERP000633	PRJEB2510	ERS004288	SAMEA957287	SAMEA957287		SC	ERA037744
ERX015260	479	770	22	ERR038060	2011-07-09 19:52:46	https://sra-downloadb.st-va.ncbi.nlm.nih.gov/sos2/sra-pub-run-6/ERR038060/ERR038060.2	WGS	Illumina Genome Analyzer II	ERP000633	PRJEB2510	ERS004286	SAMEA957294	SAMEA957294		SC	ERA037744
ERX015261	479	770	22	ERR038061	2011-07-09 19:52:47	https://sra-downloadb.st-va.ncbi.nlm.nih.gov/sos2/sra-pub-run-6/ERR038061/ERR038061.2	WGS	Illumina Genome Analyzer II	ERP000633	PRJEB2510	ERS004291	SAMEA957185	SAMEA957185		SC	ERA037744
ERX015262	479	770	22	ERR038062	2011-07-09 19:52:48	https://sra-downloadb.st-va.ncbi.nlm.nih.gov/sos2/sra-pub-run-6/ERR038062/ERR038062.3	WGS	Illumina Genome Analyzer II	ERP000633	PRJEB2510	ERS004287	SAMEA957293	SAMEA957293		SC	ERA037744
ERX015263	479	770	22	ERR038063	2011-07-09 19:52:49	https://sra-downloadb.st-va.ncbi.nlm.nih.gov/sos2/sra-pub-run-6/ERR038063/ERR038063.2	WGS	Illumina Genome Analyzer II	ERP000633	PRJEB2510	ERS004292	SAMEA957194	SAMEA957194		SC	ERA037744
ERX015266	479	770	36	ERR038066	2011-07-09 19:52:53	https://sra-downloadb.st-va.ncbi.nlm.nih.gov/sos2/sra-pub-run-6/ERR038066/ERR038066.3	WGS	Illumina Genome Analyzer II	ERP000633	PRJEB2510	ERS004305	SAMEA957247	SAMEA957247		SC	ERA037744
ERX015267	479	770	36	ERR038067	2011-07-09 19:52:54	https://sra-downloadb.st-va.ncbi.nlm.nih.gov/sos2/sra-pub-run-6/ERR038067/ERR038067.2	WGS	Illumina Genome Analyzer II	ERP000633	PRJEB2510	ERS004301	SAMEA957245	SAMEA957245		SC	ERA037744
ERX015268	479	770	36	ERR038068	2011-07-09 19:52:55	https://sra-downloadb.st-va.ncbi.nlm.nih.gov/sos2/sra-pub-run-6/ERR038068/ERR038068.2	WGS	Illumina Genome Analyzer II	ERP000633	PRJEB2510	ERS004299	SAMEA957179	SAMEA957179		SC	ERA037744
ERX015269	479	770	36	ERR038069	2011-07-09 19:52:56	https://sra-downloadb.st-va.ncbi.nlm.nih.gov/sos2/sra-pub-run-6/ERR038069/ERR038069.2	WGS	Illumina Genome Analyzer II	ERP000633	PRJEB2510	ERS004298	SAMEA957178	SAMEA957178		SC	ERA037744
ERX015270	479	770	36	ERR038070	2011-07-09 19:52:57	https://sra-downloadb.st-va.ncbi.nlm.nih.gov/sos2/sra-pub-run-6/ERR038070/ERR038070.2	WGS	Illumina Genome Analyzer II	ERP000633	PRJEB2510	ERS004300	SAMEA957275	SAMEA957275		SC	ERA037744
ERX015271	479	770	36	ERR038071	2011-07-09 19:52:58	https://sra-downloadb.st-va.ncbi.nlm.nih.gov/sos2/sra-pub-run-6/ERR038071/ERR038071.3	WGS	Illumina Genome Analyzer II	ERP000633	PRJEB2510	ERS004296	SAMEA957297	SAMEA957297		SC	ERA037744
ERX015272	479	770	36	ERR038072	2011-07-09 19:52:59	https://sra-downloadb.st-va.ncbi.nlm.nih.gov/sos2/sra-pub-run-6/ERR038072/ERR038072.2	WGS	Illumina Genome Analyzer II	ERP000633	PRJEB2510	ERS004294	SAMEA957180	SAMEA957180		SC	ERA037744
ERX015273	479	770	252	ERR038073	2011-07-09 19:53:01	https://sra-downloadb.st-va.ncbi.nlm.nih.gov/sos2/sra-pub-run-6/ERR038073/ERR038073.3	WGS	Illumina Genome Analyzer II	ERP000633	PRJEB2510	ERS004307	SAMEA957246	SAMEA957246		SC	ERA037744
ERX015276	479	770	22	ERR038076	2011-07-09 19:53:04	https://sra-downloadb.st-va.ncbi.nlm.nih.gov/sos2/sra-pub-run-6/ERR038076/ERR038076.2	WGS	Illumina Genome Analyzer II	ERP000633	PRJEB2510	ERS004399	SAMEA957218	SAMEA957218		SC	ERA037744
ERX015277	479	770	22	ERR038077	2011-07-09 19:53:05	https://sra-downloadb.st-va.ncbi.nlm.nih.gov/sos2/sra-pub-run-6/ERR038077/ERR038077.3	WGS	Illumina Genome Analyzer II	ERP000633	PRJEB2510	ERS004401	SAMEA957259	SAMEA957259		SC	ERA037744
ERX015278	479	770	22	ERR038078	2011-07-09 19:53:06	https://sra-downloadb.st-va.ncbi.nlm.nih.gov/sos2/sra-pub-run-6/ERR038078/ERR038078.2	WGS	Illumina Genome Analyzer II	ERP000633	PRJEB2510	ERS004403	SAMEA957266	SAMEA957266		SC	ERA037744
ERX015279	479	770	22	ERR038079	2011-07-09 19:53:07	https://sra-downloadb.st-va.ncbi.nlm.nih.gov/sos2/sra-pub-run-6/ERR038079/ERR038079.2	WGS	Illumina Genome Analyzer II	ERP000633	PRJEB2510	ERS004402	SAMEA957203	SAMEA957203		SC	ERA037744
ERX015280	479	770	22	ERR038080	2011-07-09 19:53:09	https://sra-downloadb.st-va.ncbi.nlm.nih.gov/sos2/sra-pub-run-6/ERR038080/ERR038080.3	WGS	Illumina Genome Analyzer II	ERP000633	PRJEB2510	ERS004404	SAMEA957298	SAMEA957298		SC	ERA037744
ERX015281	479	770	22	ERR038081	2011-07-09 19:53:10	https://sra-downloadb.st-va.ncbi.nlm.nih.gov/sos2/sra-pub-run-6/ERR038081/ERR038081.3	WGS	Illumina Genome Analyzer II	ERP000633	PRJEB2510	ERS004406	SAMEA957258	SAMEA957258		SC	ERA037744
ERX015283	479	770	22	ERR038083	2011-07-09 19:53:12	https://sra-downloadb.st-va.ncbi.nlm.nih.gov/sos2/sra-pub-run-6/ERR038083/ERR038083.3	WGS	Illumina Genome Analyzer II	ERP000633	PRJEB2510	ERS004400	SAMEA957201	SAMEA957201		SC	ERA037744
ERX015286	479	770	36	ERR038086	2011-07-09 19:53:15	https://sra-downloadb.st-va.ncbi.nlm.nih.gov/sos1/sra-pub-run-8/ERR038086/ERR038086.3	WGS	Illumina Genome Analyzer II	ERP000633	PRJEB2510	ERS004411	SAMEA957228	SAMEA957228		SC	ERA037744
ERX015287	479	770	36	ERR038087	2011-07-09 19:53:16	https://sra-downloadb.st-va.ncbi.nlm.nih.gov/sos1/sra-pub-run-8/ERR038087/ERR038087.2	WGS	Illumina Genome Analyzer II	ERP000633	PRJEB2510	ERS004410	SAMEA957227	SAMEA957227		SC	ERA037744
ERX015288	479	770	36	ERR038088	2011-07-09 19:53:18	https://sra-downloadb.st-va.ncbi.nlm.nih.gov/sos1/sra-pub-run-8/ERR038088/ERR038088.2	WGS	Illumina Genome Analyzer II	ERP000633	PRJEB2510	ERS004414	SAMEA957223	SAMEA957223		SC	ERA037744
ERX015289	479	770	36	ERR038089	2011-07-09 19:53:19	https://sra-downloadb.st-va.ncbi.nlm.nih.gov/sos1/sra-pub-run-8/ERR038089/ERR038089.2	WGS	Illumina Genome Analyzer II	ERP000633	PRJEB2510	ERS004412	SAMEA957225	SAMEA957225		SC	ERA037744
ERX015290	479	770	36	ERR038090	2011-07-09 19:53:20	https://sra-downloadb.st-va.ncbi.nlm.nih.gov/sos1/sra-pub-run-8/ERR038090/ERR038090.2	WGS	Illumina Genome Analyzer II	ERP000633	PRJEB2510	ERS004418	SAMEA957229	SAMEA957229		SC	ERA037744
ERX015292	479	770	36	ERR038092	2011-07-09 19:53:22	https://sra-downloadb.st-va.ncbi.nlm.nih.gov/sos1/sra-pub-run-8/ERR038092/ERR038092.2	WGS	Illumina Genome Analyzer II	ERP000633	PRJEB2510	ERS004415	SAMEA957224	SAMEA957224		SC	ERA037744
ERX015296	479	770	22	ERR038096	2011-07-09 19:53:27	https://sra-downloadb.st-va.ncbi.nlm.nih.gov/sos1/sra-pub-run-8/ERR038096/ERR038096.2	WGS	Illumina Genome Analyzer II	ERP000633	PRJEB2510	ERS004421	SAMEA957235	SAMEA957235		SC	ERA037744
ERX015297	479	770	22	ERR038097	2011-07-09 19:53:28	https://sra-downloadb.st-va.ncbi.nlm.nih.gov/sos1/sra-pub-run-8/ERR038097/ERR038097.3	WGS	Illumina Genome Analyzer II	ERP000633	PRJEB2510	ERS004420	SAMEA957236	SAMEA957236		SC	ERA037744
ERX015298	479	770	22	ERR038098	2011-07-09 19:53:29	https://sra-downloadb.st-va.ncbi.nlm.nih.gov/sos1/sra-pub-run-8/ERR038098/ERR038098.2	WGS	Illumina Genome Analyzer II	ERP000633	PRJEB2510	ERS004422	SAMEA957234	SAMEA957234		SC	ERA037744
ERX015299	479	770	22	ERR038099	2011-07-09 19:53:30	https://sra-downloadb.st-va.ncbi.nlm.nih.gov/sos1/sra-pub-run-8/ERR038099/ERR038099.3	WGS	Illumina Genome Analyzer II	ERP000633	PRJEB2510	ERS004423	SAMEA957233	SAMEA957233		SC	ERA037744
ERX015300	479	770	22	ERR038100	2011-07-09 19:53:31	https://sra-downloadb.st-va.ncbi.nlm.nih.gov/sos1/sra-pub-run-8/ERR038100/ERR038100.3	WGS	Illumina Genome Analyzer II	ERP000633	PRJEB2510	ERS004424	SAMEA957240	SAMEA957240		SC	ERA037744
ERX015302	479	770	22	ERR038102	2011-07-09 19:53:34	https://sra-downloadb.st-va.ncbi.nlm.nih.gov/sos1/sra-pub-run-8/ERR038102/ERR038102.2	WGS	Illumina Genome Analyzer II	ERP000633	PRJEB2510	ERS004426	SAMEA957238	SAMEA957238		SC	ERA037744
ERX015306	479	770	36	ERR038106	2011-07-09 19:53:38	https://sra-downloadb.st-va.ncbi.nlm.nih.gov/sos1/sra-pub-run-8/ERR038106/ERR038106.2	WGS	Illumina Genome Analyzer II	ERP000633	PRJEB2510	ERS004273	SAMEA957300	SAMEA957300		SC	ERA037744
ERX015307	479	770	36	ERR038107	2011-07-09 19:53:39	https://sra-downloadb.st-va.ncbi.nlm.nih.gov/sos2/sra-pub-run-6/ERR038107/ERR038107.2	WGS	Illumina Genome Analyzer II	ERP000633	PRJEB2510	ERS004271	SAMEA957199	SAMEA957199		SC	ERA037744
ERX015308	479	770	36	ERR038108	2011-07-09 19:53:40	https://sra-downloadb.st-va.ncbi.nlm.nih.gov/sos2/sra-pub-run-6/ERR038108/ERR038108.3	WGS	Illumina Genome Analyzer II	ERP000633	PRJEB2510	ERS004269	SAMEA957192	SAMEA957192		SC	ERA037744
ERX015309	479	770	36	ERR038109	2011-07-09 19:53:42	https://sra-downloadb.st-va.ncbi.nlm.nih.gov/sos2/sra-pub-run-6/ERR038109/ERR038109.2	WGS	Illumina Genome Analyzer II	ERP000633	PRJEB2510	ERS004268	SAMEA957193	SAMEA957193		SC	ERA037744
ERX015310	479	770	36	ERR038110	2011-07-09 19:53:43	https://sra-downloadb.st-va.ncbi.nlm.nih.gov/sos2/sra-pub-run-6/ERR038110/ERR038110.2	WGS	Illumina Genome Analyzer II	ERP000633	PRJEB2510	ERS004267	SAMEA957190	SAMEA957190		SC	ERA037744
ERX015335	479	770	-	ERR038135	2011-07-09 19:54:11	https://sra-downloadb.st-va.ncbi.nlm.nih.gov/sos1/sra-pub-run-8/ERR038135/ERR038135.3	WGS	Illumina Genome Analyzer II	ERP000633	PRJEB2510	ERS004449	SAMEA957272	SAMEA957272		SC	ERA037744
ERX015337	479	770	-	ERR038137	2011-07-09 19:54:13	https://sra-downloadb.st-va.ncbi.nlm.nih.gov/sos1/sra-pub-run-8/ERR038137/ERR038137.2	WGS	Illumina Genome Analyzer II	ERP000633	PRJEB2510	ERS004451	SAMEA957248	SAMEA957248		SC	ERA037744
ERX015339	479	770	36	ERR038139	2011-07-09 19:54:16	https://sra-downloadb.st-va.ncbi.nlm.nih.gov/sos1/sra-pub-run-8/ERR038139/ERR038139.3	WGS	Illumina Genome Analyzer II	ERP000633	PRJEB2510	ERS004453	SAMEA957242	SAMEA957242		SC	ERA037744
ERX015340	479	770	36	ERR038140	2011-07-09 19:54:17	https://sra-downloadb.st-va.ncbi.nlm.nih.gov/sos1/sra-pub-run-8/ERR038140/ERR038140.2	WGS	Illumina Genome Analyzer II	ERP000633	PRJEB2510	ERS004455	SAMEA957252	SAMEA957252		SC	ERA037744
ERX015341	479	770	-	ERR038141	2011-07-09 19:54:18	https://sra-downloadb.st-va.ncbi.nlm.nih.gov/sos1/sra-pub-run-8/ERR038141/ERR038141.3	WGS	Illumina Genome Analyzer II	ERP000633	PRJEB2510	ERS004456	SAMEA957249	SAMEA957249		SC	ERA037744
ERX015342	479	770	-	ERR038142	2011-07-09 19:54:19	https://sra-downloadb.st-va.ncbi.nlm.nih.gov/sos1/sra-pub-run-8/ERR038142/ERR038142.3	WGS	Illumina Genome Analyzer II	ERP000633	PRJEB2510	ERS004458	SAMEA957231	SAMEA957231		SC	ERA037744
ERX015343	479	770	-	ERR038143	2011-07-09 19:54:20	https://sra-downloadb.st-va.ncbi.nlm.nih.gov/sos1/sra-pub-run-8/ERR038143/ERR038143.3	WGS	Illumina Genome Analyzer II	ERP000633	PRJEB2510	ERS004448	SAMEA957273	SAMEA957273		SC	ERA037744
ERX015344	479	770	-	ERR038144	2011-07-09 19:54:21	https://sra-downloadb.st-va.ncbi.nlm.nih.gov/sos1/sra-pub-run-8/ERR038144/ERR038144.3	WGS	Illumina Genome Analyzer II	ERP000633	PRJEB2510	ERS004461	SAMEA957186	SAMEA957186		SC	ERA037744
ERX015346	479	770	22	ERR038146	2011-07-09 19:54:24	https://sra-downloadb.st-va.ncbi.nlm.nih.gov/sos1/sra-pub-run-8/ERR038146/ERR038146.3	WGS	Illumina Genome Analyzer II	ERP000633	PRJEB2510	ERS004460	SAMEA957217	SAMEA957217		SC	ERA037744
ERX015347	479	770	22	ERR038147	2011-07-09 19:54:25	https://sra-downloadb.st-va.ncbi.nlm.nih.gov/sos1/sra-pub-run-8/ERR038147/ERR038147.3	WGS	Illumina Genome Analyzer II	ERP000633	PRJEB2510	ERS004465	SAMEA957182	SAMEA957182		SC	ERA037744
ERX015348	479	770	22	ERR038148	2011-07-09 19:54:26	https://sra-downloadb.st-va.ncbi.nlm.nih.gov/sos1/sra-pub-run-8/ERR038148/ERR038148.3	WGS	Illumina Genome Analyzer II	ERP000633	PRJEB2510	ERS004462	SAMEA957210	SAMEA957210		SC	ERA037744
ERX015349	479	770	-	ERR038149	2011-07-09 19:54:27	https://sra-downloadb.st-va.ncbi.nlm.nih.gov/sos1/sra-pub-run-8/ERR038149/ERR038149.3	WGS	Illumina Genome Analyzer II	ERP000633	PRJEB2510	ERS004463	SAMEA957184	SAMEA957184		SC	ERA037744
ERX015350	479	770	22	ERR038150	2011-07-09 19:54:28	https://sra-downloadb.st-va.ncbi.nlm.nih.gov/sos1/sra-pub-run-8/ERR038150/ERR038150.2	WGS	Illumina Genome Analyzer II	ERP000633	PRJEB2510	ERS004464	SAMEA957299	SAMEA957299		SC	ERA037744
ERX015351	479	770	22	ERR038151	2011-07-09 19:54:30	https://sra-downloadb.st-va.ncbi.nlm.nih.gov/sos2/sra-pub-run-6/ERR038151/ERR038151.3	WGS	Illumina Genome Analyzer II	ERP000633	PRJEB2510	ERS004466	SAMEA957277	SAMEA957277		SC	ERA037744
ERX015352	479	770	22	ERR038152	2011-07-09 19:54:31	https://sra-downloadb.st-va.ncbi.nlm.nih.gov/sos2/sra-pub-run-6/ERR038152/ERR038152.3	WGS	Illumina Genome Analyzer II	ERP000633	PRJEB2510	ERS004470	SAMEA957188	SAMEA957188		SC	ERA037744
ERX015353	479	770	22	ERR038153	2011-07-09 19:54:32	https://sra-downloadb.st-va.ncbi.nlm.nih.gov/sos2/sra-pub-run-6/ERR038153/ERR038153.3	WGS	Illumina Genome Analyzer II	ERP000633	PRJEB2510	ERS004467	SAMEA957274	SAMEA957274		SC	ERA037744
ERX015354	479	770	36	ERR038154	2011-07-09 19:54:33	https://sra-downloadb.st-va.ncbi.nlm.nih.gov/sos2/sra-pub-run-6/ERR038154/ERR038154.3	WGS	Illumina Genome Analyzer II	ERP000633	PRJEB2510	ERS003293	SAMEA957267	SAMEA957267		SC	ERA037744
ERX015355	479	770	36	ERR038155	2011-07-09 19:54:34	https://sra-downloadb.st-va.ncbi.nlm.nih.gov/sos2/sra-pub-run-6/ERR038155/ERR038155.2	WGS	Illumina Genome Analyzer II	ERP000633	PRJEB2510	ERS003294	SAMEA957262	SAMEA957262		SC	ERA037744
ERX015356	479	770	22	ERR038156	2011-07-09 19:54:35	https://sra-downloadb.st-va.ncbi.nlm.nih.gov/sos2/sra-pub-run-6/ERR038156/ERR038156.2	WGS	Illumina Genome Analyzer II	ERP000633	PRJEB2510	ERS003295	SAMEA957261	SAMEA957261		SC	ERA037744
ERX015357	479	770	22	ERR038157	2011-07-09 19:54:36	https://sra-downloadb.st-va.ncbi.nlm.nih.gov/sos2/sra-pub-run-6/ERR038157/ERR038157.3	WGS	Illumina Genome Analyzer II	ERP000633	PRJEB2510	ERS003296	SAMEA957264	SAMEA957264		SC	ERA037744
ERX015358	479	770	22	ERR038158	2011-07-09 19:54:37	https://sra-downloadb.st-va.ncbi.nlm.nih.gov/sos2/sra-pub-run-6/ERR038158/ERR038158.2	WGS	Illumina Genome Analyzer II	ERP000633	PRJEB2510	ERS003297	SAMEA957263	SAMEA957263		SC	ERA037744
ERX015359	479	770	22	ERR038159	2011-07-09 19:54:39	https://sra-downloadb.st-va.ncbi.nlm.nih.gov/sos2/sra-pub-run-6/ERR038159/ERR038159.3	WGS	Illumina Genome Analyzer II	ERP000633	PRJEB2510	ERS003298	SAMEA957271	SAMEA957271		SC	ERA037744
ERX015360	479	770	36	ERR038160	2011-07-09 19:54:40	https://sra-downloadb.st-va.ncbi.nlm.nih.gov/sos2/sra-pub-run-6/ERR038160/ERR038160.2	WGS	Illumina Genome Analyzer II	ERP000633	PRJEB2510	ERS003299	SAMEA957270	SAMEA957270		SC	ERA037744
ERX015361	479	770	36	ERR038161	2011-07-09 19:54:41	https://sra-downloadb.st-va.ncbi.nlm.nih.gov/sos2/sra-pub-run-6/ERR038161/ERR038161.3	WGS	Illumina Genome Analyzer II	ERP000633	PRJEB2510	ERS003300	SAMEA957215	SAMEA957215		SC	ERA037744
ERX015363	479	770	36	ERR038163	2011-07-09 19:54:43	https://sra-downloadb.st-va.ncbi.nlm.nih.gov/sos2/sra-pub-run-6/ERR038163/ERR038163.3	WGS	Illumina Genome Analyzer II	ERP000633	PRJEB2510	ERS003302	SAMEA957213	SAMEA957213		SC	ERA037744
ERX015365	479	770	22	ERR038165	2011-07-09 19:54:46	https://sra-downloadb.st-va.ncbi.nlm.nih.gov/sos2/sra-pub-run-6/ERR038165/ERR038165.2	WGS	Illumina Genome Analyzer II	ERP000633	PRJEB2510	ERS003304	SAMEA957211	SAMEA957211		SC	ERA037744
ERX015366	479	635	36	ERR038166	2011-07-09 19:54:47	https://sra-downloadb.st-va.ncbi.nlm.nih.gov/sos2/sra-pub-run-6/ERR038166/ERR038166.3	WGS	Illumina Genome Analyzer II	ERP000633	PRJEB2510	ERS003282	SAMEA957282	SAMEA957282		SC	ERA037744
ERX015367	479	770	36	ERR038167	2011-07-09 19:54:48	https://sra-downloadb.st-va.ncbi.nlm.nih.gov/sos2/sra-pub-run-6/ERR038167/ERR038167.2	WGS	Illumina Genome Analyzer II	ERP000633	PRJEB2510	ERS003283	SAMEA957283	SAMEA957283		SC	ERA037744
ERX015368	479	770	22	ERR038168	2011-07-09 19:54:49	https://sra-downloadb.st-va.ncbi.nlm.nih.gov/sos2/sra-pub-run-6/ERR038168/ERR038168.3	WGS	Illumina Genome Analyzer II	ERP000633	PRJEB2510	ERS003284	SAMEA957280	SAMEA957280		SC	ERA037744
ERX015369	479	770	22	ERR038169	2011-07-09 19:54:50	https://sra-downloadb.st-va.ncbi.nlm.nih.gov/sos2/sra-pub-run-6/ERR038169/ERR038169.3	WGS	Illumina Genome Analyzer II	ERP000633	PRJEB2510	ERS003287	SAMEA957279	SAMEA957279		SC	ERA037744
ERX015370	479	770	22	ERR038170	2011-07-09 19:54:51	https://sra-downloadb.st-va.ncbi.nlm.nih.gov/sos2/sra-pub-run-6/ERR038170/ERR038170.3	WGS	Illumina Genome Analyzer II	ERP000633	PRJEB2510	ERS003288	SAMEA957284	SAMEA957284		SC	ERA037744
ERX015371	479	770	22	ERR038171	2011-07-09 19:54:52	https://sra-downloadb.st-va.ncbi.nlm.nih.gov/sos2/sra-pub-run-6/ERR038171/ERR038171.2	WGS	Illumina Genome Analyzer II	ERP000633	PRJEB2510	ERS003289	SAMEA957285	SAMEA957285		SC	ERA037744
ERX015372	479	770	22	ERR038172	2011-07-09 19:54:54	https://sra-downloadb.st-va.ncbi.nlm.nih.gov/sos1/sra-pub-run-8/ERR038172/ERR038172.2	WGS	Illumina Genome Analyzer II	ERP000633	PRJEB2510	ERS003290	SAMEA957288	SAMEA957288		SC	ERA037744
ERX015373	479	770	22	ERR038173	2011-07-09 19:54:55	https://sra-downloadb.st-va.ncbi.nlm.nih.gov/sos1/sra-pub-run-8/ERR038173/ERR038173.2	WGS	Illumina Genome Analyzer II	ERP000633	PRJEB2510	ERS003291	SAMEA957265	SAMEA957265		SC	ERA037744
ERX015374	479	770	22	ERR038174	2011-07-09 19:54:56	https://sra-downloadb.st-va.ncbi.nlm.nih.gov/sos1/sra-pub-run-8/ERR038174/ERR038174.2	WGS	Illumina Genome Analyzer II	ERP000633	PRJEB2510	ERS003292	SAMEA957268	SAMEA957268		SC	ERA037744
ERX015553	479	770	22	ERR038357	2011-11-03 23:25:49	https://sra-downloadb.st-va.ncbi.nlm.nih.gov/sos1/sra-pub-run-8/ERR038357/ERR038357.2	WGS	Illumina Genome Analyzer II	ERP000596	PRJEB2478	ERS026584	SAMEA698480	SAMEA698480		SC	ERA038174
ERX015554	479	770	45	ERR038358	2011-11-03 23:25:49	https://sra-downloadb.st-va.ncbi.nlm.nih.gov/sos1/sra-pub-run-8/ERR038358/ERR038358.2	WGS	Illumina Genome Analyzer II	ERP000596	PRJEB2478	ERS026594	SAMEA698336	SAMEA698336		SC	ERA038174
ERX015555	479	770	-	ERR038359	2011-11-03 23:25:49	https://sra-downloadb.st-va.ncbi.nlm.nih.gov/sos1/sra-pub-run-8/ERR038359/ERR038359.2	WGS	Illumina Genome Analyzer II	ERP000596	PRJEB2478	ERS026593	SAMEA698337	SAMEA698337		SC	ERA038174
ERX015556	479	770	-	ERR038360	2011-11-03 23:25:49	https://sra-downloadb.st-va.ncbi.nlm.nih.gov/sos1/sra-pub-run-8/ERR038360/ERR038360.2	WGS	Illumina Genome Analyzer II	ERP000596	PRJEB2478	ERS026592	SAMEA698338	SAMEA698338		SC	ERA038174
ERX015557	479	770	30	ERR038361	2011-11-03 23:25:49	https://sra-downloadb.st-va.ncbi.nlm.nih.gov/sos1/sra-pub-run-8/ERR038361/ERR038361.2	WGS	Illumina Genome Analyzer II	ERP000596	PRJEB2478	ERS026591	SAMEA698339	SAMEA698339		SC	ERA038174
ERX015558	479	770	15	ERR038362	2011-11-03 23:25:49	https://sra-downloadb.st-va.ncbi.nlm.nih.gov/sos1/sra-pub-run-8/ERR038362/ERR038362.2	WGS	Illumina Genome Analyzer II	ERP000596	PRJEB2478	ERS026590	SAMEA698340	SAMEA698340		SC	ERA038174
ERX015559	479	770	34	ERR038363	2011-11-03 23:25:49	https://sra-downloadb.st-va.ncbi.nlm.nih.gov/sos1/sra-pub-run-8/ERR038363/ERR038363.2	WGS	Illumina Genome Analyzer II	ERP000596	PRJEB2478	ERS026589	SAMEA698485	SAMEA698485		SC	ERA038174
ERX015560	479	770	188	ERR038364	2011-11-03 23:25:49	https://sra-downloadb.st-va.ncbi.nlm.nih.gov/sos1/sra-pub-run-8/ERR038364/ERR038364.3	WGS	Illumina Genome Analyzer II	ERP000596	PRJEB2478	ERS026588	SAMEA698484	SAMEA698484		SC	ERA038174
ERX015561	479	770	7	ERR038365	2011-11-03 23:25:49	https://sra-downloadb.st-va.ncbi.nlm.nih.gov/sos1/sra-pub-run-8/ERR038365/ERR038365.3	WGS	Illumina Genome Analyzer II	ERP000596	PRJEB2478	ERS026587	SAMEA698483	SAMEA698483		SC	ERA038174
ERX015562	479	770	45	ERR038366	2011-11-03 23:25:49	https://sra-downloadb.st-va.ncbi.nlm.nih.gov/sos1/sra-pub-run-8/ERR038366/ERR038366.3	WGS	Illumina Genome Analyzer II	ERP000596	PRJEB2478	ERS026586	SAMEA698482	SAMEA698482		SC	ERA038174
ERX015563	479	770	249	ERR038367	2011-11-03 23:25:49	https://sra-downloadb.st-va.ncbi.nlm.nih.gov/sos1/sra-pub-run-8/ERR038367/ERR038367.2	WGS	Illumina Genome Analyzer II	ERP000596	PRJEB2478	ERS026585	SAMEA698481	SAMEA698481		SC	ERA038174
ERX015564	479	770	7	ERR038368	2011-11-03 23:25:49	https://sra-downloadb.st-va.ncbi.nlm.nih.gov/sos1/sra-pub-run-8/ERR038368/ERR038368.3	WGS	Illumina Genome Analyzer II	ERP000596	PRJEB2478	ERS026595	SAMEA698335	SAMEA698335		SC	ERA038174
ERX015565	479	770	34	ERR038369	2011-11-03 23:25:49	https://sra-downloadb.st-va.ncbi.nlm.nih.gov/sos1/sra-pub-run-8/ERR038369/ERR038369.2	WGS	Illumina Genome Analyzer II	ERP000596	PRJEB2478	ERS026596	SAMEA698334	SAMEA698334		SC	ERA038174
ERX015567	479	770	59	ERR038371	2011-11-03 23:25:50	https://sra-downloadb.st-va.ncbi.nlm.nih.gov/sos1/sra-pub-run-8/ERR038371/ERR038371.2	WGS	Illumina Genome Analyzer II	ERP000596	PRJEB2478	ERS026605	SAMEA698431	SAMEA698431		SC	ERA038174
ERX015568	479	770	30	ERR038372	2011-11-03 23:25:50	https://sra-downloadb.st-va.ncbi.nlm.nih.gov/sos1/sra-pub-run-8/ERR038372/ERR038372.3	WGS	Illumina Genome Analyzer II	ERP000596	PRJEB2478	ERS026604	SAMEA698432	SAMEA698432		SC	ERA038174
ERX015569	479	770	45	ERR038373	2011-11-03 23:25:50	https://sra-downloadb.st-va.ncbi.nlm.nih.gov/sos1/sra-pub-run-8/ERR038373/ERR038373.2	WGS	Illumina Genome Analyzer II	ERP000596	PRJEB2478	ERS026603	SAMEA698425	SAMEA698425		SC	ERA038174
ERX015570	479	770	30	ERR038374	2011-11-03 23:25:50	https://sra-downloadb.st-va.ncbi.nlm.nih.gov/sos1/sra-pub-run-8/ERR038374/ERR038374.2	WGS	Illumina Genome Analyzer II	ERP000596	PRJEB2478	ERS026602	SAMEA698426	SAMEA698426		SC	ERA038174
ERX015571	#N/A	221	5	ERR038375	2011-11-03 23:25:50	https://sra-downloadb.st-va.ncbi.nlm.nih.gov/sos2/sra-pub-run-6/ERR038375/ERR038375.2	WGS	Illumina Genome Analyzer II	ERP000596	PRJEB2478	ERS026601	SAMEA698427	SAMEA698427		SC	ERA038174
ERX015572	479	767	-	ERR038376	2011-11-03 23:25:50	https://sra-downloadb.st-va.ncbi.nlm.nih.gov/sos2/sra-pub-run-6/ERR038376/ERR038376.3	WGS	Illumina Genome Analyzer II	ERP000596	PRJEB2478	ERS026600	SAMEA698428	SAMEA698428		SC	ERA038174
ERX015573	479	770	1021	ERR038377	2011-11-03 23:25:50	https://sra-downloadb.st-va.ncbi.nlm.nih.gov/sos2/sra-pub-run-6/ERR038377/ERR038377.3	WGS	Illumina Genome Analyzer II	ERP000596	PRJEB2478	ERS026599	SAMEA698331	SAMEA698331		SC	ERA038174
ERX015574	479	770	291	ERR038378	2011-11-03 23:25:50	https://sra-downloadb.st-va.ncbi.nlm.nih.gov/sos2/sra-pub-run-6/ERR038378/ERR038378.2	WGS	Illumina Genome Analyzer II	ERP000596	PRJEB2478	ERS026598	SAMEA698332	SAMEA698332		SC	ERA038174
ERX015575	479	770	12	ERR038379	2011-11-03 23:25:50	https://sra-downloadb.st-va.ncbi.nlm.nih.gov/sos2/sra-pub-run-6/ERR038379/ERR038379.2	WGS	Illumina Genome Analyzer II	ERP000596	PRJEB2478	ERS026597	SAMEA698333	SAMEA698333		SC	ERA038174
ERX015576	479	770	7	ERR038380	2011-11-03 23:25:50	https://sra-downloadb.st-va.ncbi.nlm.nih.gov/sos2/sra-pub-run-6/ERR038380/ERR038380.3	WGS	Illumina Genome Analyzer II	ERP000596	PRJEB2478	ERS026607	SAMEA698429	SAMEA698429		SC	ERA038174
ERX015577	479	770	45	ERR038381	2011-11-03 23:25:50	https://sra-downloadb.st-va.ncbi.nlm.nih.gov/sos2/sra-pub-run-6/ERR038381/ERR038381.3	WGS	Illumina Genome Analyzer II	ERP000596	PRJEB2478	ERS026608	SAMEA698434	SAMEA698434		SC	ERA038174
ERX015578	479	770	30	ERR038382	2011-11-03 23:25:50	https://sra-downloadb.st-va.ncbi.nlm.nih.gov/sos2/sra-pub-run-6/ERR038382/ERR038382.3	WGS	Illumina Genome Analyzer II	ERP000596	PRJEB2478	ERS026618	SAMEA698569	SAMEA698569		SC	ERA038174
ERX015579	479	770	5	ERR038383	2011-11-03 23:25:50	https://sra-downloadb.st-va.ncbi.nlm.nih.gov/sos2/sra-pub-run-6/ERR038383/ERR038383.3	WGS	Illumina Genome Analyzer II	ERP000596	PRJEB2478	ERS026617	SAMEA698564	SAMEA698564		SC	ERA038174
ERX015580	479	770	464	ERR038384	2011-11-03 23:25:50	https://sra-downloadb.st-va.ncbi.nlm.nih.gov/sos2/sra-pub-run-6/ERR038384/ERR038384.3	WGS	Illumina Genome Analyzer II	ERP000596	PRJEB2478	ERS026616	SAMEA698563	SAMEA698563		SC	ERA038174
ERX015581	479	770	7	ERR038385	2011-11-03 23:25:50	https://sra-downloadb.st-va.ncbi.nlm.nih.gov/sos2/sra-pub-run-6/ERR038385/ERR038385.3	WGS	Illumina Genome Analyzer II	ERP000596	PRJEB2478	ERS026615	SAMEA698562	SAMEA698562		SC	ERA038174
ERX015582	479	770	15	ERR038386	2011-11-03 23:25:50	https://sra-downloadb.st-va.ncbi.nlm.nih.gov/sos2/sra-pub-run-6/ERR038386/ERR038386.2	WGS	Illumina Genome Analyzer II	ERP000596	PRJEB2478	ERS026614	SAMEA698561	SAMEA698561		SC	ERA038174
ERX015583	479	770	188	ERR038387	2011-11-03 23:25:50	https://sra-downloadb.st-va.ncbi.nlm.nih.gov/sos2/sra-pub-run-6/ERR038387/ERR038387.3	WGS	Illumina Genome Analyzer II	ERP000596	PRJEB2478	ERS026613	SAMEA698568	SAMEA698568		SC	ERA038174
ERX015584	479	770	-	ERR038388	2011-11-03 23:25:50	https://sra-downloadb.st-va.ncbi.nlm.nih.gov/sos2/sra-pub-run-6/ERR038388/ERR038388.3	WGS	Illumina Genome Analyzer II	ERP000596	PRJEB2478	ERS026612	SAMEA698567	SAMEA698567		SC	ERA038174
ERX015585	479	770	47	ERR038389	2011-11-03 23:25:50	https://sra-downloadb.st-va.ncbi.nlm.nih.gov/sos2/sra-pub-run-6/ERR038389/ERR038389.2	WGS	Illumina Genome Analyzer II	ERP000596	PRJEB2478	ERS026611	SAMEA698566	SAMEA698566		SC	ERA038174
ERX015586	479	770	-	ERR038390	2011-11-03 23:25:50	https://sra-downloadb.st-va.ncbi.nlm.nih.gov/sos2/sra-pub-run-6/ERR038390/ERR038390.3	WGS	Illumina Genome Analyzer II	ERP000596	PRJEB2478	ERS026610	SAMEA698565	SAMEA698565		SC	ERA038174
ERX015587	479	770	5	ERR038391	2011-11-03 23:25:50	https://sra-downloadb.st-va.ncbi.nlm.nih.gov/sos2/sra-pub-run-6/ERR038391/ERR038391.2	WGS	Illumina Genome Analyzer II	ERP000596	PRJEB2478	ERS026609	SAMEA698433	SAMEA698433		SC	ERA038174
ERX015588	479	770	15	ERR038392	2011-11-03 23:25:50	https://sra-downloadb.st-va.ncbi.nlm.nih.gov/sos2/sra-pub-run-6/ERR038392/ERR038392.3	WGS	Illumina Genome Analyzer II	ERP000596	PRJEB2478	ERS026619	SAMEA698570	SAMEA698570		SC	ERA038174
ERX015590	479	770	20	ERR038394	2011-11-03 23:25:51	https://sra-downloadb.st-va.ncbi.nlm.nih.gov/sos2/sra-pub-run-6/ERR038394/ERR038394.3	WGS	Illumina Genome Analyzer II	ERP000596	PRJEB2478	ERS026630	SAMEA698279	SAMEA698279		SC	ERA038174
ERX015591	479	770	7	ERR038395	2011-11-03 23:25:51	https://sra-downloadb.st-va.ncbi.nlm.nih.gov/sos2/sra-pub-run-6/ERR038395/ERR038395.2	WGS	Illumina Genome Analyzer II	ERP000596	PRJEB2478	ERS026629	SAMEA698648	SAMEA698648		SC	ERA038174
ERX015594	479	770	15	ERR038398	2011-11-03 23:25:51	https://sra-downloadb.st-va.ncbi.nlm.nih.gov/sos1/sra-pub-run-8/ERR038398/ERR038398.2	WGS	Illumina Genome Analyzer II	ERP000596	PRJEB2478	ERS026626	SAMEA698657	SAMEA698657		SC	ERA038174
ERX015595	479	770	228	ERR038399	2011-11-03 23:25:51	https://sra-downloadb.st-va.ncbi.nlm.nih.gov/sos1/sra-pub-run-8/ERR038399/ERR038399.2	WGS	Illumina Genome Analyzer II	ERP000596	PRJEB2478	ERS026625	SAMEA698652	SAMEA698652		SC	ERA038174
ERX015854	479	770	30	ERR038658	2011-11-03 23:25:59	https://sra-downloadb.st-va.ncbi.nlm.nih.gov/sos2/sra-pub-run-4/ERR038658/ERR038658.4	WGS	Illumina HiSeq 2000	ERP000596	PRJEB2478	ERS026764	SAMEA698599	SAMEA698599		SC	ERA038212
ERX015855	479	770	34	ERR038659	2011-11-03 23:25:59	https://sra-downloadb.st-va.ncbi.nlm.nih.gov/sos2/sra-pub-run-4/ERR038659/ERR038659.4	WGS	Illumina HiSeq 2000	ERP000596	PRJEB2478	ERS026774	SAMEA698475	SAMEA698475		SC	ERA038212
ERX015856	479	770	2877	ERR038660	2011-11-03 23:25:59	https://sra-downloadb.st-va.ncbi.nlm.nih.gov/sos2/sra-pub-run-4/ERR038660/ERR038660.4	WGS	Illumina HiSeq 2000	ERP000596	PRJEB2478	ERS026773	SAMEA698468	SAMEA698468		SC	ERA038212
ERX015857	479	770	5	ERR038661	2011-11-03 23:25:59	https://sra-downloadb.st-va.ncbi.nlm.nih.gov/sos2/sra-pub-run-4/ERR038661/ERR038661.4	WGS	Illumina HiSeq 2000	ERP000596	PRJEB2478	ERS026772	SAMEA698469	SAMEA698469		SC	ERA038212
ERX015859	479	770	30	ERR038663	2011-11-03 23:25:59	https://sra-downloadb.st-va.ncbi.nlm.nih.gov/sos2/sra-pub-run-4/ERR038663/ERR038663.5	WGS	Illumina HiSeq 2000	ERP000596	PRJEB2478	ERS026770	SAMEA698471	SAMEA698471		SC	ERA038212
ERX015860	479	770	121	ERR038664	2011-11-03 23:25:59	https://sra-downloadb.st-va.ncbi.nlm.nih.gov/sos2/sra-pub-run-4/ERR038664/ERR038664.5	WGS	Illumina HiSeq 2000	ERP000596	PRJEB2478	ERS026769	SAMEA698598	SAMEA698598		SC	ERA038212
ERX015861	479	770	30	ERR038665	2011-11-03 23:25:59	https://sra-downloadb.st-va.ncbi.nlm.nih.gov/sos2/sra-pub-run-4/ERR038665/ERR038665.4	WGS	Illumina HiSeq 2000	ERP000596	PRJEB2478	ERS026768	SAMEA698597	SAMEA698597		SC	ERA038212
ERX015862	479	770	5	ERR038666	2011-11-03 23:25:59	https://sra-downloadb.st-va.ncbi.nlm.nih.gov/sos2/sra-pub-run-4/ERR038666/ERR038666.5	WGS	Illumina HiSeq 2000	ERP000596	PRJEB2478	ERS026767	SAMEA698602	SAMEA698602		SC	ERA038212
ERX015863	479	770	5	ERR038667	2011-11-03 23:25:59	https://sra-downloadb.st-va.ncbi.nlm.nih.gov/sos2/sra-pub-run-4/ERR038667/ERR038667.4	WGS	Illumina HiSeq 2000	ERP000596	PRJEB2478	ERS026766	SAMEA698601	SAMEA698601		SC	ERA038212
ERX015864	479	770	398	ERR038668	2011-11-03 23:25:59	https://sra-downloadb.st-va.ncbi.nlm.nih.gov/sos2/sra-pub-run-4/ERR038668/ERR038668.5	WGS	Illumina HiSeq 2000	ERP000596	PRJEB2478	ERS026765	SAMEA698600	SAMEA698600		SC	ERA038212
ERX015865	479	770	2876	ERR038669	2011-11-03 23:25:59	https://sra-downloadb.st-va.ncbi.nlm.nih.gov/sos2/sra-pub-run-4/ERR038669/ERR038669.5	WGS	Illumina HiSeq 2000	ERP000596	PRJEB2478	ERS026775	SAMEA698474	SAMEA698474		SC	ERA038212
ERX015866	479	770	15	ERR038670	2011-11-03 23:26:00	https://sra-downloadb.st-va.ncbi.nlm.nih.gov/sos2/sra-pub-run-4/ERR038670/ERR038670.4	WGS	Illumina HiSeq 2000	ERP000596	PRJEB2478	ERS026908	SAMEA698626	SAMEA698626		SC	ERA038212
ERX015867	479	770	25	ERR038671	2011-11-03 23:26:00	https://sra-downloadb.st-va.ncbi.nlm.nih.gov/sos2/sra-pub-run-4/ERR038671/ERR038671.4	WGS	Illumina HiSeq 2000	ERP000596	PRJEB2478	ERS026918	SAMEA698504	SAMEA698504		SC	ERA038212
ERX015868	479	770	2880	ERR038672	2011-11-03 23:26:00	https://sra-downloadb.st-va.ncbi.nlm.nih.gov/sos2/sra-pub-run-4/ERR038672/ERR038672.4	WGS	Illumina HiSeq 2000	ERP000596	PRJEB2478	ERS026917	SAMEA698499	SAMEA698499		SC	ERA038212
ERX015869	479	770	26	ERR038673	2011-11-03 23:26:00	https://sra-downloadb.st-va.ncbi.nlm.nih.gov/sos2/sra-pub-run-4/ERR038673/ERR038673.5	WGS	Illumina HiSeq 2000	ERP000596	PRJEB2478	ERS026916	SAMEA698500	SAMEA698500		SC	ERA038212
ERX015870	479	770	30	ERR038674	2011-11-03 23:26:00	https://sra-downloadb.st-va.ncbi.nlm.nih.gov/sos2/sra-pub-run-4/ERR038674/ERR038674.3	WGS	Illumina HiSeq 2000	ERP000596	PRJEB2478	ERS026915	SAMEA698501	SAMEA698501		SC	ERA038212
ERX015871	479	770	45	ERR038675	2011-11-03 23:26:00	https://sra-downloadb.st-va.ncbi.nlm.nih.gov/sos2/sra-pub-run-4/ERR038675/ERR038675.4	WGS	Illumina HiSeq 2000	ERP000596	PRJEB2478	ERS026914	SAMEA698502	SAMEA698502		SC	ERA038212
ERX015874	479	770	228	ERR038678	2011-11-03 23:26:00	https://sra-downloadb.st-va.ncbi.nlm.nih.gov/sos2/sra-pub-run-4/ERR038678/ERR038678.3	WGS	Illumina HiSeq 2000	ERP000596	PRJEB2478	ERS026911	SAMEA698497	SAMEA698497		SC	ERA038212
ERX015875	479	770	241	ERR038679	2011-11-03 23:26:00	https://sra-downloadb.st-va.ncbi.nlm.nih.gov/sos2/sra-pub-run-4/ERR038679/ERR038679.4	WGS	Illumina HiSeq 2000	ERP000596	PRJEB2478	ERS026910	SAMEA698498	SAMEA698498		SC	ERA038212
ERX015876	479	770	15	ERR038680	2011-11-03 23:26:00	https://sra-downloadb.st-va.ncbi.nlm.nih.gov/sos2/sra-pub-run-4/ERR038680/ERR038680.4	WGS	Illumina HiSeq 2000	ERP000596	PRJEB2478	ERS026909	SAMEA698627	SAMEA698627		SC	ERA038212
ERX015877	479	770	241	ERR038681	2011-11-03 23:26:00	https://sra-downloadb.st-va.ncbi.nlm.nih.gov/sos2/sra-pub-run-4/ERR038681/ERR038681.4	WGS	Illumina HiSeq 2000	ERP000596	PRJEB2478	ERS026919	SAMEA698503	SAMEA698503		SC	ERA038212
ERX015878	479	770	15	ERR038682	2011-11-03 23:26:00	https://sra-downloadb.st-va.ncbi.nlm.nih.gov/sos2/sra-pub-run-4/ERR038682/ERR038682.3	WGS	Illumina HiSeq 2000	ERP000596	PRJEB2478	ERS026920	SAMEA698361	SAMEA698361		SC	ERA038212
ERX015879	479	770	239	ERR038683	2011-11-03 23:26:00	https://sra-downloadb.st-va.ncbi.nlm.nih.gov/sos2/sra-pub-run-4/ERR038683/ERR038683.4	WGS	Illumina HiSeq 2000	ERP000596	PRJEB2478	ERS026930	SAMEA698414	SAMEA698414		SC	ERA038212
ERX015880	479	770	30	ERR038684	2011-11-03 23:26:00	https://sra-downloadb.st-va.ncbi.nlm.nih.gov/sos2/sra-pub-run-4/ERR038684/ERR038684.3	WGS	Illumina HiSeq 2000	ERP000596	PRJEB2478	ERS026929	SAMEA698354	SAMEA698354		SC	ERA038212
ERX015881	479	770	30	ERR038685	2011-11-03 23:26:00	https://sra-downloadb.st-va.ncbi.nlm.nih.gov/sos2/sra-pub-run-4/ERR038685/ERR038685.4	WGS	Illumina HiSeq 2000	ERP000596	PRJEB2478	ERS026928	SAMEA698353	SAMEA698353		SC	ERA038212
ERX015882	479	770	45	ERR038686	2011-11-03 23:26:00	https://sra-downloadb.st-va.ncbi.nlm.nih.gov/sos2/sra-pub-run-4/ERR038686/ERR038686.4	WGS	Illumina HiSeq 2000	ERP000596	PRJEB2478	ERS026927	SAMEA698356	SAMEA698356		SC	ERA038212
ERX015884	479	770	30	ERR038688	2011-11-03 23:26:00	https://sra-downloadb.st-va.ncbi.nlm.nih.gov/sos2/sra-pub-run-4/ERR038688/ERR038688.4	WGS	Illumina HiSeq 2000	ERP000596	PRJEB2478	ERS026925	SAMEA698358	SAMEA698358		SC	ERA038212
ERX015885	479	770	45	ERR038689	2011-11-03 23:26:00	https://sra-downloadb.st-va.ncbi.nlm.nih.gov/sos2/sra-pub-run-4/ERR038689/ERR038689.4	WGS	Illumina HiSeq 2000	ERP000596	PRJEB2478	ERS026924	SAMEA698357	SAMEA698357		SC	ERA038212
ERX015886	479	770	1815	ERR038690	2011-11-03 23:26:00	https://sra-downloadb.st-va.ncbi.nlm.nih.gov/sos2/sra-pub-run-4/ERR038690/ERR038690.3	WGS	Illumina HiSeq 2000	ERP000596	PRJEB2478	ERS026923	SAMEA698360	SAMEA698360		SC	ERA038212
ERX015887	479	770	20	ERR038691	2011-11-03 23:26:00	https://sra-downloadb.st-va.ncbi.nlm.nih.gov/sos2/sra-pub-run-4/ERR038691/ERR038691.3	WGS	Illumina HiSeq 2000	ERP000596	PRJEB2478	ERS026922	SAMEA698359	SAMEA698359		SC	ERA038212
ERX015888	479	770	1	ERR038692	2011-11-03 23:26:00	https://sra-downloadb.st-va.ncbi.nlm.nih.gov/sos2/sra-pub-run-4/ERR038692/ERR038692.3	WGS	Illumina HiSeq 2000	ERP000596	PRJEB2478	ERS026921	SAMEA698362	SAMEA698362		SC	ERA038212
ERX015889	479	770	101	ERR038693	2011-11-03 23:26:01	https://sra-downloadb.st-va.ncbi.nlm.nih.gov/sos2/sra-pub-run-4/ERR038693/ERR038693.4	WGS	Illumina HiSeq 2000	ERP000596	PRJEB2478	ERS026931	SAMEA698413	SAMEA698413		SC	ERA038212
ERX015890	479	770	125	ERR038694	2011-11-03 23:26:01	https://sra-downloadb.st-va.ncbi.nlm.nih.gov/sos2/sra-pub-run-4/ERR038694/ERR038694.4	WGS	Illumina HiSeq 2000	ERP000596	PRJEB2478	ERS026993	SAMEA698383	SAMEA698383		SC	ERA038212
ERX015891	479	770	228	ERR038695	2011-11-03 23:26:01	https://sra-downloadb.st-va.ncbi.nlm.nih.gov/sos2/sra-pub-run-4/ERR038695/ERR038695.4	WGS	Illumina HiSeq 2000	ERP000596	PRJEB2478	ERS026994	SAMEA698390	SAMEA698390		SC	ERA038212
ERX015892	479	770	15	ERR038696	2011-11-03 23:26:01	https://sra-downloadb.st-va.ncbi.nlm.nih.gov/sos2/sra-pub-run-4/ERR038696/ERR038696.4	WGS	Illumina HiSeq 2000	ERP000596	PRJEB2478	ERS027002	SAMEA698421	SAMEA698421		SC	ERA038212
ERX015893	479	770	125	ERR038697	2011-11-03 23:26:01	https://sra-downloadb.st-va.ncbi.nlm.nih.gov/sos2/sra-pub-run-4/ERR038697/ERR038697.3	WGS	Illumina HiSeq 2000	ERP000596	PRJEB2478	ERS026992	SAMEA698384	SAMEA698384		SC	ERA038212
ERX015895	#N/A	311	-	ERR038699	2011-11-03 23:26:01	https://sra-downloadb.st-va.ncbi.nlm.nih.gov/sos2/sra-pub-run-4/ERR038699/ERR038699.5	WGS	Illumina HiSeq 2000	ERP000596	PRJEB2478	ERS027001	SAMEA698424	SAMEA698424		SC	ERA038212
ERX015898	479	770	15	ERR038702	2011-11-03 23:26:01	https://sra-downloadb.st-va.ncbi.nlm.nih.gov/sos2/sra-pub-run-4/ERR038702/ERR038702.4	WGS	Illumina HiSeq 2000	ERP000596	PRJEB2478	ERS027003	SAMEA698422	SAMEA698422		SC	ERA038212
ERX015899	479	770	45	ERR038703	2011-11-03 23:26:01	https://sra-downloadb.st-va.ncbi.nlm.nih.gov/sos2/sra-pub-run-4/ERR038703/ERR038703.3	WGS	Illumina HiSeq 2000	ERP000596	PRJEB2478	ERS026995	SAMEA698389	SAMEA698389		SC	ERA038212
ERX015900	479	770	-	ERR038704	2011-11-03 23:26:01	https://sra-downloadb.st-va.ncbi.nlm.nih.gov/sos2/sra-pub-run-4/ERR038704/ERR038704.4	WGS	Illumina HiSeq 2000	ERP000596	PRJEB2478	ERS026998	SAMEA698378	SAMEA698378		SC	ERA038212
ERX015901	479	770	-	ERR038705	2011-11-03 23:26:01	https://sra-downloadb.st-va.ncbi.nlm.nih.gov/sos2/sra-pub-run-4/ERR038705/ERR038705.5	WGS	Illumina HiSeq 2000	ERP000596	PRJEB2478	ERS027000	SAMEA698423	SAMEA698423		SC	ERA038212
ERX016584	479	770	5	ERR039388	2011-11-03 23:26:26	https://sra-downloadb.st-va.ncbi.nlm.nih.gov/sos2/sra-pub-run-4/ERR039388/ERR039388.5	WGS	Illumina HiSeq 2000	ERP000596	PRJEB2478	ERS026620	SAMEA698660	SAMEA698660		SC	ERA039680
ERX016585	479	770	20	ERR039389	2011-11-03 23:26:26	https://sra-downloadb.st-va.ncbi.nlm.nih.gov/sos2/sra-pub-run-4/ERR039389/ERR039389.4	WGS	Illumina HiSeq 2000	ERP000596	PRJEB2478	ERS026630	SAMEA698279	SAMEA698279		SC	ERA039680
ERX016586	479	770	7	ERR039390	2011-11-03 23:26:26	https://sra-downloadb.st-va.ncbi.nlm.nih.gov/sos2/sra-pub-run-4/ERR039390/ERR039390.5	WGS	Illumina HiSeq 2000	ERP000596	PRJEB2478	ERS026629	SAMEA698648	SAMEA698648		SC	ERA039680
ERX016587	479	770	45	ERR039391	2011-11-03 23:26:26	https://sra-downloadb.st-va.ncbi.nlm.nih.gov/sos2/sra-pub-run-4/ERR039391/ERR039391.4	WGS	Illumina HiSeq 2000	ERP000596	PRJEB2478	ERS026628	SAMEA698650	SAMEA698650		SC	ERA039680
ERX016588	479	770	50	ERR039392	2011-11-03 23:26:26	https://sra-downloadb.st-va.ncbi.nlm.nih.gov/sos2/sra-pub-run-4/ERR039392/ERR039392.5	WGS	Illumina HiSeq 2000	ERP000596	PRJEB2478	ERS026627	SAMEA698655	SAMEA698655		SC	ERA039680
ERX016589	479	770	15	ERR039393	2011-11-03 23:26:26	https://sra-downloadb.st-va.ncbi.nlm.nih.gov/sos2/sra-pub-run-4/ERR039393/ERR039393.4	WGS	Illumina HiSeq 2000	ERP000596	PRJEB2478	ERS026626	SAMEA698657	SAMEA698657		SC	ERA039680
ERX016590	479	770	228	ERR039394	2011-11-03 23:26:26	https://sra-downloadb.st-va.ncbi.nlm.nih.gov/sos2/sra-pub-run-4/ERR039394/ERR039394.6	WGS	Illumina HiSeq 2000	ERP000596	PRJEB2478	ERS026625	SAMEA698652	SAMEA698652		SC	ERA039680
ERX016592	479	770	2878	ERR039396	2011-11-03 23:26:26	https://sra-downloadb.st-va.ncbi.nlm.nih.gov/sos2/sra-pub-run-4/ERR039396/ERR039396.5	WGS	Illumina HiSeq 2000	ERP000596	PRJEB2478	ERS026623	SAMEA698662	SAMEA698662		SC	ERA039680
ERX016593	479	770	22	ERR039397	2011-11-03 23:26:27	https://sra-downloadb.st-va.ncbi.nlm.nih.gov/sos2/sra-pub-run-4/ERR039397/ERR039397.5	WGS	Illumina HiSeq 2000	ERP000596	PRJEB2478	ERS026622	SAMEA698664	SAMEA698664		SC	ERA039680
ERX016594	479	770	2626	ERR039398	2011-11-03 23:26:27	https://sra-downloadb.st-va.ncbi.nlm.nih.gov/sos2/sra-pub-run-4/ERR039398/ERR039398.4	WGS	Illumina HiSeq 2000	ERP000596	PRJEB2478	ERS026621	SAMEA698658	SAMEA698658		SC	ERA039680
ERX016595	479	770	1021	ERR039399	2011-11-03 23:26:27	https://sra-downloadb.st-va.ncbi.nlm.nih.gov/sos2/sra-pub-run-4/ERR039399/ERR039399.4	WGS	Illumina HiSeq 2000	ERP000596	PRJEB2478	ERS026631	SAMEA698280	SAMEA698280		SC	ERA039680
ERX020498	479	770	239	ERR043367	2011-11-09 20:12:45	https://sra-downloadb.st-va.ncbi.nlm.nih.gov/sos2/sra-pub-run-3/ERR043367/ERR043367.6	WGS	Illumina Genome Analyzer II	ERP000804	PRJEB2627	ERS046112	SAMEA1032254	SAMEA1032254		SC	ERA046552
ERX020502	479	770	239	ERR043371	2011-11-09 20:12:45	https://sra-downloadb.st-va.ncbi.nlm.nih.gov/sos2/sra-pub-run-6/ERR043371/ERR043371.4	WGS	Illumina Genome Analyzer II	ERP000804	PRJEB2627	ERS046116	SAMEA1032199	SAMEA1032199		SC	ERA046552
ERX020506	479	770	239	ERR043375	2011-11-09 20:12:46	https://sra-downloadb.st-va.ncbi.nlm.nih.gov/sos2/sra-pub-run-6/ERR043375/ERR043375.4	WGS	Illumina Genome Analyzer II	ERP000804	PRJEB2627	ERS046120	SAMEA1032152	SAMEA1032152		SC	ERA046552
ERX020510	479	770	239	ERR043379	2011-11-09 20:12:46	https://sra-downloadb.st-va.ncbi.nlm.nih.gov/sos2/sra-pub-run-6/ERR043379/ERR043379.4	WGS	Illumina Genome Analyzer II	ERP000804	PRJEB2627	ERS046124	SAMEA1032284	SAMEA1032284		SC	ERA046552
ERX021270	479	770	239	ERR044162	2011-11-09 20:12:47	https://sra-downloadb.st-va.ncbi.nlm.nih.gov/sos2/sra-pub-run-6/ERR044162/ERR044162.5	WGS	Illumina Genome Analyzer II	ERP000804	PRJEB2627	ERS045994	SAMEA1032159	SAMEA1032159		SC	ERA047549
ERX021274	479	770	239	ERR044166	2011-11-09 20:12:47	https://sra-downloadb.st-va.ncbi.nlm.nih.gov/sos2/sra-pub-run-6/ERR044166/ERR044166.4	WGS	Illumina Genome Analyzer II	ERP000804	PRJEB2627	ERS045998	SAMEA1032119	SAMEA1032119		SC	ERA047549
ERX021278	479	770	239	ERR044170	2011-11-09 20:12:48	https://sra-downloadb.st-va.ncbi.nlm.nih.gov/sos2/sra-pub-run-6/ERR044170/ERR044170.3	WGS	Illumina Genome Analyzer II	ERP000804	PRJEB2627	ERS046002	SAMEA1032271	SAMEA1032271		SC	ERA047549
ERX021282	479	770	239	ERR044174	2011-11-09 20:12:48	https://sra-downloadb.st-va.ncbi.nlm.nih.gov/sos2/sra-pub-run-6/ERR044174/ERR044174.4	WGS	Illumina Genome Analyzer II	ERP000804	PRJEB2627	ERS046006	SAMEA1032322	SAMEA1032322		SC	ERA047549
ERX021286	479	770	239	ERR044178	2011-11-09 20:12:49	https://sra-downloadb.st-va.ncbi.nlm.nih.gov/sos2/sra-pub-run-6/ERR044178/ERR044178.4	WGS	Illumina Genome Analyzer II	ERP000804	PRJEB2627	ERS046010	SAMEA1032136	SAMEA1032136		SC	ERA047549
ERX021290	479	770	239	ERR044182	2011-11-09 20:12:49	https://sra-downloadb.st-va.ncbi.nlm.nih.gov/sos2/sra-pub-run-6/ERR044182/ERR044182.5	WGS	Illumina Genome Analyzer II	ERP000804	PRJEB2627	ERS046014	SAMEA1032192	SAMEA1032192		SC	ERA047549
ERX021294	479	770	239	ERR044186	2011-11-09 20:12:50	https://sra-downloadb.st-va.ncbi.nlm.nih.gov/sos2/sra-pub-run-6/ERR044186/ERR044186.4	WGS	Illumina Genome Analyzer II	ERP000804	PRJEB2627	ERS046018	SAMEA1032234	SAMEA1032234		SC	ERA047549
ERX021298	479	770	239	ERR044190	2011-11-09 20:12:50	https://sra-downloadb.st-va.ncbi.nlm.nih.gov/sos2/sra-pub-run-6/ERR044190/ERR044190.3	WGS	Illumina Genome Analyzer II	ERP000804	PRJEB2627	ERS046022	SAMEA1032318	SAMEA1032318		SC	ERA047549
ERX021302	479	770	239	ERR044194	2011-11-09 20:12:51	https://sra-downloadb.st-va.ncbi.nlm.nih.gov/sos2/sra-pub-run-6/ERR044194/ERR044194.4	WGS	Illumina Genome Analyzer II	ERP000804	PRJEB2627	ERS046026	SAMEA1032121	SAMEA1032121		SC	ERA047549
ERX021306	479	770	239	ERR044198	2011-11-09 20:12:51	https://sra-downloadb.st-va.ncbi.nlm.nih.gov/sos2/sra-pub-run-6/ERR044198/ERR044198.3	WGS	Illumina Genome Analyzer II	ERP000804	PRJEB2627	ERS046030	SAMEA1032329	SAMEA1032329		SC	ERA047549
ERX021310	479	770	239	ERR044202	2011-11-09 20:12:52	https://sra-downloadb.st-va.ncbi.nlm.nih.gov/sos2/sra-pub-run-6/ERR044202/ERR044202.3	WGS	Illumina Genome Analyzer II	ERP000804	PRJEB2627	ERS046034	SAMEA1032131	SAMEA1032131		SC	ERA047549
ERX021314	479	770	239	ERR044206	2011-11-09 20:12:52	https://sra-downloadb.st-va.ncbi.nlm.nih.gov/sos2/sra-pub-run-6/ERR044206/ERR044206.3	WGS	Illumina Genome Analyzer II	ERP000804	PRJEB2627	ERS046038	SAMEA1032182	SAMEA1032182		SC	ERA047549
ERX021318	479	770	239	ERR044210	2011-11-09 20:12:53	https://sra-downloadb.st-va.ncbi.nlm.nih.gov/sos2/sra-pub-run-6/ERR044210/ERR044210.3	WGS	Illumina Genome Analyzer II	ERP000804	PRJEB2627	ERS046042	SAMEA1032233	SAMEA1032233		SC	ERA047549
ERX021322	479	770	239	ERR044214	2011-11-09 20:12:53	https://sra-downloadb.st-va.ncbi.nlm.nih.gov/sos2/sra-pub-run-6/ERR044214/ERR044214.3	WGS	Illumina Genome Analyzer II	ERP000804	PRJEB2627	ERS046046	SAMEA1032317	SAMEA1032317		SC	ERA047549
ERX021326	479	770	239	ERR044218	2011-11-09 20:12:54	https://sra-downloadb.st-va.ncbi.nlm.nih.gov/sos2/sra-pub-run-6/ERR044218/ERR044218.3	WGS	Illumina Genome Analyzer II	ERP000804	PRJEB2627	ERS046050	SAMEA1032215	SAMEA1032215		SC	ERA047549
ERX021329	479	770	239	ERR044221	2011-11-09 20:12:54	https://sra-downloadb.st-va.ncbi.nlm.nih.gov/sos2/sra-pub-run-6/ERR044221/ERR044221.4	WGS	Illumina Genome Analyzer II	ERP000804	PRJEB2627	ERS046054	SAMEA1032155	SAMEA1032155		SC	ERA047549
ERX021334	479	770	239	ERR044226	2011-11-09 20:12:55	https://sra-downloadb.st-va.ncbi.nlm.nih.gov/sos2/sra-pub-run-6/ERR044226/ERR044226.4	WGS	Illumina Genome Analyzer II	ERP000804	PRJEB2627	ERS046058	SAMEA1032275	SAMEA1032275		SC	ERA047549
ERX021338	479	770	239	ERR044230	2011-11-09 20:12:56	https://sra-downloadb.st-va.ncbi.nlm.nih.gov/sos2/sra-pub-run-6/ERR044230/ERR044230.3	WGS	Illumina Genome Analyzer II	ERP000804	PRJEB2627	ERS046062	SAMEA1032248	SAMEA1032248		SC	ERA047549
ERX021342	479	770	239	ERR044234	2011-11-09 20:12:56	https://sra-downloadb.st-va.ncbi.nlm.nih.gov/sos2/sra-pub-run-6/ERR044234/ERR044234.3	WGS	Illumina Genome Analyzer II	ERP000804	PRJEB2627	ERS046066	SAMEA1032181	SAMEA1032181		SC	ERA047549
ERX021346	479	770	239	ERR044238	2011-11-09 20:12:57	https://sra-downloadb.st-va.ncbi.nlm.nih.gov/sos2/sra-pub-run-6/ERR044238/ERR044238.3	WGS	Illumina Genome Analyzer II	ERP000804	PRJEB2627	ERS046070	SAMEA1032125	SAMEA1032125		SC	ERA047549
ERX021350	479	770	239	ERR044242	2011-11-09 20:12:57	https://sra-downloadb.st-va.ncbi.nlm.nih.gov/sos2/sra-pub-run-6/ERR044242/ERR044242.3	WGS	Illumina Genome Analyzer II	ERP000804	PRJEB2627	ERS046074	SAMEA1032279	SAMEA1032279		SC	ERA047549
ERX021354	479	770	239	ERR044246	2011-11-09 20:12:58	https://sra-downloadb.st-va.ncbi.nlm.nih.gov/sos2/sra-pub-run-6/ERR044246/ERR044246.3	WGS	Illumina Genome Analyzer II	ERP000804	PRJEB2627	ERS046078	SAMEA1032263	SAMEA1032263		SC	ERA047549
ERX021357	479	770	239	ERR044249	2011-11-09 20:12:58	https://sra-downloadb.st-va.ncbi.nlm.nih.gov/sos2/sra-pub-run-6/ERR044249/ERR044249.3	WGS	Illumina Genome Analyzer II	ERP000804	PRJEB2627	ERS046082	SAMEA1032252	SAMEA1032252		SC	ERA047549
ERX021361	479	770	239	ERR044253	2011-11-09 20:12:59	https://sra-downloadb.st-va.ncbi.nlm.nih.gov/sos2/sra-pub-run-6/ERR044253/ERR044253.3	WGS	Illumina Genome Analyzer II	ERP000804	PRJEB2627	ERS046085	SAMEA1032278	SAMEA1032278		SC	ERA047549
ERX021364	479	770	239	ERR044256	2011-11-09 20:12:59	https://sra-downloadb.st-va.ncbi.nlm.nih.gov/sos2/sra-pub-run-6/ERR044256/ERR044256.4	WGS	Illumina Genome Analyzer II	ERP000804	PRJEB2627	ERS046088	SAMEA1032126	SAMEA1032126		SC	ERA047549
ERX021368	479	770	239	ERR044260	2011-11-09 20:13:00	https://sra-downloadb.st-va.ncbi.nlm.nih.gov/sos2/sra-pub-run-6/ERR044260/ERR044260.3	WGS	Illumina Genome Analyzer II	ERP000804	PRJEB2627	ERS046092	SAMEA1032203	SAMEA1032203		SC	ERA047549
ERX021668	479	770	22	ERR044560	2011-11-03 23:29:07	https://sra-downloadb.st-va.ncbi.nlm.nih.gov/sos2/sra-pub-run-4/ERR044560/ERR044560.5	WGS	Illumina HiSeq 2000	ERP000633	PRJEB2510	ERS034625	SAMEA1030144	SAMEA1030144		SC	ERA049243
ERX021669	479	770	22	ERR044561	2011-11-03 23:29:07	https://sra-downloadb.st-va.ncbi.nlm.nih.gov/sos2/sra-pub-run-4/ERR044561/ERR044561.3	WGS	Illumina HiSeq 2000	ERP000633	PRJEB2510	ERS034626	SAMEA1030160	SAMEA1030160		SC	ERA049243
ERX021670	479	770	22	ERR044562	2011-11-03 23:29:07	https://sra-downloadb.st-va.ncbi.nlm.nih.gov/sos2/sra-pub-run-4/ERR044562/ERR044562.4	WGS	Illumina HiSeq 2000	ERP000633	PRJEB2510	ERS034627	SAMEA1030177	SAMEA1030177		SC	ERA049243
ERX021671	479	770	22	ERR044563	2011-11-03 23:29:07	https://sra-downloadb.st-va.ncbi.nlm.nih.gov/sos2/sra-pub-run-4/ERR044563/ERR044563.5	WGS	Illumina HiSeq 2000	ERP000633	PRJEB2510	ERS034628	SAMEA1030187	SAMEA1030187		SC	ERA049243
ERX021672	479	770	22	ERR044564	2011-11-03 23:29:07	https://sra-downloadb.st-va.ncbi.nlm.nih.gov/sos2/sra-pub-run-4/ERR044564/ERR044564.4	WGS	Illumina HiSeq 2000	ERP000633	PRJEB2510	ERS034629	SAMEA1030181	SAMEA1030181		SC	ERA049243
ERX021673	479	770	22	ERR044565	2011-11-03 23:29:07	https://sra-downloadb.st-va.ncbi.nlm.nih.gov/sos2/sra-pub-run-4/ERR044565/ERR044565.4	WGS	Illumina HiSeq 2000	ERP000633	PRJEB2510	ERS034630	SAMEA1030330	SAMEA1030330		SC	ERA049243
ERX021674	479	770	22	ERR044566	2011-11-03 23:29:07	https://sra-downloadb.st-va.ncbi.nlm.nih.gov/sos2/sra-pub-run-4/ERR044566/ERR044566.4	WGS	Illumina HiSeq 2000	ERP000633	PRJEB2510	ERS034631	SAMEA1030313	SAMEA1030313		SC	ERA049243
ERX021675	479	770	22	ERR044567	2011-11-03 23:29:07	https://sra-downloadb.st-va.ncbi.nlm.nih.gov/sos2/sra-pub-run-6/ERR044567/ERR044567.5	WGS	Illumina HiSeq 2000	ERP000633	PRJEB2510	ERS034632	SAMEA1030259	SAMEA1030259		SC	ERA049243
ERX021676	479	770	22	ERR044568	2011-11-03 23:29:08	https://sra-downloadb.st-va.ncbi.nlm.nih.gov/sos2/sra-pub-run-6/ERR044568/ERR044568.5	WGS	Illumina HiSeq 2000	ERP000633	PRJEB2510	ERS034633	SAMEA1030250	SAMEA1030250		SC	ERA049243
ERX021677	479	770	22	ERR044569	2011-11-03 23:29:08	https://sra-downloadb.st-va.ncbi.nlm.nih.gov/sos2/sra-pub-run-6/ERR044569/ERR044569.4	WGS	Illumina HiSeq 2000	ERP000633	PRJEB2510	ERS034634	SAMEA1030252	SAMEA1030252		SC	ERA049243
ERX021678	479	770	22	ERR044570	2011-11-03 23:29:08	https://sra-downloadb.st-va.ncbi.nlm.nih.gov/sos2/sra-pub-run-6/ERR044570/ERR044570.4	WGS	Illumina HiSeq 2000	ERP000633	PRJEB2510	ERS034635	SAMEA1030288	SAMEA1030288		SC	ERA049243
ERX021679	479	770	22	ERR044571	2011-11-03 23:29:08	https://sra-downloadb.st-va.ncbi.nlm.nih.gov/sos2/sra-pub-run-6/ERR044571/ERR044571.4	WGS	Illumina HiSeq 2000	ERP000633	PRJEB2510	ERS034636	SAMEA1030276	SAMEA1030276		SC	ERA049243
ERX021680	479	770	22	ERR044572	2011-11-03 23:29:08	https://sra-downloadb.st-va.ncbi.nlm.nih.gov/sos2/sra-pub-run-4/ERR044572/ERR044572.5	WGS	Illumina HiSeq 2000	ERP000633	PRJEB2510	ERS034637	SAMEA1030227	SAMEA1030227		SC	ERA049243
ERX021681	479	770	22	ERR044573	2011-11-03 23:29:08	https://sra-downloadb.st-va.ncbi.nlm.nih.gov/sos2/sra-pub-run-6/ERR044573/ERR044573.5	WGS	Illumina HiSeq 2000	ERP000633	PRJEB2510	ERS034638	SAMEA1030245	SAMEA1030245		SC	ERA049243
ERX021682	479	770	22	ERR044574	2011-11-03 23:29:08	https://sra-downloadb.st-va.ncbi.nlm.nih.gov/sos2/sra-pub-run-4/ERR044574/ERR044574.5	WGS	Illumina HiSeq 2000	ERP000633	PRJEB2510	ERS034639	SAMEA1030204	SAMEA1030204		SC	ERA049243
ERX021683	479	770	22	ERR044575	2011-11-03 23:29:08	https://sra-downloadb.st-va.ncbi.nlm.nih.gov/sos2/sra-pub-run-6/ERR044575/ERR044575.4	WGS	Illumina HiSeq 2000	ERP000633	PRJEB2510	ERS034640	SAMEA1030179	SAMEA1030179		SC	ERA049243
ERX021684	479	770	22	ERR044576	2011-11-03 23:29:08	https://sra-downloadb.st-va.ncbi.nlm.nih.gov/sos2/sra-pub-run-6/ERR044576/ERR044576.3	WGS	Illumina HiSeq 2000	ERP000633	PRJEB2510	ERS034641	SAMEA1030176	SAMEA1030176		SC	ERA049243
ERX021685	479	770	22	ERR044577	2011-11-03 23:29:08	https://sra-downloadb.st-va.ncbi.nlm.nih.gov/sos2/sra-pub-run-6/ERR044577/ERR044577.4	WGS	Illumina HiSeq 2000	ERP000633	PRJEB2510	ERS034642	SAMEA1030162	SAMEA1030162		SC	ERA049243
ERX021686	479	770	22	ERR044578	2011-11-03 23:29:08	https://sra-downloadb.st-va.ncbi.nlm.nih.gov/sos2/sra-pub-run-6/ERR044578/ERR044578.3	WGS	Illumina HiSeq 2000	ERP000633	PRJEB2510	ERS034643	SAMEA1030146	SAMEA1030146		SC	ERA049243
ERX021687	479	770	22	ERR044579	2011-11-03 23:29:08	https://sra-downloadb.st-va.ncbi.nlm.nih.gov/sos2/sra-pub-run-4/ERR044579/ERR044579.4	WGS	Illumina HiSeq 2000	ERP000633	PRJEB2510	ERS034644	SAMEA1030331	SAMEA1030331		SC	ERA049243
ERX021688	479	770	22	ERR044580	2011-11-03 23:29:08	https://sra-downloadb.st-va.ncbi.nlm.nih.gov/sos2/sra-pub-run-6/ERR044580/ERR044580.4	WGS	Illumina HiSeq 2000	ERP000633	PRJEB2510	ERS034645	SAMEA1030334	SAMEA1030334		SC	ERA049243
ERX021689	479	770	22	ERR044581	2011-11-03 23:29:08	https://sra-downloadb.st-va.ncbi.nlm.nih.gov/sos2/sra-pub-run-6/ERR044581/ERR044581.3	WGS	Illumina HiSeq 2000	ERP000633	PRJEB2510	ERS034646	SAMEA1030324	SAMEA1030324		SC	ERA049243
ERX021690	479	770	22	ERR044582	2011-11-03 23:29:08	https://sra-downloadb.st-va.ncbi.nlm.nih.gov/sos2/sra-pub-run-6/ERR044582/ERR044582.3	WGS	Illumina HiSeq 2000	ERP000633	PRJEB2510	ERS034647	SAMEA1030309	SAMEA1030309		SC	ERA049243
ERX021691	479	770	22	ERR044583	2011-11-03 23:29:08	https://sra-downloadb.st-va.ncbi.nlm.nih.gov/sos2/sra-pub-run-4/ERR044583/ERR044583.6	WGS	Illumina HiSeq 2000	ERP000633	PRJEB2510	ERS034648	SAMEA1030291	SAMEA1030291		SC	ERA049243
ERX021692	479	770	22	ERR044584	2011-11-03 23:29:08	https://sra-downloadb.st-va.ncbi.nlm.nih.gov/sos2/sra-pub-run-4/ERR044584/ERR044584.5	WGS	Illumina HiSeq 2000	ERP000633	PRJEB2510	ERS034649	SAMEA1030278	SAMEA1030278		SC	ERA049243
ERX021693	479	770	22	ERR044585	2011-11-03 23:29:08	https://sra-downloadb.st-va.ncbi.nlm.nih.gov/sos2/sra-pub-run-6/ERR044585/ERR044585.5	WGS	Illumina HiSeq 2000	ERP000633	PRJEB2510	ERS034650	SAMEA1030207	SAMEA1030207		SC	ERA049243
ERX021694	479	770	22	ERR044586	2011-11-03 23:29:08	https://sra-downloadb.st-va.ncbi.nlm.nih.gov/sos2/sra-pub-run-3/ERR044586/ERR044586.5	WGS	Illumina HiSeq 2000	ERP000633	PRJEB2510	ERS034651	SAMEA1030192	SAMEA1030192		SC	ERA049243
ERX021695	479	770	22	ERR044587	2011-11-03 23:29:08	https://sra-downloadb.st-va.ncbi.nlm.nih.gov/sos2/sra-pub-run-6/ERR044587/ERR044587.4	WGS	Illumina HiSeq 2000	ERP000633	PRJEB2510	ERS034652	SAMEA1030267	SAMEA1030267		SC	ERA049243
ERX021696	479	770	22	ERR044588	2011-11-03 23:29:08	https://sra-downloadb.st-va.ncbi.nlm.nih.gov/sos2/sra-pub-run-6/ERR044588/ERR044588.4	WGS	Illumina HiSeq 2000	ERP000633	PRJEB2510	ERS034653	SAMEA1030282	SAMEA1030282		SC	ERA049243
ERX021697	479	770	22	ERR044589	2011-11-03 23:29:08	https://sra-downloadb.st-va.ncbi.nlm.nih.gov/sos2/sra-pub-run-6/ERR044589/ERR044589.5	WGS	Illumina HiSeq 2000	ERP000633	PRJEB2510	ERS034654	SAMEA1030246	SAMEA1030246		SC	ERA049243
ERX021698	479	770	22	ERR044590	2011-11-03 23:29:09	https://sra-downloadb.st-va.ncbi.nlm.nih.gov/sos2/sra-pub-run-6/ERR044590/ERR044590.2	WGS	Illumina HiSeq 2000	ERP000633	PRJEB2510	ERS034655	SAMEA1030255	SAMEA1030255		SC	ERA049243
ERX021699	479	770	22	ERR044591	2011-11-03 23:29:09	https://sra-downloadb.st-va.ncbi.nlm.nih.gov/sos2/sra-pub-run-6/ERR044591/ERR044591.3	WGS	Illumina HiSeq 2000	ERP000633	PRJEB2510	ERS034656	SAMEA1030265	SAMEA1030265		SC	ERA049243
ERX021700	479	770	337	ERR044592	2011-11-03 23:29:09	https://sra-downloadb.st-va.ncbi.nlm.nih.gov/sos2/sra-pub-run-6/ERR044592/ERR044592.4	WGS	Illumina HiSeq 2000	ERP000633	PRJEB2510	ERS034657	SAMEA1030323	SAMEA1030323		SC	ERA049243
ERX021701	479	770	22	ERR044593	2011-11-03 23:29:09	https://sra-downloadb.st-va.ncbi.nlm.nih.gov/sos2/sra-pub-run-6/ERR044593/ERR044593.3	WGS	Illumina HiSeq 2000	ERP000633	PRJEB2510	ERS034658	SAMEA1030338	SAMEA1030338		SC	ERA049243
ERX021702	479	770	22	ERR044594	2011-11-03 23:29:09	https://sra-downloadb.st-va.ncbi.nlm.nih.gov/sos2/sra-pub-run-4/ERR044594/ERR044594.5	WGS	Illumina HiSeq 2000	ERP000633	PRJEB2510	ERS034659	SAMEA1030292	SAMEA1030292		SC	ERA049243
ERX021703	479	770	22	ERR044595	2011-11-03 23:29:09	https://sra-downloadb.st-va.ncbi.nlm.nih.gov/sos2/sra-pub-run-6/ERR044595/ERR044595.5	WGS	Illumina HiSeq 2000	ERP000633	PRJEB2510	ERS034660	SAMEA1030157	SAMEA1030157		SC	ERA049243
ERX021704	479	770	22	ERR044596	2011-11-03 23:29:09	https://sra-downloadb.st-va.ncbi.nlm.nih.gov/sos2/sra-pub-run-4/ERR044596/ERR044596.5	WGS	Illumina HiSeq 2000	ERP000633	PRJEB2510	ERS034661	SAMEA1030141	SAMEA1030141		SC	ERA049243
ERX021705	479	770	22	ERR044597	2011-11-03 23:29:09	https://sra-downloadb.st-va.ncbi.nlm.nih.gov/sos2/sra-pub-run-6/ERR044597/ERR044597.4	WGS	Illumina HiSeq 2000	ERP000633	PRJEB2510	ERS034662	SAMEA1030182	SAMEA1030182		SC	ERA049243
ERX021706	479	770	22	ERR044598	2011-11-03 23:29:09	https://sra-downloadb.st-va.ncbi.nlm.nih.gov/sos2/sra-pub-run-6/ERR044598/ERR044598.3	WGS	Illumina HiSeq 2000	ERP000633	PRJEB2510	ERS034663	SAMEA1030169	SAMEA1030169		SC	ERA049243
ERX021707	479	770	22	ERR044599	2011-11-03 23:29:09	https://sra-downloadb.st-va.ncbi.nlm.nih.gov/sos2/sra-pub-run-4/ERR044599/ERR044599.5	WGS	Illumina HiSeq 2000	ERP000633	PRJEB2510	ERS034664	SAMEA1030214	SAMEA1030214		SC	ERA049243
ERX021708	479	770	22	ERR044600	2011-11-03 23:29:09	https://sra-downloadb.st-va.ncbi.nlm.nih.gov/sos2/sra-pub-run-6/ERR044600/ERR044600.4	WGS	Illumina HiSeq 2000	ERP000633	PRJEB2510	ERS034665	SAMEA1030198	SAMEA1030198		SC	ERA049243
ERX021709	479	770	22	ERR044601	2011-11-03 23:29:09	https://sra-downloadb.st-va.ncbi.nlm.nih.gov/sos2/sra-pub-run-4/ERR044601/ERR044601.6	WGS	Illumina HiSeq 2000	ERP000633	PRJEB2510	ERS034666	SAMEA1030240	SAMEA1030240		SC	ERA049243
ERX021710	479	770	22	ERR044602	2011-11-03 23:29:09	https://sra-downloadb.st-va.ncbi.nlm.nih.gov/sos2/sra-pub-run-6/ERR044602/ERR044602.4	WGS	Illumina HiSeq 2000	ERP000633	PRJEB2510	ERS034667	SAMEA1030237	SAMEA1030237		SC	ERA049243
ERX022160	479	770	22	ERR045052	2011-11-03 23:29:30	https://sra-downloadb.st-va.ncbi.nlm.nih.gov/sos2/sra-pub-run-3/ERR045052/ERR045052.4	WGS	Illumina HiSeq 2000	ERP000633	PRJEB2510	ERS034603	SAMEA1030316	SAMEA1030316		SC	ERA049990
ERX022161	479	770	22	ERR045053	2011-11-03 23:29:30	https://sra-downloadb.st-va.ncbi.nlm.nih.gov/sos2/sra-pub-run-3/ERR045053/ERR045053.6	WGS	Illumina HiSeq 2000	ERP000633	PRJEB2510	ERS034604	SAMEA1030332	SAMEA1030332		SC	ERA049990
ERX022162	479	770	22	ERR045054	2011-11-03 23:29:30	https://sra-downloadb.st-va.ncbi.nlm.nih.gov/sos2/sra-pub-run-3/ERR045054/ERR045054.4	WGS	Illumina HiSeq 2000	ERP000633	PRJEB2510	ERS034605	SAMEA1030156	SAMEA1030156		SC	ERA049990
ERX022163	479	770	175	ERR045055	2011-11-03 23:29:30	https://sra-downloadb.st-va.ncbi.nlm.nih.gov/sos2/sra-pub-run-3/ERR045055/ERR045055.4	WGS	Illumina HiSeq 2000	ERP000633	PRJEB2510	ERS034606	SAMEA1030142	SAMEA1030142		SC	ERA049990
ERX022164	479	770	22	ERR045056	2011-11-03 23:29:30	https://sra-downloadb.st-va.ncbi.nlm.nih.gov/sos2/sra-pub-run-3/ERR045056/ERR045056.4	WGS	Illumina HiSeq 2000	ERP000633	PRJEB2510	ERS034607	SAMEA1030150	SAMEA1030150		SC	ERA049990
ERX022165	479	770	22	ERR045057	2011-11-03 23:29:30	https://sra-downloadb.st-va.ncbi.nlm.nih.gov/sos2/sra-pub-run-3/ERR045057/ERR045057.4	WGS	Illumina HiSeq 2000	ERP000633	PRJEB2510	ERS034608	SAMEA1030186	SAMEA1030186		SC	ERA049990
ERX022166	479	770	22	ERR045058	2011-11-03 23:29:30	https://sra-downloadb.st-va.ncbi.nlm.nih.gov/sos2/sra-pub-run-3/ERR045058/ERR045058.4	WGS	Illumina HiSeq 2000	ERP000633	PRJEB2510	ERS034609	SAMEA1030170	SAMEA1030170		SC	ERA049990
ERX022167	479	770	22	ERR045059	2011-11-03 23:29:30	https://sra-downloadb.st-va.ncbi.nlm.nih.gov/sos2/sra-pub-run-3/ERR045059/ERR045059.5	WGS	Illumina HiSeq 2000	ERP000633	PRJEB2510	ERS034610	SAMEA1030188	SAMEA1030188		SC	ERA049990
ERX022168	479	770	22	ERR045060	2011-11-03 23:29:30	https://sra-downloadb.st-va.ncbi.nlm.nih.gov/sos2/sra-pub-run-3/ERR045060/ERR045060.4	WGS	Illumina HiSeq 2000	ERP000633	PRJEB2510	ERS034611	SAMEA1030209	SAMEA1030209		SC	ERA049990
ERX022169	479	770	22	ERR045061	2011-11-03 23:29:30	https://sra-downloadb.st-va.ncbi.nlm.nih.gov/sos2/sra-pub-run-3/ERR045061/ERR045061.4	WGS	Illumina HiSeq 2000	ERP000633	PRJEB2510	ERS034612	SAMEA1030218	SAMEA1030218		SC	ERA049990
ERX022170	479	770	-	ERR045062	2011-11-03 23:29:30	https://sra-downloadb.st-va.ncbi.nlm.nih.gov/sos2/sra-pub-run-3/ERR045062/ERR045062.5	WGS	Illumina HiSeq 2000	ERP000633	PRJEB2510	ERS034613	SAMEA1030269	SAMEA1030269		SC	ERA049990
ERX022171	479	770	22	ERR045063	2011-11-03 23:29:30	https://sra-downloadb.st-va.ncbi.nlm.nih.gov/sos2/sra-pub-run-3/ERR045063/ERR045063.5	WGS	Illumina HiSeq 2000	ERP000633	PRJEB2510	ERS034614	SAMEA1030281	SAMEA1030281		SC	ERA049990
ERX022172	479	770	22	ERR045064	2011-11-03 23:29:30	https://sra-downloadb.st-va.ncbi.nlm.nih.gov/sos2/sra-pub-run-3/ERR045064/ERR045064.5	WGS	Illumina HiSeq 2000	ERP000633	PRJEB2510	ERS034615	SAMEA1030251	SAMEA1030251		SC	ERA049990
ERX022173	479	770	-	ERR045065	2011-11-03 23:29:30	https://sra-downloadb.st-va.ncbi.nlm.nih.gov/sos2/sra-pub-run-3/ERR045065/ERR045065.3	WGS	Illumina HiSeq 2000	ERP000633	PRJEB2510	ERS034616	SAMEA1030264	SAMEA1030264		SC	ERA049990
ERX022174	479	770	22	ERR045066	2011-11-03 23:29:30	https://sra-downloadb.st-va.ncbi.nlm.nih.gov/sos2/sra-pub-run-3/ERR045066/ERR045066.5	WGS	Illumina HiSeq 2000	ERP000633	PRJEB2510	ERS034617	SAMEA1030319	SAMEA1030319		SC	ERA049990
ERX022175	479	770	22	ERR045067	2011-11-03 23:29:30	https://sra-downloadb.st-va.ncbi.nlm.nih.gov/sos2/sra-pub-run-3/ERR045067/ERR045067.5	WGS	Illumina HiSeq 2000	ERP000633	PRJEB2510	ERS034618	SAMEA1030317	SAMEA1030317		SC	ERA049990
ERX022176	479	770	22	ERR045068	2011-11-03 23:29:30	https://sra-downloadb.st-va.ncbi.nlm.nih.gov/sos2/sra-pub-run-3/ERR045068/ERR045068.4	WGS	Illumina HiSeq 2000	ERP000633	PRJEB2510	ERS034619	SAMEA1030328	SAMEA1030328		SC	ERA049990
ERX022177	479	770	22	ERR045069	2011-11-03 23:29:30	https://sra-downloadb.st-va.ncbi.nlm.nih.gov/sos2/sra-pub-run-3/ERR045069/ERR045069.4	WGS	Illumina HiSeq 2000	ERP000633	PRJEB2510	ERS034620	SAMEA1030202	SAMEA1030202		SC	ERA049990
ERX022178	479	770	22	ERR045070	2011-11-03 23:29:30	https://sra-downloadb.st-va.ncbi.nlm.nih.gov/sos2/sra-pub-run-3/ERR045070/ERR045070.4	WGS	Illumina HiSeq 2000	ERP000633	PRJEB2510	ERS034621	SAMEA1030213	SAMEA1030213		SC	ERA049990
ERX022179	479	770	22	ERR045071	2011-11-03 23:29:30	https://sra-downloadb.st-va.ncbi.nlm.nih.gov/sos2/sra-pub-run-3/ERR045071/ERR045071.3	WGS	Illumina HiSeq 2000	ERP000633	PRJEB2510	ERS034622	SAMEA1030228	SAMEA1030228		SC	ERA049990
ERX022180	479	770	22	ERR045072	2011-11-03 23:29:31	https://sra-downloadb.st-va.ncbi.nlm.nih.gov/sos2/sra-pub-run-3/ERR045072/ERR045072.5	WGS	Illumina HiSeq 2000	ERP000633	PRJEB2510	ERS034623	SAMEA1030222	SAMEA1030222		SC	ERA049990
ERX022181	479	770	22	ERR045073	2011-11-03 23:29:31	https://sra-downloadb.st-va.ncbi.nlm.nih.gov/sos2/sra-pub-run-3/ERR045073/ERR045073.3	WGS	Illumina HiSeq 2000	ERP000633	PRJEB2510	ERS034624	SAMEA1030234	SAMEA1030234		SC	ERA049990
ERX022501	479	770	239	ERR045439	2011-11-09 20:13:00	https://sra-downloadb.st-va.ncbi.nlm.nih.gov/sos2/sra-pub-run-6/ERR045439/ERR045439.4	WGS	Illumina Genome Analyzer II	ERP000804	PRJEB2627	ERS053518	SAMEA1032180	SAMEA1032180		SC	ERA050695
ERX022505	479	770	239	ERR045443	2011-11-09 20:13:01	https://sra-downloadb.st-va.ncbi.nlm.nih.gov/sos2/sra-pub-run-6/ERR045443/ERR045443.4	WGS	Illumina Genome Analyzer II	ERP000804	PRJEB2627	ERS053520	SAMEA1032289	SAMEA1032289		SC	ERA050695
ERX022509	479	770	239	ERR045447	2011-11-09 20:13:01	https://sra-downloadb.st-va.ncbi.nlm.nih.gov/sos2/sra-pub-run-6/ERR045447/ERR045447.3	WGS	Illumina Genome Analyzer II	ERP000804	PRJEB2627	ERS053509	SAMEA1032291	SAMEA1032291		SC	ERA050695
ERX022513	479	770	239	ERR045451	2011-11-09 20:13:01	https://sra-downloadb.st-va.ncbi.nlm.nih.gov/sos2/sra-pub-run-6/ERR045451/ERR045451.3	WGS	Illumina Genome Analyzer II	ERP000804	PRJEB2627	ERS053550	SAMEA1032258	SAMEA1032258		SC	ERA050695
ERX022521	479	770	239	ERR045459	2011-11-09 20:13:03	https://sra-downloadb.st-va.ncbi.nlm.nih.gov/sos2/sra-pub-run-6/ERR045459/ERR045459.4	WGS	Illumina Genome Analyzer II	ERP000804	PRJEB2627	ERS053528	SAMEA1032191	SAMEA1032191		SC	ERA050695
ERX022525	479	770	239	ERR045463	2011-11-09 20:13:03	https://sra-downloadb.st-va.ncbi.nlm.nih.gov/sos2/sra-pub-run-6/ERR045463/ERR045463.3	WGS	Illumina Genome Analyzer II	ERP000804	PRJEB2627	ERS053512	SAMEA1032227	SAMEA1032227		SC	ERA050695
ERX022535	479	770	239	ERR045473	2011-11-09 20:13:05	https://sra-downloadb.st-va.ncbi.nlm.nih.gov/sos2/sra-pub-run-6/ERR045473/ERR045473.3	WGS	Illumina Genome Analyzer II	ERP000804	PRJEB2627	ERS053555	SAMEA1032183	SAMEA1032183		SC	ERA050695
ERX022904	479	770	22	ERR045842	2011-11-03 23:11:59	https://sra-downloadb.st-va.ncbi.nlm.nih.gov/sos2/sra-pub-run-3/ERR045842/ERR045842.4	WGS	Illumina Genome Analyzer II	ERP000596	PRJEB2478	ERS027076	SAMEA1028338	SAMEA1028338		SC	ERA050955
ERX022905	479	770	34	ERR045843	2011-11-03 23:11:59	https://sra-downloadb.st-va.ncbi.nlm.nih.gov/sos2/sra-pub-run-3/ERR045843/ERR045843.4	WGS	Illumina Genome Analyzer II	ERP000596	PRJEB2478	ERS027077	SAMEA1028326	SAMEA1028326		SC	ERA050955
ERX022906	479	770	30	ERR045844	2011-11-03 23:11:59	https://sra-downloadb.st-va.ncbi.nlm.nih.gov/sos2/sra-pub-run-3/ERR045844/ERR045844.4	WGS	Illumina Genome Analyzer II	ERP000596	PRJEB2478	ERS027078	SAMEA1028424	SAMEA1028424		SC	ERA050955
ERX022907	479	770	45	ERR045845	2011-11-03 23:11:59	https://sra-downloadb.st-va.ncbi.nlm.nih.gov/sos2/sra-pub-run-3/ERR045845/ERR045845.4	WGS	Illumina Genome Analyzer II	ERP000596	PRJEB2478	ERS027079	SAMEA1028405	SAMEA1028405		SC	ERA050955
ERX022908	479	770	39	ERR045846	2011-11-03 23:11:59	https://sra-downloadb.st-va.ncbi.nlm.nih.gov/sos2/sra-pub-run-3/ERR045846/ERR045846.3	WGS	Illumina Genome Analyzer II	ERP000596	PRJEB2478	ERS027080	SAMEA1028181	SAMEA1028181		SC	ERA050955
ERX022909	479	770	3	ERR045847	2011-11-03 23:11:59	https://sra-downloadb.st-va.ncbi.nlm.nih.gov/sos2/sra-pub-run-3/ERR045847/ERR045847.4	WGS	Illumina Genome Analyzer II	ERP000596	PRJEB2478	ERS027081	SAMEA1028244	SAMEA1028244		SC	ERA050955
ERX022910	479	770	12	ERR045848	2011-11-03 23:11:59	https://sra-downloadb.st-va.ncbi.nlm.nih.gov/sos2/sra-pub-run-3/ERR045848/ERR045848.4	WGS	Illumina Genome Analyzer II	ERP000596	PRJEB2478	ERS027082	SAMEA1028259	SAMEA1028259		SC	ERA050955
ERX022911	479	770	22	ERR045849	2011-11-03 23:11:59	https://sra-downloadb.st-va.ncbi.nlm.nih.gov/sos2/sra-pub-run-3/ERR045849/ERR045849.3	WGS	Illumina Genome Analyzer II	ERP000596	PRJEB2478	ERS027076	SAMEA1028338	SAMEA1028338		SC	ERA050955
ERX022912	479	770	34	ERR045850	2011-11-03 23:11:59	https://sra-downloadb.st-va.ncbi.nlm.nih.gov/sos2/sra-pub-run-3/ERR045850/ERR045850.4	WGS	Illumina Genome Analyzer II	ERP000596	PRJEB2478	ERS027077	SAMEA1028326	SAMEA1028326		SC	ERA050955
ERX022913	479	770	30	ERR045851	2011-11-03 23:11:59	https://sra-downloadb.st-va.ncbi.nlm.nih.gov/sos2/sra-pub-run-3/ERR045851/ERR045851.4	WGS	Illumina Genome Analyzer II	ERP000596	PRJEB2478	ERS027078	SAMEA1028424	SAMEA1028424		SC	ERA050955
ERX022914	479	770	45	ERR045852	2011-11-03 23:11:59	https://sra-downloadb.st-va.ncbi.nlm.nih.gov/sos2/sra-pub-run-3/ERR045852/ERR045852.4	WGS	Illumina Genome Analyzer II	ERP000596	PRJEB2478	ERS027079	SAMEA1028405	SAMEA1028405		SC	ERA050955
ERX022915	479	770	39	ERR045853	2011-11-03 23:11:59	https://sra-downloadb.st-va.ncbi.nlm.nih.gov/sos2/sra-pub-run-3/ERR045853/ERR045853.4	WGS	Illumina Genome Analyzer II	ERP000596	PRJEB2478	ERS027080	SAMEA1028181	SAMEA1028181		SC	ERA050955
ERX022916	479	770	3	ERR045854	2011-11-03 23:11:59	https://sra-downloadb.st-va.ncbi.nlm.nih.gov/sos2/sra-pub-run-3/ERR045854/ERR045854.3	WGS	Illumina Genome Analyzer II	ERP000596	PRJEB2478	ERS027081	SAMEA1028244	SAMEA1028244		SC	ERA050955
ERX022917	479	770	12	ERR045855	2011-11-03 23:11:59	https://sra-downloadb.st-va.ncbi.nlm.nih.gov/sos2/sra-pub-run-3/ERR045855/ERR045855.4	WGS	Illumina Genome Analyzer II	ERP000596	PRJEB2478	ERS027082	SAMEA1028259	SAMEA1028259		SC	ERA050955
ERX022927	479	770	36	ERR045865	2011-11-03 23:12:00	https://sra-downloadb.st-va.ncbi.nlm.nih.gov/sos2/sra-pub-run-3/ERR045865/ERR045865.3	WGS	Illumina Genome Analyzer II	ERP000633	PRJEB2510	ERS004468	SAMEA1030221	SAMEA1030221		SC	ERA050956
ERX022928	479	770	-	ERR045866	2011-11-03 23:12:00	https://sra-downloadb.st-va.ncbi.nlm.nih.gov/sos2/sra-pub-run-3/ERR045866/ERR045866.4	WGS	Illumina Genome Analyzer II	ERP000633	PRJEB2510	ERS004469	SAMEA1030153	SAMEA1030153		SC	ERA050956
ERX022929	479	770	36	ERR045867	2011-11-03 23:12:00	https://sra-downloadb.st-va.ncbi.nlm.nih.gov/sos2/sra-pub-run-3/ERR045867/ERR045867.3	WGS	Illumina Genome Analyzer II	ERP000633	PRJEB2510	ERS004471	SAMEA1030159	SAMEA1030159		SC	ERA050956
ERX022930	479	770	-	ERR045868	2011-11-03 23:12:00	https://sra-downloadb.st-va.ncbi.nlm.nih.gov/sos2/sra-pub-run-3/ERR045868/ERR045868.3	WGS	Illumina Genome Analyzer II	ERP000633	PRJEB2510	ERS004473	SAMEA1030321	SAMEA1030321		SC	ERA050956
ERX022931	479	770	36	ERR045869	2011-11-03 23:12:00	https://sra-downloadb.st-va.ncbi.nlm.nih.gov/sos2/sra-pub-run-3/ERR045869/ERR045869.3	WGS	Illumina Genome Analyzer II	ERP000633	PRJEB2510	ERS004474	SAMEA1030306	SAMEA1030306		SC	ERA050956
ERX022932	479	770	36	ERR045870	2011-11-03 23:12:00	https://sra-downloadb.st-va.ncbi.nlm.nih.gov/sos2/sra-pub-run-3/ERR045870/ERR045870.2	WGS	Illumina Genome Analyzer II	ERP000633	PRJEB2510	ERS004475	SAMEA1030297	SAMEA1030297		SC	ERA050956
ERX022933	479	770	36	ERR045871	2011-11-03 23:12:00	https://sra-downloadb.st-va.ncbi.nlm.nih.gov/sos2/sra-pub-run-3/ERR045871/ERR045871.3	WGS	Illumina Genome Analyzer II	ERP000633	PRJEB2510	ERS004476	SAMEA1030289	SAMEA1030289		SC	ERA050956
ERX022934	479	770	36	ERR045872	2011-11-03 23:12:00	https://sra-downloadb.st-va.ncbi.nlm.nih.gov/sos2/sra-pub-run-3/ERR045872/ERR045872.3	WGS	Illumina Genome Analyzer II	ERP000633	PRJEB2510	ERS004477	SAMEA1030280	SAMEA1030280		SC	ERA050956
ERX022935	491	770	-	ERR045873	2011-11-03 23:12:00	https://sra-downloadb.st-va.ncbi.nlm.nih.gov/sos2/sra-pub-run-3/ERR045873/ERR045873.4	WGS	Illumina Genome Analyzer II	ERP000633	PRJEB2510	ERS004478	SAMEA1030266	SAMEA1030266		SC	ERA050956
ERX022937	479	770	36	ERR045875	2011-11-03 23:12:00	https://sra-downloadb.st-va.ncbi.nlm.nih.gov/sos2/sra-pub-run-3/ERR045875/ERR045875.2	WGS	Illumina Genome Analyzer II	ERP000633	PRJEB2510	ERS004449	SAMEA957272	SAMEA957272		SC	ERA050956
ERX022938	479	770	36	ERR045876	2011-11-03 23:12:00	https://sra-downloadb.st-va.ncbi.nlm.nih.gov/sos2/sra-pub-run-3/ERR045876/ERR045876.3	WGS	Illumina Genome Analyzer II	ERP000633	PRJEB2510	ERS004457	SAMEA957250	SAMEA957250		SC	ERA050956
ERX022939	479	770	36	ERR045877	2011-11-03 23:12:01	https://sra-downloadb.st-va.ncbi.nlm.nih.gov/sos2/sra-pub-run-3/ERR045877/ERR045877.3	WGS	Illumina Genome Analyzer II	ERP000633	PRJEB2510	ERS004451	SAMEA957248	SAMEA957248		SC	ERA050956
ERX022940	479	770	36	ERR045878	2011-11-03 23:12:01	https://sra-downloadb.st-va.ncbi.nlm.nih.gov/sos2/sra-pub-run-3/ERR045878/ERR045878.3	WGS	Illumina Genome Analyzer II	ERP000633	PRJEB2510	ERS004454	SAMEA957216	SAMEA957216		SC	ERA050956
ERX022941	479	770	36	ERR045879	2011-11-03 23:12:01	https://sra-downloadb.st-va.ncbi.nlm.nih.gov/sos2/sra-pub-run-3/ERR045879/ERR045879.3	WGS	Illumina Genome Analyzer II	ERP000633	PRJEB2510	ERS004453	SAMEA957242	SAMEA957242		SC	ERA050956
ERX022942	479	770	252	ERR045880	2011-11-03 23:12:01	https://sra-downloadb.st-va.ncbi.nlm.nih.gov/sos2/sra-pub-run-3/ERR045880/ERR045880.3	WGS	Illumina Genome Analyzer II	ERP000633	PRJEB2510	ERS004455	SAMEA957252	SAMEA957252		SC	ERA050956
ERX022943	479	770	36	ERR045881	2011-11-03 23:12:01	https://sra-downloadb.st-va.ncbi.nlm.nih.gov/sos2/sra-pub-run-3/ERR045881/ERR045881.3	WGS	Illumina Genome Analyzer II	ERP000633	PRJEB2510	ERS004456	SAMEA957249	SAMEA957249		SC	ERA050956
ERX022944	479	770	36	ERR045882	2011-11-03 23:12:01	https://sra-downloadb.st-va.ncbi.nlm.nih.gov/sos2/sra-pub-run-3/ERR045882/ERR045882.1	WGS	Illumina Genome Analyzer II	ERP000633	PRJEB2510	ERS004458	SAMEA957231	SAMEA957231		SC	ERA050956
ERX022945	479	770	36	ERR045883	2011-11-03 23:12:01	https://sra-downloadb.st-va.ncbi.nlm.nih.gov/sos2/sra-pub-run-3/ERR045883/ERR045883.2	WGS	Illumina Genome Analyzer II	ERP000633	PRJEB2510	ERS004448	SAMEA957273	SAMEA957273		SC	ERA050956
ERX022946	479	770	22	ERR045884	2011-11-03 23:12:01	https://sra-downloadb.st-va.ncbi.nlm.nih.gov/sos2/sra-pub-run-3/ERR045884/ERR045884.3	WGS	Illumina Genome Analyzer II	ERP000633	PRJEB2510	ERS004461	SAMEA957186	SAMEA957186		SC	ERA050956
ERX022947	479	770	22	ERR045885	2011-11-03 23:12:01	https://sra-downloadb.st-va.ncbi.nlm.nih.gov/sos2/sra-pub-run-3/ERR045885/ERR045885.3	WGS	Illumina Genome Analyzer II	ERP000633	PRJEB2510	ERS004459	SAMEA957232	SAMEA957232		SC	ERA050956
ERX022948	479	770	22	ERR045886	2011-11-03 23:12:01	https://sra-downloadb.st-va.ncbi.nlm.nih.gov/sos2/sra-pub-run-3/ERR045886/ERR045886.4	WGS	Illumina Genome Analyzer II	ERP000633	PRJEB2510	ERS004460	SAMEA957217	SAMEA957217		SC	ERA050956
ERX022949	479	770	22	ERR045887	2011-11-03 23:12:01	https://sra-downloadb.st-va.ncbi.nlm.nih.gov/sos2/sra-pub-run-3/ERR045887/ERR045887.4	WGS	Illumina Genome Analyzer II	ERP000633	PRJEB2510	ERS004465	SAMEA957182	SAMEA957182		SC	ERA050956
ERX022950	479	770	22	ERR045888	2011-11-03 23:12:01	https://sra-downloadb.st-va.ncbi.nlm.nih.gov/sos2/sra-pub-run-3/ERR045888/ERR045888.4	WGS	Illumina Genome Analyzer II	ERP000633	PRJEB2510	ERS004462	SAMEA957210	SAMEA957210		SC	ERA050956
ERX022951	479	770	22	ERR045889	2011-11-03 23:12:01	https://sra-downloadb.st-va.ncbi.nlm.nih.gov/sos2/sra-pub-run-3/ERR045889/ERR045889.4	WGS	Illumina Genome Analyzer II	ERP000633	PRJEB2510	ERS004463	SAMEA957184	SAMEA957184		SC	ERA050956
ERX022952	479	770	22	ERR045890	2011-11-03 23:12:01	https://sra-downloadb.st-va.ncbi.nlm.nih.gov/sos2/sra-pub-run-3/ERR045890/ERR045890.3	WGS	Illumina Genome Analyzer II	ERP000633	PRJEB2510	ERS004464	SAMEA957299	SAMEA957299		SC	ERA050956
ERX022953	479	770	-	ERR045891	2011-11-03 23:12:01	https://sra-downloadb.st-va.ncbi.nlm.nih.gov/sos2/sra-pub-run-3/ERR045891/ERR045891.4	WGS	Illumina Genome Analyzer II	ERP000633	PRJEB2510	ERS004466	SAMEA957277	SAMEA957277		SC	ERA050956
ERX022954	479	770	22	ERR045892	2011-11-03 23:12:01	https://sra-downloadb.st-va.ncbi.nlm.nih.gov/sos2/sra-pub-run-3/ERR045892/ERR045892.4	WGS	Illumina Genome Analyzer II	ERP000633	PRJEB2510	ERS004470	SAMEA957188	SAMEA957188		SC	ERA050956
ERX022955	479	770	22	ERR045893	2011-11-03 23:12:01	https://sra-downloadb.st-va.ncbi.nlm.nih.gov/sos2/sra-pub-run-3/ERR045893/ERR045893.3	WGS	Illumina Genome Analyzer II	ERP000633	PRJEB2510	ERS004467	SAMEA957274	SAMEA957274		SC	ERA050956
ERX022956	479	770	36	ERR045894	2011-11-03 23:12:01	https://sra-downloadb.st-va.ncbi.nlm.nih.gov/sos2/sra-pub-run-3/ERR045894/ERR045894.4	WGS	Illumina Genome Analyzer II	ERP000633	PRJEB2510	ERS004468	SAMEA1030221	SAMEA1030221		SC	ERA050956
ERX022957	479	770	36	ERR045895	2011-11-03 23:12:02	https://sra-downloadb.st-va.ncbi.nlm.nih.gov/sos2/sra-pub-run-3/ERR045895/ERR045895.3	WGS	Illumina Genome Analyzer II	ERP000633	PRJEB2510	ERS004469	SAMEA1030153	SAMEA1030153		SC	ERA050956
ERX022958	479	770	36	ERR045896	2011-11-03 23:12:02	https://sra-downloadb.st-va.ncbi.nlm.nih.gov/sos2/sra-pub-run-3/ERR045896/ERR045896.3	WGS	Illumina Genome Analyzer II	ERP000633	PRJEB2510	ERS004471	SAMEA1030159	SAMEA1030159		SC	ERA050956
ERX022959	479	770	36	ERR045897	2011-11-03 23:12:02	https://sra-downloadb.st-va.ncbi.nlm.nih.gov/sos2/sra-pub-run-3/ERR045897/ERR045897.2	WGS	Illumina Genome Analyzer II	ERP000633	PRJEB2510	ERS004473	SAMEA1030321	SAMEA1030321		SC	ERA050956
ERX022960	479	770	36	ERR045898	2011-11-03 23:12:02	https://sra-downloadb.st-va.ncbi.nlm.nih.gov/sos2/sra-pub-run-3/ERR045898/ERR045898.4	WGS	Illumina Genome Analyzer II	ERP000633	PRJEB2510	ERS004474	SAMEA1030306	SAMEA1030306		SC	ERA050956
ERX022961	479	770	36	ERR045899	2011-11-03 23:12:02	https://sra-downloadb.st-va.ncbi.nlm.nih.gov/sos2/sra-pub-run-3/ERR045899/ERR045899.4	WGS	Illumina Genome Analyzer II	ERP000633	PRJEB2510	ERS004475	SAMEA1030297	SAMEA1030297		SC	ERA050956
ERX022963	479	770	36	ERR045901	2011-11-03 23:12:02	https://sra-downloadb.st-va.ncbi.nlm.nih.gov/sos2/sra-pub-run-3/ERR045901/ERR045901.3	WGS	Illumina Genome Analyzer II	ERP000633	PRJEB2510	ERS004477	SAMEA1030280	SAMEA1030280		SC	ERA050956
ERX022964	479	770	36	ERR045902	2011-11-03 23:12:02	https://sra-downloadb.st-va.ncbi.nlm.nih.gov/sos2/sra-pub-run-3/ERR045902/ERR045902.3	WGS	Illumina Genome Analyzer II	ERP000633	PRJEB2510	ERS004478	SAMEA1030266	SAMEA1030266		SC	ERA050956
ERX023465	479	770	239	ERR046403	2011-11-09 20:13:06	https://sra-downloadb.st-va.ncbi.nlm.nih.gov/sos2/sra-pub-run-6/ERR046403/ERR046403.4	WGS	Illumina Genome Analyzer II	ERP000804	PRJEB2627	ERS053964	SAMEA1032133	SAMEA1032133		SC	ERA051723
ERX023470	479	770	239	ERR046408	2011-11-09 20:13:06	https://sra-downloadb.st-va.ncbi.nlm.nih.gov/sos2/sra-pub-run-6/ERR046408/ERR046408.4	WGS	Illumina Genome Analyzer II	ERP000804	PRJEB2627	ERS053973	SAMEA1032242	SAMEA1032242		SC	ERA051723
ERX023474	479	770	239	ERR046412	2011-11-09 20:13:07	https://sra-downloadb.st-va.ncbi.nlm.nih.gov/sos2/sra-pub-run-6/ERR046412/ERR046412.4	WGS	Illumina Genome Analyzer II	ERP000804	PRJEB2627	ERS053969	SAMEA1032300	SAMEA1032300		SC	ERA051723
ERX023478	479	770	239	ERR046416	2011-11-09 20:13:07	https://sra-downloadb.st-va.ncbi.nlm.nih.gov/sos2/sra-pub-run-6/ERR046416/ERR046416.2	WGS	Illumina Genome Analyzer II	ERP000804	PRJEB2627	ERS053979	SAMEA1032189	SAMEA1032189		SC	ERA051723
ERX023482	479	770	239	ERR046420	2011-11-09 20:13:08	https://sra-downloadb.st-va.ncbi.nlm.nih.gov/sos2/sra-pub-run-6/ERR046420/ERR046420.4	WGS	Illumina Genome Analyzer II	ERP000804	PRJEB2627	ERS053980	SAMEA1032205	SAMEA1032205		SC	ERA051723
ERX023483	479	770	239	ERR046421	2011-11-09 20:13:08	https://sra-downloadb.st-va.ncbi.nlm.nih.gov/sos2/sra-pub-run-6/ERR046421/ERR046421.3	WGS	Illumina Genome Analyzer II	ERP000804	PRJEB2627	ERS053981	SAMEA1032225	SAMEA1032225		SC	ERA051723
ERX023490	479	770	239	ERR046428	2011-11-09 20:13:09	https://sra-downloadb.st-va.ncbi.nlm.nih.gov/sos2/sra-pub-run-6/ERR046428/ERR046428.3	WGS	Illumina Genome Analyzer II	ERP000804	PRJEB2627	ERS054000	SAMEA1032173	SAMEA1032173		SC	ERA051723
ERX023494	479	770	239	ERR046432	2011-11-09 20:13:09	https://sra-downloadb.st-va.ncbi.nlm.nih.gov/sos2/sra-pub-run-6/ERR046432/ERR046432.3	WGS	Illumina Genome Analyzer II	ERP000804	PRJEB2627	ERS053996	SAMEA1032172	SAMEA1032172		SC	ERA051723
ERX023498	479	770	239	ERR046436	2011-11-09 20:13:10	https://sra-downloadb.st-va.ncbi.nlm.nih.gov/sos2/sra-pub-run-6/ERR046436/ERR046436.3	WGS	Illumina Genome Analyzer II	ERP000804	PRJEB2627	ERS053992	SAMEA1032127	SAMEA1032127		SC	ERA051723
ERX023499	479	770	239	ERR046437	2011-11-09 20:13:10	https://sra-downloadb.st-va.ncbi.nlm.nih.gov/sos2/sra-pub-run-6/ERR046437/ERR046437.4	WGS	Illumina Genome Analyzer II	ERP000804	PRJEB2627	ERS053991	SAMEA1032115	SAMEA1032115		SC	ERA051723
ERX023506	479	770	239	ERR046444	2011-11-09 20:13:11	https://sra-downloadb.st-va.ncbi.nlm.nih.gov/sos2/sra-pub-run-6/ERR046444/ERR046444.3	WGS	Illumina Genome Analyzer II	ERP000804	PRJEB2627	ERS054013	SAMEA1032211	SAMEA1032211		SC	ERA051723
ERX023510	479	770	239	ERR046448	2011-11-09 20:13:11	https://sra-downloadb.st-va.ncbi.nlm.nih.gov/sos2/sra-pub-run-6/ERR046448/ERR046448.4	WGS	Illumina Genome Analyzer II	ERP000804	PRJEB2627	ERS054009	SAMEA1032286	SAMEA1032286		SC	ERA051723
ERX023511	479	770	239	ERR046449	2011-11-09 20:13:11	https://sra-downloadb.st-va.ncbi.nlm.nih.gov/sos2/sra-pub-run-6/ERR046449/ERR046449.4	WGS	Illumina Genome Analyzer II	ERP000804	PRJEB2627	ERS054008	SAMEA1032274	SAMEA1032274		SC	ERA051723
ERX023515	479	770	239	ERR046453	2011-11-09 20:13:12	https://sra-downloadb.st-va.ncbi.nlm.nih.gov/sos2/sra-pub-run-6/ERR046453/ERR046453.4	WGS	Illumina Genome Analyzer II	ERP000804	PRJEB2627	ERS054004	SAMEA1032224	SAMEA1032224		SC	ERA051723
ERX023519	479	770	239	ERR046457	2011-11-09 20:13:12	https://sra-downloadb.st-va.ncbi.nlm.nih.gov/sos2/sra-pub-run-6/ERR046457/ERR046457.4	WGS	Illumina Genome Analyzer II	ERP000804	PRJEB2627	ERS054021	SAMEA1032285	SAMEA1032285		SC	ERA051723
ERX023523	479	770	239	ERR046461	2011-11-09 20:13:13	https://sra-downloadb.st-va.ncbi.nlm.nih.gov/sos2/sra-pub-run-6/ERR046461/ERR046461.4	WGS	Illumina Genome Analyzer II	ERP000804	PRJEB2627	ERS054015	SAMEA1032188	SAMEA1032188		SC	ERA051723
ERX023528	479	770	239	ERR046466	2011-11-09 20:13:13	https://sra-downloadb.st-va.ncbi.nlm.nih.gov/sos2/sra-pub-run-6/ERR046466/ERR046466.3	WGS	Illumina HiSeq 2000	ERP000804	PRJEB2627	ERS053964	SAMEA1032133	SAMEA1032133		SC	ERA051723
ERX023533	479	770	239	ERR046471	2011-11-09 20:13:14	https://sra-downloadb.st-va.ncbi.nlm.nih.gov/sos2/sra-pub-run-6/ERR046471/ERR046471.3	WGS	Illumina HiSeq 2000	ERP000804	PRJEB2627	ERS053973	SAMEA1032242	SAMEA1032242		SC	ERA051723
ERX023537	479	770	239	ERR046475	2011-11-09 20:13:15	https://sra-downloadb.st-va.ncbi.nlm.nih.gov/sos2/sra-pub-run-6/ERR046475/ERR046475.4	WGS	Illumina HiSeq 2000	ERP000804	PRJEB2627	ERS053969	SAMEA1032300	SAMEA1032300		SC	ERA051723
ERX023541	479	770	239	ERR046479	2011-11-09 20:13:15	https://sra-downloadb.st-va.ncbi.nlm.nih.gov/sos2/sra-pub-run-6/ERR046479/ERR046479.3	WGS	Illumina HiSeq 2000	ERP000804	PRJEB2627	ERS053979	SAMEA1032189	SAMEA1032189		SC	ERA051723
ERX023545	479	770	239	ERR046483	2011-11-09 20:13:16	https://sra-downloadb.st-va.ncbi.nlm.nih.gov/sos2/sra-pub-run-6/ERR046483/ERR046483.4	WGS	Illumina HiSeq 2000	ERP000804	PRJEB2627	ERS053980	SAMEA1032205	SAMEA1032205		SC	ERA051723
ERX023546	479	770	239	ERR046484	2011-11-09 20:13:16	https://sra-downloadb.st-va.ncbi.nlm.nih.gov/sos2/sra-pub-run-6/ERR046484/ERR046484.4	WGS	Illumina HiSeq 2000	ERP000804	PRJEB2627	ERS053981	SAMEA1032225	SAMEA1032225		SC	ERA051723
ERX023550	479	770	239	ERR046488	2011-11-09 20:13:16	https://sra-downloadb.st-va.ncbi.nlm.nih.gov/sos2/sra-pub-run-4/ERR046488/ERR046488.3	WGS	Illumina HiSeq 2000	ERP000804	PRJEB2627	ERS053991	SAMEA1032115	SAMEA1032115		SC	ERA051723
ERX023557	479	770	239	ERR046495	2011-11-09 20:13:17	https://sra-downloadb.st-va.ncbi.nlm.nih.gov/sos2/sra-pub-run-6/ERR046495/ERR046495.4	WGS	Illumina HiSeq 2000	ERP000804	PRJEB2627	ERS054013	SAMEA1032211	SAMEA1032211		SC	ERA051723
ERX023561	479	770	239	ERR046499	2011-11-09 20:13:18	https://sra-downloadb.st-va.ncbi.nlm.nih.gov/sos2/sra-pub-run-6/ERR046499/ERR046499.4	WGS	Illumina HiSeq 2000	ERP000804	PRJEB2627	ERS054009	SAMEA1032286	SAMEA1032286		SC	ERA051723
ERX023562	479	770	239	ERR046500	2011-11-09 20:13:18	https://sra-downloadb.st-va.ncbi.nlm.nih.gov/sos2/sra-pub-run-6/ERR046500/ERR046500.4	WGS	Illumina HiSeq 2000	ERP000804	PRJEB2627	ERS054008	SAMEA1032274	SAMEA1032274		SC	ERA051723
ERX023566	479	770	239	ERR046504	2011-11-09 20:13:18	https://sra-downloadb.st-va.ncbi.nlm.nih.gov/sos2/sra-pub-run-6/ERR046504/ERR046504.4	WGS	Illumina HiSeq 2000	ERP000804	PRJEB2627	ERS054004	SAMEA1032224	SAMEA1032224		SC	ERA051723
ERX023570	479	770	239	ERR046508	2011-11-09 20:13:19	https://sra-downloadb.st-va.ncbi.nlm.nih.gov/sos2/sra-pub-run-6/ERR046508/ERR046508.4	WGS	Illumina HiSeq 2000	ERP000804	PRJEB2627	ERS054021	SAMEA1032285	SAMEA1032285		SC	ERA051723
ERX023574	479	770	239	ERR046512	2011-11-09 20:13:19	https://sra-downloadb.st-va.ncbi.nlm.nih.gov/sos2/sra-pub-run-6/ERR046512/ERR046512.3	WGS	Illumina HiSeq 2000	ERP000804	PRJEB2627	ERS054015	SAMEA1032188	SAMEA1032188		SC	ERA051723
ERX023580	479	770	239	ERR046518	2011-11-09 20:13:20	https://sra-downloadb.st-va.ncbi.nlm.nih.gov/sos2/sra-pub-run-6/ERR046518/ERR046518.3	WGS	Illumina HiSeq 2000	ERP000804	PRJEB2627	ERS054000	SAMEA1032173	SAMEA1032173		SC	ERA051723
ERX023584	479	770	239	ERR046522	2011-11-09 20:13:20	https://sra-downloadb.st-va.ncbi.nlm.nih.gov/sos2/sra-pub-run-6/ERR046522/ERR046522.4	WGS	Illumina HiSeq 2000	ERP000804	PRJEB2627	ERS053996	SAMEA1032172	SAMEA1032172		SC	ERA051723
ERX023588	479	770	239	ERR046526	2011-11-09 20:13:21	https://sra-downloadb.st-va.ncbi.nlm.nih.gov/sos2/sra-pub-run-6/ERR046526/ERR046526.4	WGS	Illumina HiSeq 2000	ERP000804	PRJEB2627	ERS053992	SAMEA1032127	SAMEA1032127		SC	ERA051723
ERX025403	479	770	239	ERR048340	2012-04-15 03:17:58	https://sra-downloadb.st-va.ncbi.nlm.nih.gov/sos2/sra-pub-run-4/ERR048340/ERR048340.4	WGS	Illumina HiSeq 2000	ERP000708	PRJEB2561	ERS035883	SAMEA1030617	SAMEA1030617		SC	ERA062420
ERX025404	479	770	239	ERR048341	2012-04-15 03:17:58	https://sra-downloadb.st-va.ncbi.nlm.nih.gov/sos2/sra-pub-run-4/ERR048341/ERR048341.4	WGS	Illumina HiSeq 2000	ERP000708	PRJEB2561	ERS035884	SAMEA1030597	SAMEA1030597		SC	ERA062420
ERX025405	479	770	239	ERR048342	2012-04-15 03:17:58	https://sra-downloadb.st-va.ncbi.nlm.nih.gov/sos2/sra-pub-run-4/ERR048342/ERR048342.4	WGS	Illumina HiSeq 2000	ERP000708	PRJEB2561	ERS035885	SAMEA1030578	SAMEA1030578		SC	ERA062420
ERX025406	479	770	239	ERR048343	2012-04-15 03:17:58	https://sra-downloadb.st-va.ncbi.nlm.nih.gov/sos2/sra-pub-run-4/ERR048343/ERR048343.3	WGS	Illumina HiSeq 2000	ERP000708	PRJEB2561	ERS035886	SAMEA1030692	SAMEA1030692		SC	ERA062420
ERX025407	479	770	239	ERR048344	2012-04-15 03:17:58	https://sra-downloadb.st-va.ncbi.nlm.nih.gov/sos2/sra-pub-run-4/ERR048344/ERR048344.3	WGS	Illumina HiSeq 2000	ERP000708	PRJEB2561	ERS035887	SAMEA1030679	SAMEA1030679		SC	ERA062420
ERX025408	479	770	239	ERR048345	2012-04-15 03:17:58	https://sra-downloadb.st-va.ncbi.nlm.nih.gov/sos2/sra-pub-run-4/ERR048345/ERR048345.3	WGS	Illumina HiSeq 2000	ERP000708	PRJEB2561	ERS035888	SAMEA1030674	SAMEA1030674		SC	ERA062420
ERX025409	479	770	239	ERR048346	2012-04-15 03:17:58	https://sra-downloadb.st-va.ncbi.nlm.nih.gov/sos2/sra-pub-run-4/ERR048346/ERR048346.4	WGS	Illumina HiSeq 2000	ERP000708	PRJEB2561	ERS035889	SAMEA1030656	SAMEA1030656		SC	ERA062420
ERX025410	479	770	239	ERR048347	2012-04-15 03:17:58	https://sra-downloadb.st-va.ncbi.nlm.nih.gov/sos2/sra-pub-run-4/ERR048347/ERR048347.4	WGS	Illumina HiSeq 2000	ERP000708	PRJEB2561	ERS035890	SAMEA1030748	SAMEA1030748		SC	ERA062420
ERX025411	479	770	239	ERR048348	2012-04-15 03:17:59	https://sra-downloadb.st-va.ncbi.nlm.nih.gov/sos2/sra-pub-run-4/ERR048348/ERR048348.4	WGS	Illumina HiSeq 2000	ERP000708	PRJEB2561	ERS035891	SAMEA1030712	SAMEA1030712		SC	ERA062420
ERX025412	479	770	239	ERR048349	2012-04-15 03:17:59	https://sra-downloadb.st-va.ncbi.nlm.nih.gov/sos2/sra-pub-run-4/ERR048349/ERR048349.4	WGS	Illumina HiSeq 2000	ERP000708	PRJEB2561	ERS035892	SAMEA1030699	SAMEA1030699		SC	ERA062420
ERX025413	479	770	239	ERR048350	2012-04-15 03:17:59	https://sra-downloadb.st-va.ncbi.nlm.nih.gov/sos2/sra-pub-run-4/ERR048350/ERR048350.3	WGS	Illumina HiSeq 2000	ERP000708	PRJEB2561	ERS035893	SAMEA1030715	SAMEA1030715		SC	ERA062420
ERX025415	479	770	239	ERR048352	2012-04-15 03:17:59	https://sra-downloadb.st-va.ncbi.nlm.nih.gov/sos2/sra-pub-run-4/ERR048352/ERR048352.4	WGS	Illumina HiSeq 2000	ERP000708	PRJEB2561	ERS035895	SAMEA1030695	SAMEA1030695		SC	ERA062420
ERX025416	479	770	239	ERR048353	2012-04-15 03:17:59	https://sra-downloadb.st-va.ncbi.nlm.nih.gov/sos2/sra-pub-run-4/ERR048353/ERR048353.4	WGS	Illumina HiSeq 2000	ERP000708	PRJEB2561	ERS035896	SAMEA1030645	SAMEA1030645		SC	ERA062420
ERX025417	479	770	239	ERR048354	2012-04-15 03:17:59	https://sra-downloadb.st-va.ncbi.nlm.nih.gov/sos2/sra-pub-run-4/ERR048354/ERR048354.4	WGS	Illumina HiSeq 2000	ERP000708	PRJEB2561	ERS035897	SAMEA1030665	SAMEA1030665		SC	ERA062420
ERX025418	479	770	239	ERR048355	2012-04-15 03:17:59	https://sra-downloadb.st-va.ncbi.nlm.nih.gov/sos2/sra-pub-run-4/ERR048355/ERR048355.4	WGS	Illumina HiSeq 2000	ERP000708	PRJEB2561	ERS035898	SAMEA1030735	SAMEA1030735		SC	ERA062420
ERX025419	479	770	239	ERR048356	2012-04-15 03:18:00	https://sra-downloadb.st-va.ncbi.nlm.nih.gov/sos2/sra-pub-run-4/ERR048356/ERR048356.4	WGS	Illumina HiSeq 2000	ERP000708	PRJEB2561	ERS035899	SAMEA1030731	SAMEA1030731		SC	ERA062420
ERX025420	479	770	239	ERR048357	2012-04-15 03:18:00	https://sra-downloadb.st-va.ncbi.nlm.nih.gov/sos2/sra-pub-run-4/ERR048357/ERR048357.4	WGS	Illumina HiSeq 2000	ERP000708	PRJEB2561	ERS035900	SAMEA1030662	SAMEA1030662		SC	ERA062420
ERX025421	479	770	239	ERR048358	2012-04-15 03:18:00	https://sra-downloadb.st-va.ncbi.nlm.nih.gov/sos2/sra-pub-run-4/ERR048358/ERR048358.3	WGS	Illumina HiSeq 2000	ERP000708	PRJEB2561	ERS035901	SAMEA1030644	SAMEA1030644		SC	ERA062420
ERX025422	479	770	239	ERR048359	2012-04-15 03:18:00	https://sra-downloadb.st-va.ncbi.nlm.nih.gov/sos2/sra-pub-run-4/ERR048359/ERR048359.3	WGS	Illumina HiSeq 2000	ERP000708	PRJEB2561	ERS035902	SAMEA1030687	SAMEA1030687		SC	ERA062420
ERX025423	479	770	239	ERR048360	2012-04-15 03:18:00	https://sra-downloadb.st-va.ncbi.nlm.nih.gov/sos2/sra-pub-run-4/ERR048360/ERR048360.3	WGS	Illumina HiSeq 2000	ERP000708	PRJEB2561	ERS035903	SAMEA1030669	SAMEA1030669		SC	ERA062420
ERX025425	479	770	239	ERR048362	2012-04-15 03:18:00	https://sra-downloadb.st-va.ncbi.nlm.nih.gov/sos2/sra-pub-run-4/ERR048362/ERR048362.4	WGS	Illumina HiSeq 2000	ERP000708	PRJEB2561	ERS035905	SAMEA1030561	SAMEA1030561		SC	ERA062420
ERX025426	479	770	239	ERR048363	2012-04-15 03:18:01	https://sra-downloadb.st-va.ncbi.nlm.nih.gov/sos2/sra-pub-run-4/ERR048363/ERR048363.4	WGS	Illumina HiSeq 2000	ERP000708	PRJEB2561	ERS035906	SAMEA1030577	SAMEA1030577		SC	ERA062420
ERX025427	479	770	239	ERR048364	2012-04-15 03:18:01	https://sra-downloadb.st-va.ncbi.nlm.nih.gov/sos2/sra-pub-run-4/ERR048364/ERR048364.4	WGS	Illumina HiSeq 2000	ERP000708	PRJEB2561	ERS035907	SAMEA1030531	SAMEA1030531		SC	ERA062420
ERX025429	479	770	239	ERR048366	2012-04-15 03:18:01	https://sra-downloadb.st-va.ncbi.nlm.nih.gov/sos2/sra-pub-run-4/ERR048366/ERR048366.4	WGS	Illumina HiSeq 2000	ERP000708	PRJEB2561	ERS035909	SAMEA1030609	SAMEA1030609		SC	ERA062420
ERX025430	479	770	239	ERR048367	2012-04-15 03:18:01	https://sra-downloadb.st-va.ncbi.nlm.nih.gov/sos2/sra-pub-run-4/ERR048367/ERR048367.4	WGS	Illumina HiSeq 2000	ERP000708	PRJEB2561	ERS035910	SAMEA1030602	SAMEA1030602		SC	ERA062420
ERX025431	479	770	239	ERR048368	2012-04-15 03:18:02	https://sra-downloadb.st-va.ncbi.nlm.nih.gov/sos2/sra-pub-run-4/ERR048368/ERR048368.3	WGS	Illumina HiSeq 2000	ERP000708	PRJEB2561	ERS035911	SAMEA1030593	SAMEA1030593		SC	ERA062420
ERX025432	479	770	239	ERR048369	2012-04-15 03:18:02	https://sra-downloadb.st-va.ncbi.nlm.nih.gov/sos2/sra-pub-run-4/ERR048369/ERR048369.3	WGS	Illumina HiSeq 2000	ERP000708	PRJEB2561	ERS035912	SAMEA1030685	SAMEA1030685		SC	ERA062420
ERX025434	479	770	239	ERR048371	2012-04-15 03:18:02	https://sra-downloadb.st-va.ncbi.nlm.nih.gov/sos2/sra-pub-run-4/ERR048371/ERR048371.4	WGS	Illumina HiSeq 2000	ERP000708	PRJEB2561	ERS035914	SAMEA1030660	SAMEA1030660		SC	ERA062420
ERX025435	479	770	239	ERR048372	2012-04-15 03:18:02	https://sra-downloadb.st-va.ncbi.nlm.nih.gov/sos2/sra-pub-run-4/ERR048372/ERR048372.4	WGS	Illumina HiSeq 2000	ERP000708	PRJEB2561	ERS035915	SAMEA1030646	SAMEA1030646		SC	ERA062420
ERX025436	479	770	239	ERR048373	2012-04-15 03:18:02	https://sra-downloadb.st-va.ncbi.nlm.nih.gov/sos2/sra-pub-run-4/ERR048373/ERR048373.4	WGS	Illumina HiSeq 2000	ERP000708	PRJEB2561	ERS035916	SAMEA1030642	SAMEA1030642		SC	ERA062420
ERX025438	479	770	239	ERR048375	2012-04-15 03:18:02	https://sra-downloadb.st-va.ncbi.nlm.nih.gov/sos2/sra-pub-run-4/ERR048375/ERR048375.4	WGS	Illumina HiSeq 2000	ERP000708	PRJEB2561	ERS035918	SAMEA1030730	SAMEA1030730		SC	ERA062420
ERX025441	479	770	239	ERR048378	2012-04-15 03:18:03	https://sra-downloadb.st-va.ncbi.nlm.nih.gov/sos2/sra-pub-run-4/ERR048378/ERR048378.4	WGS	Illumina HiSeq 2000	ERP000708	PRJEB2561	ERS035921	SAMEA1030533	SAMEA1030533		SC	ERA062420
ERX025443	479	770	239	ERR048380	2012-04-15 03:18:03	https://sra-downloadb.st-va.ncbi.nlm.nih.gov/sos2/sra-pub-run-4/ERR048380/ERR048380.3	WGS	Illumina HiSeq 2000	ERP000708	PRJEB2561	ERS035923	SAMEA1030562	SAMEA1030562		SC	ERA062420
ERX025445	479	770	239	ERR048382	2012-04-15 03:18:03	https://sra-downloadb.st-va.ncbi.nlm.nih.gov/sos2/sra-pub-run-4/ERR048382/ERR048382.4	WGS	Illumina HiSeq 2000	ERP000708	PRJEB2561	ERS035925	SAMEA1030583	SAMEA1030583		SC	ERA062420
ERX025446	479	770	239	ERR048383	2012-04-15 03:18:03	https://sra-downloadb.st-va.ncbi.nlm.nih.gov/sos2/sra-pub-run-4/ERR048383/ERR048383.4	WGS	Illumina HiSeq 2000	ERP000708	PRJEB2561	ERS035926	SAMEA1030625	SAMEA1030625		SC	ERA062420
ERX025447	479	770	239	ERR048384	2012-04-15 03:18:04	https://sra-downloadb.st-va.ncbi.nlm.nih.gov/sos2/sra-pub-run-4/ERR048384/ERR048384.4	WGS	Illumina HiSeq 2000	ERP000708	PRJEB2561	ERS035927	SAMEA1030634	SAMEA1030634		SC	ERA062420
ERX025449	479	770	239	ERR048386	2012-04-15 03:18:04	https://sra-downloadb.st-va.ncbi.nlm.nih.gov/sos2/sra-pub-run-4/ERR048386/ERR048386.4	WGS	Illumina HiSeq 2000	ERP000708	PRJEB2561	ERS035929	SAMEA1030657	SAMEA1030657		SC	ERA062420
ERX025452	479	770	239	ERR048389	2012-04-15 03:18:04	https://sra-downloadb.st-va.ncbi.nlm.nih.gov/sos2/sra-pub-run-4/ERR048389/ERR048389.4	WGS	Illumina HiSeq 2000	ERP000708	PRJEB2561	ERS035932	SAMEA1030575	SAMEA1030575		SC	ERA062420
ERX025454	479	770	239	ERR048391	2012-04-15 03:18:04	https://sra-downloadb.st-va.ncbi.nlm.nih.gov/sos2/sra-pub-run-4/ERR048391/ERR048391.4	WGS	Illumina HiSeq 2000	ERP000708	PRJEB2561	ERS035934	SAMEA1030548	SAMEA1030548		SC	ERA062420
ERX025456	479	770	239	ERR048393	2012-04-15 03:18:05	https://sra-downloadb.st-va.ncbi.nlm.nih.gov/sos2/sra-pub-run-4/ERR048393/ERR048393.4	WGS	Illumina HiSeq 2000	ERP000708	PRJEB2561	ERS035936	SAMEA1030736	SAMEA1030736		SC	ERA062420
ERX025457	479	770	239	ERR048394	2012-04-15 03:18:05	https://sra-downloadb.st-va.ncbi.nlm.nih.gov/sos2/sra-pub-run-4/ERR048394/ERR048394.4	WGS	Illumina HiSeq 2000	ERP000708	PRJEB2561	ERS035937	SAMEA1030749	SAMEA1030749		SC	ERA062420
ERX025458	479	770	239	ERR048395	2012-04-15 03:18:05	https://sra-downloadb.st-va.ncbi.nlm.nih.gov/sos2/sra-pub-run-4/ERR048395/ERR048395.4	WGS	Illumina HiSeq 2000	ERP000708	PRJEB2561	ERS035938	SAMEA1030745	SAMEA1030745		SC	ERA062420
ERX025465	479	770	239	ERR048402	2012-04-15 03:18:06	https://sra-downloadb.st-va.ncbi.nlm.nih.gov/sos2/sra-pub-run-4/ERR048402/ERR048402.3	WGS	Illumina HiSeq 2000	ERP000708	PRJEB2561	ERS035945	SAMEA1030594	SAMEA1030594		SC	ERA062420
ERX025467	479	770	239	ERR048404	2012-04-15 03:18:06	https://sra-downloadb.st-va.ncbi.nlm.nih.gov/sos2/sra-pub-run-4/ERR048404/ERR048404.4	WGS	Illumina HiSeq 2000	ERP000708	PRJEB2561	ERS035947	SAMEA1030611	SAMEA1030611		SC	ERA062420
ERX025469	479	770	239	ERR048406	2012-04-15 03:18:06	https://sra-downloadb.st-va.ncbi.nlm.nih.gov/sos2/sra-pub-run-4/ERR048406/ERR048406.4	WGS	Illumina HiSeq 2000	ERP000708	PRJEB2561	ERS035949	SAMEA1030549	SAMEA1030549		SC	ERA062420
ERX025472	479	770	239	ERR048409	2012-04-15 03:18:07	https://sra-downloadb.st-va.ncbi.nlm.nih.gov/sos2/sra-pub-run-3/ERR048409/ERR048409.4	WGS	Illumina HiSeq 2000	ERP000708	PRJEB2561	ERS035952	SAMEA1030668	SAMEA1030668		SC	ERA062420
ERX025473	479	770	239	ERR048410	2012-04-15 03:18:07	https://sra-downloadb.st-va.ncbi.nlm.nih.gov/sos2/sra-pub-run-3/ERR048410/ERR048410.4	WGS	Illumina HiSeq 2000	ERP000708	PRJEB2561	ERS035953	SAMEA1030655	SAMEA1030655		SC	ERA062420
ERX025474	479	770	239	ERR048411	2012-04-15 03:18:07	https://sra-downloadb.st-va.ncbi.nlm.nih.gov/sos2/sra-pub-run-3/ERR048411/ERR048411.4	WGS	Illumina HiSeq 2000	ERP000708	PRJEB2561	ERS035954	SAMEA1030664	SAMEA1030664		SC	ERA062420
ERX025475	479	770	239	ERR048412	2012-04-15 03:18:07	https://sra-downloadb.st-va.ncbi.nlm.nih.gov/sos2/sra-pub-run-3/ERR048412/ERR048412.3	WGS	Illumina HiSeq 2000	ERP000708	PRJEB2561	ERS035955	SAMEA1030647	SAMEA1030647		SC	ERA062420
ERX025476	479	770	239	ERR048413	2012-04-15 03:18:07	https://sra-downloadb.st-va.ncbi.nlm.nih.gov/sos2/sra-pub-run-3/ERR048413/ERR048413.3	WGS	Illumina HiSeq 2000	ERP000708	PRJEB2561	ERS035956	SAMEA1030753	SAMEA1030753		SC	ERA062420
ERX025477	479	770	239	ERR048414	2012-04-15 03:18:07	https://sra-downloadb.st-va.ncbi.nlm.nih.gov/sos2/sra-pub-run-3/ERR048414/ERR048414.3	WGS	Illumina HiSeq 2000	ERP000708	PRJEB2561	ERS035957	SAMEA1030725	SAMEA1030725		SC	ERA062420
ERX025479	479	770	239	ERR048416	2012-04-15 03:18:08	https://sra-downloadb.st-va.ncbi.nlm.nih.gov/sos2/sra-pub-run-3/ERR048416/ERR048416.3	WGS	Illumina HiSeq 2000	ERP000708	PRJEB2561	ERS035959	SAMEA1030702	SAMEA1030702		SC	ERA062420
ERX025480	479	770	239	ERR048417	2012-04-15 03:18:08	https://sra-downloadb.st-va.ncbi.nlm.nih.gov/sos2/sra-pub-run-3/ERR048417/ERR048417.3	WGS	Illumina HiSeq 2000	ERP000708	PRJEB2561	ERS035960	SAMEA1030564	SAMEA1030564		SC	ERA062420
ERX025481	479	770	239	ERR048418	2012-04-15 03:18:08	https://sra-downloadb.st-va.ncbi.nlm.nih.gov/sos2/sra-pub-run-3/ERR048418/ERR048418.3	WGS	Illumina HiSeq 2000	ERP000708	PRJEB2561	ERS035961	SAMEA1030536	SAMEA1030536		SC	ERA062420
ERX025482	479	770	239	ERR048419	2012-04-15 03:18:08	https://sra-downloadb.st-va.ncbi.nlm.nih.gov/sos2/sra-pub-run-3/ERR048419/ERR048419.4	WGS	Illumina HiSeq 2000	ERP000708	PRJEB2561	ERS035962	SAMEA1030550	SAMEA1030550		SC	ERA062420
ERX025483	479	770	239	ERR048420	2012-04-15 03:18:08	https://sra-downloadb.st-va.ncbi.nlm.nih.gov/sos2/sra-pub-run-3/ERR048420/ERR048420.3	WGS	Illumina HiSeq 2000	ERP000708	PRJEB2561	ERS035963	SAMEA1030620	SAMEA1030620		SC	ERA062420
ERX025484	479	770	239	ERR048421	2012-04-15 03:18:08	https://sra-downloadb.st-va.ncbi.nlm.nih.gov/sos2/sra-pub-run-3/ERR048421/ERR048421.4	WGS	Illumina HiSeq 2000	ERP000708	PRJEB2561	ERS035964	SAMEA1030635	SAMEA1030635		SC	ERA062420
ERX025485	479	770	239	ERR048422	2012-04-15 03:18:08	https://sra-downloadb.st-va.ncbi.nlm.nih.gov/sos2/sra-pub-run-3/ERR048422/ERR048422.3	WGS	Illumina HiSeq 2000	ERP000708	PRJEB2561	ERS035965	SAMEA1030623	SAMEA1030623		SC	ERA062420
ERX025486	287	770	-	ERR048423	2012-04-15 03:18:09	https://sra-downloadb.st-va.ncbi.nlm.nih.gov/sos2/sra-pub-run-3/ERR048423/ERR048423.3	WGS	Illumina HiSeq 2000	ERP000708	PRJEB2561	ERS035966	SAMEA1030585	SAMEA1030585		SC	ERA062420
ERX025487	479	770	239	ERR048424	2012-04-15 03:18:09	https://sra-downloadb.st-va.ncbi.nlm.nih.gov/sos2/sra-pub-run-3/ERR048424/ERR048424.4	WGS	Illumina HiSeq 2000	ERP000708	PRJEB2561	ERS035967	SAMEA1030600	SAMEA1030600		SC	ERA062420
ERX025488	479	770	239	ERR048425	2012-04-15 03:18:09	https://sra-downloadb.st-va.ncbi.nlm.nih.gov/sos2/sra-pub-run-6/ERR048425/ERR048425.4	WGS	Illumina HiSeq 2000	ERP000708	PRJEB2561	ERS035968	SAMEA1030654	SAMEA1030654		SC	ERA062420
ERX025489	479	770	239	ERR048426	2012-04-15 03:18:09	https://sra-downloadb.st-va.ncbi.nlm.nih.gov/sos2/sra-pub-run-6/ERR048426/ERR048426.4	WGS	Illumina HiSeq 2000	ERP000708	PRJEB2561	ERS035969	SAMEA1030641	SAMEA1030641		SC	ERA062420
ERX025490	479	770	239	ERR048427	2012-04-15 03:18:09	https://sra-downloadb.st-va.ncbi.nlm.nih.gov/sos2/sra-pub-run-6/ERR048427/ERR048427.4	WGS	Illumina HiSeq 2000	ERP000708	PRJEB2561	ERS035970	SAMEA1030693	SAMEA1030693		SC	ERA062420
ERX025491	479	770	239	ERR048428	2012-04-15 03:18:09	https://sra-downloadb.st-va.ncbi.nlm.nih.gov/sos2/sra-pub-run-6/ERR048428/ERR048428.4	WGS	Illumina HiSeq 2000	ERP000708	PRJEB2561	ERS035971	SAMEA1030709	SAMEA1030709		SC	ERA062420
ERX025492	479	770	239	ERR048429	2012-04-15 03:18:09	https://sra-downloadb.st-va.ncbi.nlm.nih.gov/sos2/sra-pub-run-6/ERR048429/ERR048429.4	WGS	Illumina HiSeq 2000	ERP000708	PRJEB2561	ERS035972	SAMEA1030719	SAMEA1030719		SC	ERA062420
ERX025493	479	770	30	ERR048430	2012-04-15 03:18:09	https://sra-downloadb.st-va.ncbi.nlm.nih.gov/sos2/sra-pub-run-6/ERR048430/ERR048430.4	WGS	Illumina HiSeq 2000	ERP000708	PRJEB2561	ERS035973	SAMEA1030733	SAMEA1030733		SC	ERA062420
ERX025494	479	770	239	ERR048431	2012-04-15 03:18:10	https://sra-downloadb.st-va.ncbi.nlm.nih.gov/sos2/sra-pub-run-6/ERR048431/ERR048431.4	WGS	Illumina HiSeq 2000	ERP000708	PRJEB2561	ERS035974	SAMEA1030741	SAMEA1030741		SC	ERA062420
ERX025495	479	770	1463	ERR048432	2012-04-15 03:18:10	https://sra-downloadb.st-va.ncbi.nlm.nih.gov/sos2/sra-pub-run-6/ERR048432/ERR048432.4	WGS	Illumina HiSeq 2000	ERP000708	PRJEB2561	ERS035975	SAMEA1030535	SAMEA1030535		SC	ERA062420
ERX025496	479	770	239	ERR048433	2012-04-15 03:18:10	https://sra-downloadb.st-va.ncbi.nlm.nih.gov/sos2/sra-pub-run-6/ERR048433/ERR048433.3	WGS	Illumina HiSeq 2000	ERP000708	PRJEB2561	ERS035976	SAMEA1030526	SAMEA1030526		SC	ERA062420
ERX025497	479	770	239	ERR048434	2012-04-15 03:18:10	https://sra-downloadb.st-va.ncbi.nlm.nih.gov/sos2/sra-pub-run-6/ERR048434/ERR048434.3	WGS	Illumina HiSeq 2000	ERP000708	PRJEB2561	ERS035977	SAMEA1030544	SAMEA1030544		SC	ERA062420
ERX025498	479	770	239	ERR048435	2012-04-15 03:18:10	https://sra-downloadb.st-va.ncbi.nlm.nih.gov/sos2/sra-pub-run-6/ERR048435/ERR048435.4	WGS	Illumina HiSeq 2000	ERP000708	PRJEB2561	ERS035978	SAMEA1030556	SAMEA1030556		SC	ERA062420
ERX025499	479	770	239	ERR048436	2012-04-15 03:18:10	https://sra-downloadb.st-va.ncbi.nlm.nih.gov/sos2/sra-pub-run-6/ERR048436/ERR048436.4	WGS	Illumina HiSeq 2000	ERP000708	PRJEB2561	ERS035979	SAMEA1030571	SAMEA1030571		SC	ERA062420
ERX025500	479	770	239	ERR048437	2012-04-15 03:18:10	https://sra-downloadb.st-va.ncbi.nlm.nih.gov/sos2/sra-pub-run-6/ERR048437/ERR048437.4	WGS	Illumina HiSeq 2000	ERP000708	PRJEB2561	ERS035980	SAMEA1030661	SAMEA1030661		SC	ERA062420
ERX025501	479	770	239	ERR048438	2012-04-15 03:18:10	https://sra-downloadb.st-va.ncbi.nlm.nih.gov/sos2/sra-pub-run-6/ERR048438/ERR048438.4	WGS	Illumina HiSeq 2000	ERP000708	PRJEB2561	ERS035981	SAMEA1030678	SAMEA1030678		SC	ERA062420
ERX025502	479	770	239	ERR048439	2012-04-15 03:18:11	https://sra-downloadb.st-va.ncbi.nlm.nih.gov/sos2/sra-pub-run-6/ERR048439/ERR048439.3	WGS	Illumina HiSeq 2000	ERP000708	PRJEB2561	ERS035982	SAMEA1030698	SAMEA1030698		SC	ERA062420
ERX025503	479	770	239	ERR048440	2012-04-15 03:18:11	https://sra-downloadb.st-va.ncbi.nlm.nih.gov/sos2/sra-pub-run-6/ERR048440/ERR048440.4	WGS	Illumina HiSeq 2000	ERP000708	PRJEB2561	ERS035983	SAMEA1030606	SAMEA1030606		SC	ERA062420
ERX025504	479	770	239	ERR048441	2012-04-15 03:18:11	https://sra-downloadb.st-va.ncbi.nlm.nih.gov/sos2/sra-pub-run-6/ERR048441/ERR048441.3	WGS	Illumina HiSeq 2000	ERP000708	PRJEB2561	ERS035984	SAMEA1030591	SAMEA1030591		SC	ERA062420
ERX025505	479	770	239	ERR048442	2012-04-15 03:18:11	https://sra-downloadb.st-va.ncbi.nlm.nih.gov/sos2/sra-pub-run-6/ERR048442/ERR048442.4	WGS	Illumina HiSeq 2000	ERP000708	PRJEB2561	ERS035985	SAMEA1030631	SAMEA1030631		SC	ERA062420
ERX025506	479	770	239	ERR048443	2012-04-15 03:18:11	https://sra-downloadb.st-va.ncbi.nlm.nih.gov/sos2/sra-pub-run-6/ERR048443/ERR048443.4	WGS	Illumina HiSeq 2000	ERP000708	PRJEB2561	ERS035986	SAMEA1030615	SAMEA1030615		SC	ERA062420
ERX025508	479	770	239	ERR048445	2012-04-15 03:18:12	https://sra-downloadb.st-va.ncbi.nlm.nih.gov/sos2/sra-pub-run-6/ERR048445/ERR048445.4	WGS	Illumina HiSeq 2000	ERP000708	PRJEB2561	ERS035988	SAMEA1030545	SAMEA1030545		SC	ERA062420
ERX025509	479	770	239	ERR048446	2012-04-15 03:18:12	https://sra-downloadb.st-va.ncbi.nlm.nih.gov/sos2/sra-pub-run-6/ERR048446/ERR048446.4	WGS	Illumina HiSeq 2000	ERP000708	PRJEB2561	ERS035989	SAMEA1030530	SAMEA1030530		SC	ERA062420
ERX025510	479	770	239	ERR048447	2012-04-15 03:18:12	https://sra-downloadb.st-va.ncbi.nlm.nih.gov/sos2/sra-pub-run-6/ERR048447/ERR048447.4	WGS	Illumina HiSeq 2000	ERP000708	PRJEB2561	ERS035990	SAMEA1030732	SAMEA1030732		SC	ERA062420
ERX025511	479	770	239	ERR048448	2012-04-15 03:18:12	https://sra-downloadb.st-va.ncbi.nlm.nih.gov/sos2/sra-pub-run-6/ERR048448/ERR048448.4	WGS	Illumina HiSeq 2000	ERP000708	PRJEB2561	ERS035991	SAMEA1030734	SAMEA1030734		SC	ERA062420
ERX025512	479	770	239	ERR048449	2012-04-15 03:18:13	https://sra-downloadb.st-va.ncbi.nlm.nih.gov/sos2/sra-pub-run-6/ERR048449/ERR048449.3	WGS	Illumina HiSeq 2000	ERP000708	PRJEB2561	ERS035992	SAMEA1030751	SAMEA1030751		SC	ERA062420
ERX025513	479	770	239	ERR048450	2012-04-15 03:18:13	https://sra-downloadb.st-va.ncbi.nlm.nih.gov/sos2/sra-pub-run-6/ERR048450/ERR048450.4	WGS	Illumina HiSeq 2000	ERP000708	PRJEB2561	ERS035993	SAMEA1030713	SAMEA1030713		SC	ERA062420
ERX025514	479	770	239	ERR048451	2012-04-15 03:18:13	https://sra-downloadb.st-va.ncbi.nlm.nih.gov/sos2/sra-pub-run-6/ERR048451/ERR048451.4	WGS	Illumina HiSeq 2000	ERP000708	PRJEB2561	ERS035994	SAMEA1030716	SAMEA1030716		SC	ERA062420
ERX025515	479	770	239	ERR048452	2012-04-15 03:18:13	https://sra-downloadb.st-va.ncbi.nlm.nih.gov/sos2/sra-pub-run-6/ERR048452/ERR048452.4	WGS	Illumina HiSeq 2000	ERP000708	PRJEB2561	ERS035995	SAMEA1030673	SAMEA1030673		SC	ERA062420
ERX025516	479	770	239	ERR048453	2012-04-15 03:18:13	https://sra-downloadb.st-va.ncbi.nlm.nih.gov/sos2/sra-pub-run-6/ERR048453/ERR048453.3	WGS	Illumina HiSeq 2000	ERP000708	PRJEB2561	ERS035996	SAMEA1030686	SAMEA1030686		SC	ERA062420
ERX025517	479	770	239	ERR048454	2012-04-15 03:18:13	https://sra-downloadb.st-va.ncbi.nlm.nih.gov/sos2/sra-pub-run-6/ERR048454/ERR048454.3	WGS	Illumina HiSeq 2000	ERP000708	PRJEB2561	ERS035997	SAMEA1030638	SAMEA1030638		SC	ERA062420
ERX025518	479	770	239	ERR048455	2012-04-15 03:18:14	https://sra-downloadb.st-va.ncbi.nlm.nih.gov/sos2/sra-pub-run-6/ERR048455/ERR048455.3	WGS	Illumina HiSeq 2000	ERP000708	PRJEB2561	ERS035998	SAMEA1030648	SAMEA1030648		SC	ERA062420
ERX025519	479	770	239	ERR048456	2012-04-15 03:18:14	https://sra-downloadb.st-va.ncbi.nlm.nih.gov/sos2/sra-pub-run-6/ERR048456/ERR048456.3	WGS	Illumina HiSeq 2000	ERP000708	PRJEB2561	ERS035999	SAMEA1030663	SAMEA1030663		SC	ERA062420
ERX025520	479	770	239	ERR048457	2012-04-15 03:18:15	https://sra-downloadb.st-va.ncbi.nlm.nih.gov/sos2/sra-pub-run-6/ERR048457/ERR048457.3	WGS	Illumina HiSeq 2000	ERP000708	PRJEB2561	ERS036000	SAMEA1030588	SAMEA1030588		SC	ERA062420
ERX025521	479	770	239	ERR048458	2012-04-15 03:18:15	https://sra-downloadb.st-va.ncbi.nlm.nih.gov/sos2/sra-pub-run-6/ERR048458/ERR048458.4	WGS	Illumina HiSeq 2000	ERP000708	PRJEB2561	ERS036001	SAMEA1030574	SAMEA1030574		SC	ERA062420
ERX025522	479	770	239	ERR048459	2012-04-15 03:18:15	https://sra-downloadb.st-va.ncbi.nlm.nih.gov/sos2/sra-pub-run-6/ERR048459/ERR048459.3	WGS	Illumina HiSeq 2000	ERP000708	PRJEB2561	ERS036002	SAMEA1030568	SAMEA1030568		SC	ERA062420
ERX025523	479	770	239	ERR048460	2012-04-15 03:18:16	https://sra-downloadb.st-va.ncbi.nlm.nih.gov/sos2/sra-pub-run-6/ERR048460/ERR048460.4	WGS	Illumina HiSeq 2000	ERP000708	PRJEB2561	ERS036003	SAMEA1030557	SAMEA1030557		SC	ERA062420
ERX025524	479	770	239	ERR048461	2012-04-15 03:18:16	https://sra-downloadb.st-va.ncbi.nlm.nih.gov/sos2/sra-pub-run-6/ERR048461/ERR048461.4	WGS	Illumina HiSeq 2000	ERP000708	PRJEB2561	ERS036004	SAMEA1030541	SAMEA1030541		SC	ERA062420
ERX025525	479	770	239	ERR048462	2012-04-15 03:18:16	https://sra-downloadb.st-va.ncbi.nlm.nih.gov/sos2/sra-pub-run-6/ERR048462/ERR048462.4	WGS	Illumina HiSeq 2000	ERP000708	PRJEB2561	ERS036005	SAMEA1030537	SAMEA1030537		SC	ERA062420
ERX025526	479	770	239	ERR048463	2012-04-15 03:18:17	https://sra-downloadb.st-va.ncbi.nlm.nih.gov/sos2/sra-pub-run-6/ERR048463/ERR048463.4	WGS	Illumina HiSeq 2000	ERP000708	PRJEB2561	ERS036006	SAMEA1030724	SAMEA1030724		SC	ERA062420
ERX025527	479	770	239	ERR048464	2012-04-15 03:18:17	https://sra-downloadb.st-va.ncbi.nlm.nih.gov/sos2/sra-pub-run-6/ERR048464/ERR048464.3	WGS	Illumina HiSeq 2000	ERP000708	PRJEB2561	ERS036007	SAMEA1030744	SAMEA1030744		SC	ERA062420
ERX025528	479	770	239	ERR048465	2012-04-15 03:18:17	https://sra-downloadb.st-va.ncbi.nlm.nih.gov/sos2/sra-pub-run-6/ERR048465/ERR048465.3	WGS	Illumina HiSeq 2000	ERP000708	PRJEB2561	ERS036008	SAMEA1030705	SAMEA1030705		SC	ERA062420
ERX025529	479	770	239	ERR048466	2012-04-15 03:18:17	https://sra-downloadb.st-va.ncbi.nlm.nih.gov/sos2/sra-pub-run-6/ERR048466/ERR048466.3	WGS	Illumina HiSeq 2000	ERP000708	PRJEB2561	ERS036009	SAMEA1030707	SAMEA1030707		SC	ERA062420
ERX025530	479	770	239	ERR048467	2012-04-15 03:18:17	https://sra-downloadb.st-va.ncbi.nlm.nih.gov/sos2/sra-pub-run-6/ERR048467/ERR048467.4	WGS	Illumina HiSeq 2000	ERP000708	PRJEB2561	ERS036010	SAMEA1030573	SAMEA1030573		SC	ERA062420
ERX025531	479	770	239	ERR048468	2012-04-15 03:18:17	https://sra-downloadb.st-va.ncbi.nlm.nih.gov/sos2/sra-pub-run-6/ERR048468/ERR048468.4	WGS	Illumina HiSeq 2000	ERP000708	PRJEB2561	ERS036011	SAMEA1030534	SAMEA1030534		SC	ERA062420
ERX025532	479	770	-	ERR048469	2012-04-15 03:18:18	https://sra-downloadb.st-va.ncbi.nlm.nih.gov/sos2/sra-pub-run-6/ERR048469/ERR048469.3	WGS	Illumina HiSeq 2000	ERP000708	PRJEB2561	ERS036012	SAMEA1030551	SAMEA1030551		SC	ERA062420
ERX025533	479	770	239	ERR048470	2012-04-15 03:18:18	https://sra-downloadb.st-va.ncbi.nlm.nih.gov/sos2/sra-pub-run-6/ERR048470/ERR048470.4	WGS	Illumina HiSeq 2000	ERP000708	PRJEB2561	ERS036013	SAMEA1030540	SAMEA1030540		SC	ERA062420
ERX025534	479	770	239	ERR048471	2012-04-15 03:18:18	https://sra-downloadb.st-va.ncbi.nlm.nih.gov/sos2/sra-pub-run-6/ERR048471/ERR048471.4	WGS	Illumina HiSeq 2000	ERP000708	PRJEB2561	ERS036014	SAMEA1030738	SAMEA1030738		SC	ERA062420
ERX025535	479	770	239	ERR048472	2012-04-15 03:18:18	https://sra-downloadb.st-va.ncbi.nlm.nih.gov/sos2/sra-pub-run-6/ERR048472/ERR048472.3	WGS	Illumina HiSeq 2000	ERP000708	PRJEB2561	ERS036015	SAMEA1030750	SAMEA1030750		SC	ERA062420
ERX025536	479	770	239	ERR048473	2012-04-15 03:18:18	https://sra-downloadb.st-va.ncbi.nlm.nih.gov/sos2/sra-pub-run-6/ERR048473/ERR048473.3	WGS	Illumina HiSeq 2000	ERP000708	PRJEB2561	ERS036016	SAMEA1030701	SAMEA1030701		SC	ERA062420
ERX025538	479	770	239	ERR048475	2012-04-15 03:18:18	https://sra-downloadb.st-va.ncbi.nlm.nih.gov/sos2/sra-pub-run-6/ERR048475/ERR048475.3	WGS	Illumina HiSeq 2000	ERP000708	PRJEB2561	ERS036018	SAMEA1030676	SAMEA1030676		SC	ERA062420
ERX025539	479	770	239	ERR048476	2012-04-15 03:18:19	https://sra-downloadb.st-va.ncbi.nlm.nih.gov/sos2/sra-pub-run-6/ERR048476/ERR048476.4	WGS	Illumina HiSeq 2000	ERP000708	PRJEB2561	ERS036019	SAMEA1030689	SAMEA1030689		SC	ERA062420
ERX025540	479	770	239	ERR048477	2012-04-15 03:18:19	https://sra-downloadb.st-va.ncbi.nlm.nih.gov/sos2/sra-pub-run-6/ERR048477/ERR048477.3	WGS	Illumina HiSeq 2000	ERP000708	PRJEB2561	ERS036020	SAMEA1030649	SAMEA1030649		SC	ERA062420
ERX025541	479	770	239	ERR048478	2012-04-15 03:18:19	https://sra-downloadb.st-va.ncbi.nlm.nih.gov/sos2/sra-pub-run-6/ERR048478/ERR048478.3	WGS	Illumina HiSeq 2000	ERP000708	PRJEB2561	ERS036021	SAMEA1030589	SAMEA1030589		SC	ERA062420
ERX025542	479	770	239	ERR048479	2012-04-15 03:18:20	https://sra-downloadb.st-va.ncbi.nlm.nih.gov/sos2/sra-pub-run-6/ERR048479/ERR048479.3	WGS	Illumina HiSeq 2000	ERP000708	PRJEB2561	ERS036022	SAMEA1030601	SAMEA1030601		SC	ERA062420
ERX025543	479	770	239	ERR048480	2012-04-15 03:18:20	https://sra-downloadb.st-va.ncbi.nlm.nih.gov/sos2/sra-pub-run-6/ERR048480/ERR048480.4	WGS	Illumina HiSeq 2000	ERP000708	PRJEB2561	ERS036023	SAMEA1030622	SAMEA1030622		SC	ERA062420
ERX025545	479	770	239	ERR048482	2012-04-15 03:18:20	https://sra-downloadb.st-va.ncbi.nlm.nih.gov/sos2/sra-pub-run-6/ERR048482/ERR048482.3	WGS	Illumina HiSeq 2000	ERP000708	PRJEB2561	ERS036025	SAMEA1030626	SAMEA1030626		SC	ERA062420
ERX025546	479	770	239	ERR048483	2012-04-15 03:18:20	https://sra-downloadb.st-va.ncbi.nlm.nih.gov/sos2/sra-pub-run-6/ERR048483/ERR048483.3	WGS	Illumina HiSeq 2000	ERP000708	PRJEB2561	ERS036026	SAMEA1030527	SAMEA1030527		SC	ERA062420
ERX025547	479	770	5	ERR048484	2012-04-15 03:18:21	https://sra-downloadb.st-va.ncbi.nlm.nih.gov/sos2/sra-pub-run-6/ERR048484/ERR048484.4	WGS	Illumina HiSeq 2000	ERP000708	PRJEB2561	ERS036027	SAMEA1030552	SAMEA1030552		SC	ERA062420
ERX025548	479	770	239	ERR048485	2012-04-15 03:18:21	https://sra-downloadb.st-va.ncbi.nlm.nih.gov/sos2/sra-pub-run-6/ERR048485/ERR048485.3	WGS	Illumina HiSeq 2000	ERP000708	PRJEB2561	ERS036028	SAMEA1030563	SAMEA1030563		SC	ERA062420
ERX025549	479	770	239	ERR048486	2012-04-15 03:18:21	https://sra-downloadb.st-va.ncbi.nlm.nih.gov/sos2/sra-pub-run-6/ERR048486/ERR048486.3	WGS	Illumina HiSeq 2000	ERP000708	PRJEB2561	ERS036029	SAMEA1030572	SAMEA1030572		SC	ERA062420
ERX025550	479	770	239	ERR048487	2012-04-15 03:18:21	https://sra-downloadb.st-va.ncbi.nlm.nih.gov/sos2/sra-pub-run-6/ERR048487/ERR048487.4	WGS	Illumina HiSeq 2000	ERP000708	PRJEB2561	ERS036030	SAMEA1030711	SAMEA1030711		SC	ERA062420
ERX025551	479	770	239	ERR048488	2012-04-15 03:18:21	https://sra-downloadb.st-va.ncbi.nlm.nih.gov/sos2/sra-pub-run-6/ERR048488/ERR048488.4	WGS	Illumina HiSeq 2000	ERP000708	PRJEB2561	ERS036031	SAMEA1030752	SAMEA1030752		SC	ERA062420
ERX025552	479	770	239	ERR048489	2012-04-15 03:18:21	https://sra-downloadb.st-va.ncbi.nlm.nih.gov/sos2/sra-pub-run-6/ERR048489/ERR048489.4	WGS	Illumina HiSeq 2000	ERP000708	PRJEB2561	ERS036032	SAMEA1030727	SAMEA1030727		SC	ERA062420
ERX025553	479	770	239	ERR048490	2012-04-15 03:18:22	https://sra-downloadb.st-va.ncbi.nlm.nih.gov/sos2/sra-pub-run-6/ERR048490/ERR048490.4	WGS	Illumina HiSeq 2000	ERP000708	PRJEB2561	ERS036033	SAMEA1030659	SAMEA1030659		SC	ERA062420
ERX025554	479	770	239	ERR048491	2012-04-15 03:18:22	https://sra-downloadb.st-va.ncbi.nlm.nih.gov/sos2/sra-pub-run-6/ERR048491/ERR048491.3	WGS	Illumina HiSeq 2000	ERP000708	PRJEB2561	ERS036034	SAMEA1030640	SAMEA1030640		SC	ERA062420
ERX025555	479	770	239	ERR048492	2012-04-15 03:18:22	https://sra-downloadb.st-va.ncbi.nlm.nih.gov/sos2/sra-pub-run-6/ERR048492/ERR048492.3	WGS	Illumina HiSeq 2000	ERP000708	PRJEB2561	ERS036035	SAMEA1030650	SAMEA1030650		SC	ERA062420
ERX025556	479	770	239	ERR048493	2012-04-15 03:18:22	https://sra-downloadb.st-va.ncbi.nlm.nih.gov/sos2/sra-pub-run-6/ERR048493/ERR048493.3	WGS	Illumina HiSeq 2000	ERP000708	PRJEB2561	ERS036036	SAMEA1030697	SAMEA1030697		SC	ERA062420
ERX025558	479	770	239	ERR048495	2012-04-15 03:18:22	https://sra-downloadb.st-va.ncbi.nlm.nih.gov/sos2/sra-pub-run-6/ERR048495/ERR048495.4	WGS	Illumina HiSeq 2000	ERP000708	PRJEB2561	ERS036038	SAMEA1030558	SAMEA1030558		SC	ERA062420
ERX025559	479	770	239	ERR048496	2012-04-15 03:18:23	https://sra-downloadb.st-va.ncbi.nlm.nih.gov/sos2/sra-pub-run-6/ERR048496/ERR048496.4	WGS	Illumina HiSeq 2000	ERP000708	PRJEB2561	ERS036039	SAMEA1030566	SAMEA1030566		SC	ERA062420
ERX025561	479	770	239	ERR048498	2012-04-15 03:18:23	https://sra-downloadb.st-va.ncbi.nlm.nih.gov/sos2/sra-pub-run-6/ERR048498/ERR048498.3	WGS	Illumina HiSeq 2000	ERP000708	PRJEB2561	ERS036041	SAMEA1030636	SAMEA1030636		SC	ERA062420
ERX025563	479	770	239	ERR048500	2012-04-15 03:18:23	https://sra-downloadb.st-va.ncbi.nlm.nih.gov/sos2/sra-pub-run-6/ERR048500/ERR048500.3	WGS	Illumina HiSeq 2000	ERP000708	PRJEB2561	ERS036043	SAMEA1030596	SAMEA1030596		SC	ERA062420
ERX025564	479	770	239	ERR048501	2012-04-15 03:18:23	https://sra-downloadb.st-va.ncbi.nlm.nih.gov/sos2/sra-pub-run-6/ERR048501/ERR048501.3	WGS	Illumina HiSeq 2000	ERP000708	PRJEB2561	ERS036044	SAMEA1030580	SAMEA1030580		SC	ERA062420
ERX030056	329	770	-	ERR053008	2012-04-15 03:20:01	https://sra-downloadb.st-va.ncbi.nlm.nih.gov/sos2/sra-pub-run-6/ERR053008/ERR053008.3	WGS	Illumina HiSeq 2000	ERP000356	PRJEB2295	ERS040904	SAMEA1021972	SAMEA1021972		SC	ERA065604
ERX030057	479	770	239	ERR053009	2012-04-15 03:20:01	https://sra-downloadb.st-va.ncbi.nlm.nih.gov/sos2/sra-pub-run-6/ERR053009/ERR053009.3	WGS	Illumina HiSeq 2000	ERP000356	PRJEB2295	ERS040905	SAMEA1021981	SAMEA1021981		SC	ERA065604
ERX030058	479	770	1529	ERR053010	2012-04-15 03:20:01	https://sra-downloadb.st-va.ncbi.nlm.nih.gov/sos2/sra-pub-run-6/ERR053010/ERR053010.4	WGS	Illumina HiSeq 2000	ERP000356	PRJEB2295	ERS040906	SAMEA1021994	SAMEA1021994		SC	ERA065604
ERX030059	479	770	1529	ERR053011	2012-04-15 03:20:02	https://sra-downloadb.st-va.ncbi.nlm.nih.gov/sos2/sra-pub-run-6/ERR053011/ERR053011.2	WGS	Illumina HiSeq 2000	ERP000356	PRJEB2295	ERS040907	SAMEA1022003	SAMEA1022003		SC	ERA065604
ERX030060	479	770	1529	ERR053012	2012-04-15 03:20:02	https://sra-downloadb.st-va.ncbi.nlm.nih.gov/sos2/sra-pub-run-6/ERR053012/ERR053012.4	WGS	Illumina HiSeq 2000	ERP000356	PRJEB2295	ERS040908	SAMEA1022020	SAMEA1022020		SC	ERA065604
ERX030061	479	770	1529	ERR053013	2012-04-15 03:20:02	https://sra-downloadb.st-va.ncbi.nlm.nih.gov/sos2/sra-pub-run-6/ERR053013/ERR053013.3	WGS	Illumina HiSeq 2000	ERP000356	PRJEB2295	ERS040909	SAMEA1021787	SAMEA1021787		SC	ERA065604
ERX030062	479	770	239	ERR053014	2012-04-15 03:20:02	https://sra-downloadb.st-va.ncbi.nlm.nih.gov/sos2/sra-pub-run-6/ERR053014/ERR053014.4	WGS	Illumina HiSeq 2000	ERP000356	PRJEB2295	ERS040910	SAMEA1021823	SAMEA1021823		SC	ERA065604
ERX030063	479	770	239	ERR053015	2012-04-15 03:20:02	https://sra-downloadb.st-va.ncbi.nlm.nih.gov/sos2/sra-pub-run-6/ERR053015/ERR053015.4	WGS	Illumina HiSeq 2000	ERP000356	PRJEB2295	ERS040911	SAMEA1021807	SAMEA1021807		SC	ERA065604
ERX030064	479	770	239	ERR053016	2012-04-15 03:20:02	https://sra-downloadb.st-va.ncbi.nlm.nih.gov/sos2/sra-pub-run-6/ERR053016/ERR053016.3	WGS	Illumina HiSeq 2000	ERP000356	PRJEB2295	ERS040912	SAMEA1021856	SAMEA1021856		SC	ERA065604
ERX030065	479	770	239	ERR053017	2012-04-15 03:20:02	https://sra-downloadb.st-va.ncbi.nlm.nih.gov/sos2/sra-pub-run-6/ERR053017/ERR053017.3	WGS	Illumina HiSeq 2000	ERP000356	PRJEB2295	ERS040913	SAMEA1021848	SAMEA1021848		SC	ERA065604
ERX030066	479	770	239	ERR053018	2012-04-15 03:20:02	https://sra-downloadb.st-va.ncbi.nlm.nih.gov/sos2/sra-pub-run-6/ERR053018/ERR053018.3	WGS	Illumina HiSeq 2000	ERP000356	PRJEB2295	ERS040914	SAMEA1021900	SAMEA1021900		SC	ERA065604
ERX030067	479	770	239	ERR053019	2012-04-15 03:20:02	https://sra-downloadb.st-va.ncbi.nlm.nih.gov/sos2/sra-pub-run-6/ERR053019/ERR053019.4	WGS	Illumina HiSeq 2000	ERP000356	PRJEB2295	ERS040915	SAMEA1021881	SAMEA1021881		SC	ERA065604
ERX030068	479	770	239	ERR053020	2012-04-15 03:20:02	https://sra-downloadb.st-va.ncbi.nlm.nih.gov/sos2/sra-pub-run-6/ERR053020/ERR053020.4	WGS	Illumina HiSeq 2000	ERP000356	PRJEB2295	ERS040916	SAMEA1021876	SAMEA1021876		SC	ERA065604
ERX030069	329	770	239	ERR053021	2012-04-15 03:20:02	https://sra-downloadb.st-va.ncbi.nlm.nih.gov/sos2/sra-pub-run-6/ERR053021/ERR053021.3	WGS	Illumina HiSeq 2000	ERP000356	PRJEB2295	ERS040917	SAMEA1021999	SAMEA1021999		SC	ERA065604
ERX030070	329	770	-	ERR053022	2012-04-15 03:20:02	https://sra-downloadb.st-va.ncbi.nlm.nih.gov/sos2/sra-pub-run-6/ERR053022/ERR053022.4	WGS	Illumina HiSeq 2000	ERP000356	PRJEB2295	ERS040918	SAMEA1022012	SAMEA1022012		SC	ERA065604
ERX030071	479	770	-	ERR053023	2012-04-15 03:20:02	https://sra-downloadb.st-va.ncbi.nlm.nih.gov/sos2/sra-pub-run-6/ERR053023/ERR053023.4	WGS	Illumina HiSeq 2000	ERP000356	PRJEB2295	ERS040919	SAMEA1021973	SAMEA1021973		SC	ERA065604
ERX030072	329	770	239	ERR053024	2012-04-15 03:20:02	https://sra-downloadb.st-va.ncbi.nlm.nih.gov/sos2/sra-pub-run-6/ERR053024/ERR053024.4	WGS	Illumina HiSeq 2000	ERP000356	PRJEB2295	ERS040920	SAMEA1021952	SAMEA1021952		SC	ERA065604
ERX030073	479	770	239	ERR053025	2012-04-15 03:20:02	https://sra-downloadb.st-va.ncbi.nlm.nih.gov/sos2/sra-pub-run-6/ERR053025/ERR053025.3	WGS	Illumina HiSeq 2000	ERP000356	PRJEB2295	ERS040921	SAMEA1021934	SAMEA1021934		SC	ERA065604
ERX030074	479	770	239	ERR053026	2012-04-15 03:20:02	https://sra-downloadb.st-va.ncbi.nlm.nih.gov/sos2/sra-pub-run-6/ERR053026/ERR053026.4	WGS	Illumina HiSeq 2000	ERP000356	PRJEB2295	ERS040922	SAMEA1021922	SAMEA1021922		SC	ERA065604
ERX030075	479	770	239	ERR053027	2012-04-15 03:20:02	https://sra-downloadb.st-va.ncbi.nlm.nih.gov/sos2/sra-pub-run-4/ERR053027/ERR053027.3	WGS	Illumina HiSeq 2000	ERP000356	PRJEB2295	ERS040923	SAMEA1021910	SAMEA1021910		SC	ERA065604
ERX030076	479	770	7	ERR053028	2012-04-15 03:20:02	https://sra-downloadb.st-va.ncbi.nlm.nih.gov/sos2/sra-pub-run-4/ERR053028/ERR053028.3	WGS	Illumina HiSeq 2000	ERP000356	PRJEB2295	ERS040924	SAMEA1021892	SAMEA1021892		SC	ERA065604
ERX030077	479	770	239	ERR053029	2012-04-15 03:20:02	https://sra-downloadb.st-va.ncbi.nlm.nih.gov/sos2/sra-pub-run-4/ERR053029/ERR053029.4	WGS	Illumina HiSeq 2000	ERP000356	PRJEB2295	ERS040925	SAMEA1021877	SAMEA1021877		SC	ERA065604
ERX030078	479	770	239	ERR053030	2012-04-15 03:20:02	https://sra-downloadb.st-va.ncbi.nlm.nih.gov/sos2/sra-pub-run-4/ERR053030/ERR053030.3	WGS	Illumina HiSeq 2000	ERP000356	PRJEB2295	ERS040926	SAMEA1021855	SAMEA1021855		SC	ERA065604
ERX030079	479	770	239	ERR053031	2012-04-15 03:20:02	https://sra-downloadb.st-va.ncbi.nlm.nih.gov/sos2/sra-pub-run-4/ERR053031/ERR053031.2	WGS	Illumina HiSeq 2000	ERP000356	PRJEB2295	ERS040927	SAMEA1021870	SAMEA1021870		SC	ERA065604
ERX030080	479	770	239	ERR053032	2012-04-15 03:20:02	https://sra-downloadb.st-va.ncbi.nlm.nih.gov/sos2/sra-pub-run-4/ERR053032/ERR053032.3	WGS	Illumina HiSeq 2000	ERP000356	PRJEB2295	ERS040928	SAMEA1021849	SAMEA1021849		SC	ERA065604
ERX030081	479	770	239	ERR053033	2012-04-15 03:20:03	https://sra-downloadb.st-va.ncbi.nlm.nih.gov/sos2/sra-pub-run-4/ERR053033/ERR053033.4	WGS	Illumina HiSeq 2000	ERP000356	PRJEB2295	ERS040929	SAMEA1021832	SAMEA1021832		SC	ERA065604
ERX030082	479	770	239	ERR053034	2012-04-15 03:20:03	https://sra-downloadb.st-va.ncbi.nlm.nih.gov/sos2/sra-pub-run-4/ERR053034/ERR053034.3	WGS	Illumina HiSeq 2000	ERP000356	PRJEB2295	ERS040930	SAMEA1021821	SAMEA1021821		SC	ERA065604
ERX030085	479	770	239	ERR053037	2012-04-15 03:20:03	https://sra-downloadb.st-va.ncbi.nlm.nih.gov/sos2/sra-pub-run-4/ERR053037/ERR053037.4	WGS	Illumina HiSeq 2000	ERP000356	PRJEB2295	ERS040933	SAMEA1021970	SAMEA1021970		SC	ERA065604
ERX030087	479	770	239	ERR053039	2012-04-15 03:20:03	https://sra-downloadb.st-va.ncbi.nlm.nih.gov/sos2/sra-pub-run-4/ERR053039/ERR053039.4	WGS	Illumina HiSeq 2000	ERP000356	PRJEB2295	ERS040935	SAMEA1022005	SAMEA1022005		SC	ERA065604
ERX030088	479	770	239	ERR053040	2012-04-15 03:20:03	https://sra-downloadb.st-va.ncbi.nlm.nih.gov/sos2/sra-pub-run-4/ERR053040/ERR053040.3	WGS	Illumina HiSeq 2000	ERP000356	PRJEB2295	ERS040936	SAMEA1021933	SAMEA1021933		SC	ERA065604
ERX030089	479	770	239	ERR053041	2012-04-15 03:20:03	https://sra-downloadb.st-va.ncbi.nlm.nih.gov/sos2/sra-pub-run-4/ERR053041/ERR053041.3	WGS	Illumina HiSeq 2000	ERP000356	PRJEB2295	ERS040937	SAMEA1021914	SAMEA1021914		SC	ERA065604
ERX030090	479	770	239	ERR053042	2012-04-15 03:20:03	https://sra-downloadb.st-va.ncbi.nlm.nih.gov/sos2/sra-pub-run-4/ERR053042/ERR053042.5	WGS	Illumina HiSeq 2000	ERP000356	PRJEB2295	ERS040938	SAMEA1021909	SAMEA1021909		SC	ERA065604
ERX030091	479	770	239	ERR053043	2012-04-15 03:20:03	https://sra-downloadb.st-va.ncbi.nlm.nih.gov/sos2/sra-pub-run-4/ERR053043/ERR053043.4	WGS	Illumina HiSeq 2000	ERP000356	PRJEB2295	ERS040939	SAMEA1021954	SAMEA1021954		SC	ERA065604
ERX030092	479	770	239	ERR053044	2012-04-15 03:20:03	https://sra-downloadb.st-va.ncbi.nlm.nih.gov/sos2/sra-pub-run-4/ERR053044/ERR053044.4	WGS	Illumina HiSeq 2000	ERP000356	PRJEB2295	ERS040940	SAMEA1021951	SAMEA1021951		SC	ERA065604
ERX030093	479	770	239	ERR053045	2012-04-15 03:20:03	https://sra-downloadb.st-va.ncbi.nlm.nih.gov/sos2/sra-pub-run-4/ERR053045/ERR053045.5	WGS	Illumina HiSeq 2000	ERP000356	PRJEB2295	ERS040941	SAMEA1021929	SAMEA1021929		SC	ERA065604
ERX030094	479	770	239	ERR053046	2012-04-15 03:20:03	https://sra-downloadb.st-va.ncbi.nlm.nih.gov/sos2/sra-pub-run-4/ERR053046/ERR053046.3	WGS	Illumina HiSeq 2000	ERP000356	PRJEB2295	ERS040942	SAMEA1021915	SAMEA1021915		SC	ERA065604
ERX042871	479	770	239	ERR064898	2012-04-15 03:25:13	https://sra-downloadb.st-va.ncbi.nlm.nih.gov/sos2/sra-pub-run-6/ERR064898/ERR064898.3	WGS	Illumina HiSeq 2000	ERP000609	PRJEB2489	ERS049859	SAMEA1029537	SAMEA1029537		SC	ERA079170
ERX042872	479	770	239	ERR064899	2012-04-15 03:25:13	https://sra-downloadb.st-va.ncbi.nlm.nih.gov/sos2/sra-pub-run-6/ERR064899/ERR064899.4	WGS	Illumina HiSeq 2000	ERP000609	PRJEB2489	ERS049860	SAMEA1029510	SAMEA1029510		SC	ERA079170
ERX042873	479	770	239	ERR064900	2012-04-15 03:25:13	https://sra-downloadb.st-va.ncbi.nlm.nih.gov/sos2/sra-pub-run-6/ERR064900/ERR064900.4	WGS	Illumina HiSeq 2000	ERP000609	PRJEB2489	ERS049861	SAMEA1029523	SAMEA1029523		SC	ERA079170
ERX042874	479	770	239	ERR064901	2012-04-15 03:25:14	https://sra-downloadb.st-va.ncbi.nlm.nih.gov/sos2/sra-pub-run-6/ERR064901/ERR064901.4	WGS	Illumina HiSeq 2000	ERP000609	PRJEB2489	ERS049862	SAMEA1029532	SAMEA1029532		SC	ERA079170
ERX042875	479	770	239	ERR064902	2012-04-15 03:25:14	https://sra-downloadb.st-va.ncbi.nlm.nih.gov/sos2/sra-pub-run-6/ERR064902/ERR064902.4	WGS	Illumina HiSeq 2000	ERP000609	PRJEB2489	ERS049863	SAMEA1029546	SAMEA1029546		SC	ERA079170
ERX042876	479	770	239	ERR064903	2012-04-15 03:25:14	https://sra-downloadb.st-va.ncbi.nlm.nih.gov/sos2/sra-pub-run-6/ERR064903/ERR064903.4	WGS	Illumina HiSeq 2000	ERP000609	PRJEB2489	ERS049864	SAMEA1029564	SAMEA1029564		SC	ERA079170
ERX042877	479	770	239	ERR064904	2012-04-15 03:25:14	https://sra-downloadb.st-va.ncbi.nlm.nih.gov/sos2/sra-pub-run-6/ERR064904/ERR064904.4	WGS	Illumina HiSeq 2000	ERP000609	PRJEB2489	ERS049865	SAMEA1029513	SAMEA1029513		SC	ERA079170
ERX042878	479	770	25	ERR064905	2012-04-15 03:25:14	https://sra-downloadb.st-va.ncbi.nlm.nih.gov/sos2/sra-pub-run-6/ERR064905/ERR064905.4	WGS	Illumina HiSeq 2000	ERP000609	PRJEB2489	ERS049866	SAMEA1029530	SAMEA1029530		SC	ERA079170
ERX042879	479	770	239	ERR064906	2012-04-15 03:25:14	https://sra-downloadb.st-va.ncbi.nlm.nih.gov/sos2/sra-pub-run-6/ERR064906/ERR064906.4	WGS	Illumina HiSeq 2000	ERP000609	PRJEB2489	ERS049867	SAMEA1029552	SAMEA1029552		SC	ERA079170
ERX042880	479	770	239	ERR064907	2012-04-15 03:25:15	https://sra-downloadb.st-va.ncbi.nlm.nih.gov/sos2/sra-pub-run-6/ERR064907/ERR064907.4	WGS	Illumina HiSeq 2000	ERP000609	PRJEB2489	ERS049868	SAMEA1029566	SAMEA1029566		SC	ERA079170
ERX042881	479	770	239	ERR064908	2012-04-15 03:25:15	https://sra-downloadb.st-va.ncbi.nlm.nih.gov/sos2/sra-pub-run-6/ERR064908/ERR064908.4	WGS	Illumina HiSeq 2000	ERP000609	PRJEB2489	ERS049869	SAMEA1029557	SAMEA1029557		SC	ERA079170
ERX042882	479	770	239	ERR064909	2012-04-15 03:25:15	https://sra-downloadb.st-va.ncbi.nlm.nih.gov/sos2/sra-pub-run-6/ERR064909/ERR064909.4	WGS	Illumina HiSeq 2000	ERP000609	PRJEB2489	ERS049870	SAMEA1029567	SAMEA1029567		SC	ERA079170
ERX042885	479	770	-	ERR064912	2012-04-15 03:25:15	https://sra-downloadb.st-va.ncbi.nlm.nih.gov/sos2/sra-pub-run-6/ERR064912/ERR064912.4	WGS	Illumina HiSeq 2000	ERP000609	PRJEB2489	ERS049873	SAMEA1029549	SAMEA1029549		SC	ERA079170
ERX042886	479	770	239	ERR064913	2012-04-15 03:25:16	https://sra-downloadb.st-va.ncbi.nlm.nih.gov/sos2/sra-pub-run-6/ERR064913/ERR064913.4	WGS	Illumina HiSeq 2000	ERP000609	PRJEB2489	ERS049874	SAMEA1029569	SAMEA1029569		SC	ERA079170
ERX042887	479	770	239	ERR064914	2012-04-15 03:25:16	https://sra-downloadb.st-va.ncbi.nlm.nih.gov/sos2/sra-pub-run-6/ERR064914/ERR064914.4	WGS	Illumina HiSeq 2000	ERP000609	PRJEB2489	ERS049875	SAMEA1029514	SAMEA1029514		SC	ERA079170
ERX042888	479	770	239	ERR064915	2012-04-15 03:25:16	https://sra-downloadb.st-va.ncbi.nlm.nih.gov/sos2/sra-pub-run-6/ERR064915/ERR064915.4	WGS	Illumina HiSeq 2000	ERP000609	PRJEB2489	ERS049876	SAMEA1029526	SAMEA1029526		SC	ERA079170
ERX042889	479	770	239	ERR064916	2012-04-15 03:25:16	https://sra-downloadb.st-va.ncbi.nlm.nih.gov/sos2/sra-pub-run-6/ERR064916/ERR064916.4	WGS	Illumina HiSeq 2000	ERP000609	PRJEB2489	ERS049877	SAMEA1029539	SAMEA1029539		SC	ERA079170
ERX042890	479	770	239	ERR064917	2012-04-15 03:25:16	https://sra-downloadb.st-va.ncbi.nlm.nih.gov/sos2/sra-pub-run-6/ERR064917/ERR064917.4	WGS	Illumina HiSeq 2000	ERP000609	PRJEB2489	ERS049878	SAMEA1029559	SAMEA1029559		SC	ERA079170
ERX042891	479	770	239	ERR064918	2012-04-15 03:25:16	https://sra-downloadb.st-va.ncbi.nlm.nih.gov/sos2/sra-pub-run-6/ERR064918/ERR064918.4	WGS	Illumina HiSeq 2000	ERP000609	PRJEB2489	ERS049879	SAMEA1029508	SAMEA1029508		SC	ERA079170
ERX042892	479	770	239	ERR064919	2012-04-15 03:25:16	https://sra-downloadb.st-va.ncbi.nlm.nih.gov/sos2/sra-pub-run-6/ERR064919/ERR064919.4	WGS	Illumina HiSeq 2000	ERP000609	PRJEB2489	ERS049880	SAMEA1029554	SAMEA1029554		SC	ERA079170
ERX042893	479	770	239	ERR064920	2012-04-15 03:25:16	https://sra-downloadb.st-va.ncbi.nlm.nih.gov/sos2/sra-pub-run-6/ERR064920/ERR064920.4	WGS	Illumina HiSeq 2000	ERP000609	PRJEB2489	ERS049881	SAMEA1029550	SAMEA1029550		SC	ERA079170
ERX042894	479	770	239	ERR064921	2012-04-15 03:25:16	https://sra-downloadb.st-va.ncbi.nlm.nih.gov/sos2/sra-pub-run-6/ERR064921/ERR064921.4	WGS	Illumina HiSeq 2000	ERP000609	PRJEB2489	ERS049882	SAMEA1029534	SAMEA1029534		SC	ERA079170
ERX042895	479	770	239	ERR064922	2012-04-15 03:25:16	https://sra-downloadb.st-va.ncbi.nlm.nih.gov/sos2/sra-pub-run-6/ERR064922/ERR064922.4	WGS	Illumina HiSeq 2000	ERP000609	PRJEB2489	ERS049883	SAMEA1029517	SAMEA1029517		SC	ERA079170
ERX042896	479	770	174	ERR064923	2012-04-15 03:25:17	https://sra-downloadb.st-va.ncbi.nlm.nih.gov/sos2/sra-pub-run-6/ERR064923/ERR064923.4	WGS	Illumina HiSeq 2000	ERP000609	PRJEB2489	ERS049884	SAMEA1029509	SAMEA1029509		SC	ERA079170
ERX042897	479	770	-	ERR064924	2012-04-15 03:25:17	https://sra-downloadb.st-va.ncbi.nlm.nih.gov/sos2/sra-pub-run-6/ERR064924/ERR064924.4	WGS	Illumina HiSeq 2000	ERP000609	PRJEB2489	ERS049885	SAMEA1029555	SAMEA1029555		SC	ERA079170
ERX042899	479	770	239	ERR064926	2012-04-15 03:25:17	https://sra-downloadb.st-va.ncbi.nlm.nih.gov/sos2/sra-pub-run-6/ERR064926/ERR064926.4	WGS	Illumina HiSeq 2000	ERP000609	PRJEB2489	ERS049887	SAMEA1029527	SAMEA1029527		SC	ERA079170
ERX042900	479	770	239	ERR064927	2012-04-15 03:25:17	https://sra-downloadb.st-va.ncbi.nlm.nih.gov/sos2/sra-pub-run-6/ERR064927/ERR064927.4	WGS	Illumina HiSeq 2000	ERP000609	PRJEB2489	ERS049888	SAMEA1029518	SAMEA1029518		SC	ERA079170
ERX042901	479	770	239	ERR064928	2012-04-15 03:25:17	https://sra-downloadb.st-va.ncbi.nlm.nih.gov/sos2/sra-pub-run-6/ERR064928/ERR064928.4	WGS	Illumina HiSeq 2000	ERP000609	PRJEB2489	ERS049889	SAMEA1029531	SAMEA1029531		SC	ERA079170
ERX042902	479	770	239	ERR064929	2012-04-15 03:25:17	https://sra-downloadb.st-va.ncbi.nlm.nih.gov/sos2/sra-pub-run-6/ERR064929/ERR064929.4	WGS	Illumina HiSeq 2000	ERP000609	PRJEB2489	ERS049890	SAMEA1029542	SAMEA1029542		SC	ERA079170
ERX042903	479	770	239	ERR064930	2012-04-15 03:25:17	https://sra-downloadb.st-va.ncbi.nlm.nih.gov/sos2/sra-pub-run-6/ERR064930/ERR064930.4	WGS	Illumina HiSeq 2000	ERP000609	PRJEB2489	ERS049891	SAMEA1029561	SAMEA1029561		SC	ERA079170
ERX042904	479	770	239	ERR064931	2012-04-15 03:25:17	https://sra-downloadb.st-va.ncbi.nlm.nih.gov/sos2/sra-pub-run-6/ERR064931/ERR064931.4	WGS	Illumina HiSeq 2000	ERP000609	PRJEB2489	ERS049892	SAMEA1029520	SAMEA1029520		SC	ERA079170
ERX042905	479	770	239	ERR064932	2012-04-15 03:25:17	https://sra-downloadb.st-va.ncbi.nlm.nih.gov/sos2/sra-pub-run-6/ERR064932/ERR064932.4	WGS	Illumina HiSeq 2000	ERP000609	PRJEB2489	ERS049893	SAMEA1029533	SAMEA1029533		SC	ERA079170
ERX042906	479	770	239	ERR064933	2012-04-15 03:25:17	https://sra-downloadb.st-va.ncbi.nlm.nih.gov/sos2/sra-pub-run-6/ERR064933/ERR064933.4	WGS	Illumina HiSeq 2000	ERP000609	PRJEB2489	ERS049894	SAMEA1029545	SAMEA1029545		SC	ERA079170
ERX042907	479	770	239	ERR064934	2012-04-15 03:25:18	https://sra-downloadb.st-va.ncbi.nlm.nih.gov/sos2/sra-pub-run-6/ERR064934/ERR064934.4	WGS	Illumina HiSeq 2000	ERP000609	PRJEB2489	ERS049895	SAMEA1029543	SAMEA1029543		SC	ERA079170
ERX042908	479	770	239	ERR064935	2012-04-15 03:25:18	https://sra-downloadb.st-va.ncbi.nlm.nih.gov/sos2/sra-pub-run-6/ERR064935/ERR064935.4	WGS	Illumina HiSeq 2000	ERP000609	PRJEB2489	ERS049896	SAMEA1029562	SAMEA1029562		SC	ERA079170
ERX042909	479	770	72	ERR064936	2012-04-15 03:25:18	https://sra-downloadb.st-va.ncbi.nlm.nih.gov/sos2/sra-pub-run-6/ERR064936/ERR064936.4	WGS	Illumina HiSeq 2000	ERP000609	PRJEB2489	ERS049897	SAMEA1029521	SAMEA1029521		SC	ERA079170
ERX042910	479	770	239	ERR064937	2012-04-15 03:25:18	https://sra-downloadb.st-va.ncbi.nlm.nih.gov/sos2/sra-pub-run-6/ERR064937/ERR064937.4	WGS	Illumina HiSeq 2000	ERP000609	PRJEB2489	ERS049898	SAMEA1029524	SAMEA1029524		SC	ERA079170
ERX042911	479	770	239	ERR064938	2012-04-15 03:25:18	https://sra-downloadb.st-va.ncbi.nlm.nih.gov/sos2/sra-pub-run-6/ERR064938/ERR064938.4	WGS	Illumina HiSeq 2000	ERP000609	PRJEB2489	ERS049899	SAMEA1029538	SAMEA1029538		SC	ERA079170
ERX042912	479	770	239	ERR064939	2012-04-15 03:25:18	https://sra-downloadb.st-va.ncbi.nlm.nih.gov/sos2/sra-pub-run-6/ERR064939/ERR064939.4	WGS	Illumina HiSeq 2000	ERP000609	PRJEB2489	ERS049900	SAMEA1029529	SAMEA1029529		SC	ERA079170
ERX042913	479	770	239	ERR064940	2012-04-15 03:25:18	https://sra-downloadb.st-va.ncbi.nlm.nih.gov/sos2/sra-pub-run-6/ERR064940/ERR064940.4	WGS	Illumina HiSeq 2000	ERP000609	PRJEB2489	ERS049901	SAMEA1029516	SAMEA1029516		SC	ERA079170
ERX042914	479	770	239	ERR064941	2012-04-15 03:25:18	https://sra-downloadb.st-va.ncbi.nlm.nih.gov/sos2/sra-pub-run-6/ERR064941/ERR064941.3	WGS	Illumina HiSeq 2000	ERP000609	PRJEB2489	ERS049902	SAMEA1029512	SAMEA1029512		SC	ERA079170
ERX042915	479	770	239	ERR064942	2012-04-15 03:25:18	https://sra-downloadb.st-va.ncbi.nlm.nih.gov/sos2/sra-pub-run-6/ERR064942/ERR064942.3	WGS	Illumina HiSeq 2000	ERP000609	PRJEB2489	ERS049903	SAMEA1029560	SAMEA1029560		SC	ERA079170
ERX042916	479	770	239	ERR064943	2012-04-15 03:25:18	https://sra-downloadb.st-va.ncbi.nlm.nih.gov/sos2/sra-pub-run-6/ERR064943/ERR064943.3	WGS	Illumina HiSeq 2000	ERP000609	PRJEB2489	ERS049904	SAMEA1029541	SAMEA1029541		SC	ERA079170
ERX042917	479	770	239	ERR064944	2012-04-15 03:25:18	https://sra-downloadb.st-va.ncbi.nlm.nih.gov/sos2/sra-pub-run-6/ERR064944/ERR064944.3	WGS	Illumina HiSeq 2000	ERP000609	PRJEB2489	ERS049905	SAMEA1029528	SAMEA1029528		SC	ERA079170
ERX042918	479	770	239	ERR064945	2012-04-15 03:25:18	https://sra-downloadb.st-va.ncbi.nlm.nih.gov/sos2/sra-pub-run-6/ERR064945/ERR064945.3	WGS	Illumina HiSeq 2000	ERP000609	PRJEB2489	ERS049906	SAMEA1029519	SAMEA1029519		SC	ERA079170
ERX042919	479	770	239	ERR064946	2012-04-15 03:25:19	https://sra-downloadb.st-va.ncbi.nlm.nih.gov/sos2/sra-pub-run-6/ERR064946/ERR064946.3	WGS	Illumina HiSeq 2000	ERP000609	PRJEB2489	ERS049907	SAMEA1029556	SAMEA1029556		SC	ERA079170
ERX042920	479	770	239	ERR064947	2012-04-15 03:25:19	https://sra-downloadb.st-va.ncbi.nlm.nih.gov/sos2/sra-pub-run-6/ERR064947/ERR064947.3	WGS	Illumina HiSeq 2000	ERP000609	PRJEB2489	ERS049908	SAMEA1029568	SAMEA1029568		SC	ERA079170
ERX042921	479	770	239	ERR064948	2012-04-15 03:25:19	https://sra-downloadb.st-va.ncbi.nlm.nih.gov/sos2/sra-pub-run-6/ERR064948/ERR064948.3	WGS	Illumina HiSeq 2000	ERP000609	PRJEB2489	ERS049909	SAMEA1029548	SAMEA1029548		SC	ERA079170
ERX042922	479	770	239	ERR064949	2012-04-15 03:25:19	https://sra-downloadb.st-va.ncbi.nlm.nih.gov/sos2/sra-pub-run-6/ERR064949/ERR064949.3	WGS	Illumina HiSeq 2000	ERP000609	PRJEB2489	ERS049910	SAMEA1029511	SAMEA1029511		SC	ERA079170
ERX042923	479	770	239	ERR064950	2012-04-15 03:25:19	https://sra-downloadb.st-va.ncbi.nlm.nih.gov/sos2/sra-pub-run-6/ERR064950/ERR064950.3	WGS	Illumina HiSeq 2000	ERP000609	PRJEB2489	ERS049911	SAMEA1029522	SAMEA1029522		SC	ERA079170
ERX042924	479	770	239	ERR064951	2012-04-15 03:25:19	https://sra-downloadb.st-va.ncbi.nlm.nih.gov/sos2/sra-pub-run-6/ERR064951/ERR064951.3	WGS	Illumina HiSeq 2000	ERP000609	PRJEB2489	ERS049912	SAMEA1029535	SAMEA1029535		SC	ERA079170
ERX042925	479	770	239	ERR064952	2012-04-15 03:25:19	https://sra-downloadb.st-va.ncbi.nlm.nih.gov/sos2/sra-pub-run-6/ERR064952/ERR064952.3	WGS	Illumina HiSeq 2000	ERP000609	PRJEB2489	ERS049913	SAMEA1029547	SAMEA1029547		SC	ERA079170
ERX042926	479	770	239	ERR064953	2012-04-15 03:25:19	https://sra-downloadb.st-va.ncbi.nlm.nih.gov/sos2/sra-pub-run-6/ERR064953/ERR064953.3	WGS	Illumina HiSeq 2000	ERP000609	PRJEB2489	ERS049914	SAMEA1029563	SAMEA1029563		SC	ERA079170
ERX042927	479	770	239	ERR064954	2012-04-15 03:25:19	https://sra-downloadb.st-va.ncbi.nlm.nih.gov/sos2/sra-pub-run-6/ERR064954/ERR064954.3	WGS	Illumina HiSeq 2000	ERP000609	PRJEB2489	ERS049915	SAMEA1029525	SAMEA1029525		SC	ERA079170
ERX042928	479	770	239	ERR064955	2012-04-15 03:25:19	https://sra-downloadb.st-va.ncbi.nlm.nih.gov/sos2/sra-pub-run-6/ERR064955/ERR064955.3	WGS	Illumina HiSeq 2000	ERP000609	PRJEB2489	ERS049916	SAMEA1029515	SAMEA1029515		SC	ERA079170
ERX042929	479	770	239	ERR064956	2012-04-15 03:25:19	https://sra-downloadb.st-va.ncbi.nlm.nih.gov/sos2/sra-pub-run-6/ERR064956/ERR064956.3	WGS	Illumina HiSeq 2000	ERP000609	PRJEB2489	ERS049917	SAMEA1029565	SAMEA1029565		SC	ERA079170
ERX042930	479	770	239	ERR064957	2012-04-15 03:25:19	https://sra-downloadb.st-va.ncbi.nlm.nih.gov/sos2/sra-pub-run-6/ERR064957/ERR064957.4	WGS	Illumina HiSeq 2000	ERP000609	PRJEB2489	ERS049918	SAMEA1029553	SAMEA1029553		SC	ERA079170
ERX042931	479	770	239	ERR064958	2012-04-15 03:25:19	https://sra-downloadb.st-va.ncbi.nlm.nih.gov/sos2/sra-pub-run-6/ERR064958/ERR064958.3	WGS	Illumina HiSeq 2000	ERP000609	PRJEB2489	ERS049919	SAMEA1029536	SAMEA1029536		SC	ERA079170
ERX042932	479	770	239	ERR064959	2012-04-15 03:25:20	https://sra-downloadb.st-va.ncbi.nlm.nih.gov/sos2/sra-pub-run-6/ERR064959/ERR064959.3	WGS	Illumina HiSeq 2000	ERP000609	PRJEB2489	ERS049920	SAMEA1029558	SAMEA1029558		SC	ERA079170
ERX047886	479	770	2371	ERR070033	2012-04-15 03:28:41	https://sra-downloadb.st-va.ncbi.nlm.nih.gov/sos2/sra-pub-run-3/ERR070033/ERR070033.3	WGS	Illumina MiSeq	ERP000985	PRJEB2737	ERS069488	SAMEA1094544	SAMEA1094544		SC	ERA081638
ERX047887	479	770	2371	ERR070034	2012-04-15 03:28:41	https://sra-downloadb.st-va.ncbi.nlm.nih.gov/sos2/sra-pub-run-3/ERR070034/ERR070034.3	WGS	Illumina MiSeq	ERP000985	PRJEB2737	ERS069489	SAMEA1094525	SAMEA1094525		SC	ERA081638
ERX047888	479	770	8	ERR070035	2012-04-15 03:28:41	https://sra-downloadb.st-va.ncbi.nlm.nih.gov/sos2/sra-pub-run-3/ERR070035/ERR070035.3	WGS	Illumina MiSeq	ERP000985	PRJEB2737	ERS069490	SAMEA1094530	SAMEA1094530		SC	ERA081638
ERX047889	479	770	2371	ERR070036	2012-04-15 03:28:41	https://sra-downloadb.st-va.ncbi.nlm.nih.gov/sos2/sra-pub-run-3/ERR070036/ERR070036.3	WGS	Illumina MiSeq	ERP000985	PRJEB2737	ERS069491	SAMEA1094539	SAMEA1094539		SC	ERA081638
ERX047890	479	770	22	ERR070037	2012-04-15 03:28:41	https://sra-downloadb.st-va.ncbi.nlm.nih.gov/sos2/sra-pub-run-3/ERR070037/ERR070037.3	WGS	Illumina MiSeq	ERP000985	PRJEB2737	ERS069492	SAMEA1094540	SAMEA1094540		SC	ERA081638
ERX047891	479	770	2371	ERR070038	2012-04-15 03:28:41	https://sra-downloadb.st-va.ncbi.nlm.nih.gov/sos2/sra-pub-run-3/ERR070038/ERR070038.4	WGS	Illumina MiSeq	ERP000985	PRJEB2737	ERS069493	SAMEA1094545	SAMEA1094545		SC	ERA081638
ERX047892	479	770	2371	ERR070039	2012-04-15 03:28:41	https://sra-downloadb.st-va.ncbi.nlm.nih.gov/sos2/sra-pub-run-3/ERR070039/ERR070039.3	WGS	Illumina MiSeq	ERP000985	PRJEB2737	ERS069494	SAMEA1094531	SAMEA1094531		SC	ERA081638
ERX047893	479	770	2371	ERR070040	2012-04-15 03:28:41	https://sra-downloadb.st-va.ncbi.nlm.nih.gov/sos2/sra-pub-run-3/ERR070040/ERR070040.4	WGS	Illumina MiSeq	ERP000985	PRJEB2737	ERS069495	SAMEA1094529	SAMEA1094529		SC	ERA081638
ERX047894	479	770	1	ERR070041	2012-04-15 03:28:41	https://sra-downloadb.st-va.ncbi.nlm.nih.gov/sos2/sra-pub-run-3/ERR070041/ERR070041.3	WGS	Illumina MiSeq	ERP000985	PRJEB2737	ERS069480	SAMEA1094524	SAMEA1094524		SC	ERA081638
ERX047895	479	770	2371	ERR070042	2012-04-15 03:28:41	https://sra-downloadb.st-va.ncbi.nlm.nih.gov/sos2/sra-pub-run-3/ERR070042/ERR070042.4	WGS	Illumina MiSeq	ERP000985	PRJEB2737	ERS069481	SAMEA1094528	SAMEA1094528		SC	ERA081638
ERX047896	479	770	2371	ERR070043	2012-04-15 03:28:41	https://sra-downloadb.st-va.ncbi.nlm.nih.gov/sos2/sra-pub-run-3/ERR070043/ERR070043.3	WGS	Illumina MiSeq	ERP000985	PRJEB2737	ERS069482	SAMEA1094535	SAMEA1094535		SC	ERA081638
ERX047897	479	770	2371	ERR070044	2012-04-15 03:28:41	https://sra-downloadb.st-va.ncbi.nlm.nih.gov/sos2/sra-pub-run-3/ERR070044/ERR070044.4	WGS	Illumina MiSeq	ERP000985	PRJEB2737	ERS069483	SAMEA1094532	SAMEA1094532		SC	ERA081638
ERX047898	479	770	2371	ERR070045	2012-04-15 03:28:41	https://sra-downloadb.st-va.ncbi.nlm.nih.gov/sos2/sra-pub-run-3/ERR070045/ERR070045.4	WGS	Illumina MiSeq	ERP000985	PRJEB2737	ERS069484	SAMEA1094534	SAMEA1094534		SC	ERA081638
ERX047899	479	770	2371	ERR070046	2012-04-15 03:28:41	https://sra-downloadb.st-va.ncbi.nlm.nih.gov/sos2/sra-pub-run-3/ERR070046/ERR070046.3	WGS	Illumina MiSeq	ERP000985	PRJEB2737	ERS069485	SAMEA1094527	SAMEA1094527		SC	ERA081638
ERX047900	479	770	2371	ERR070047	2012-04-15 03:28:41	https://sra-downloadb.st-va.ncbi.nlm.nih.gov/sos2/sra-pub-run-3/ERR070047/ERR070047.3	WGS	Illumina MiSeq	ERP000985	PRJEB2737	ERS069486	SAMEA1094541	SAMEA1094541		SC	ERA081638
ERX047901	479	770	2371	ERR070048	2012-04-15 03:28:41	https://sra-downloadb.st-va.ncbi.nlm.nih.gov/sos2/sra-pub-run-3/ERR070048/ERR070048.4	WGS	Illumina MiSeq	ERP000985	PRJEB2737	ERS069487	SAMEA1094536	SAMEA1094536		SC	ERA081638
ERX050012	479	770	2371	ERR072246	2012-04-15 03:41:07	https://sra-downloadb.st-va.ncbi.nlm.nih.gov/sos2/sra-pub-run-6/ERR072246/ERR072246.4	WGS	Illumina MiSeq	ERP000985	PRJEB2737	ERS069496	SAMEA1094526	SAMEA1094526		SC	ERA083878
ERX050013	479	770	2371	ERR072247	2012-04-15 03:41:07	https://sra-downloadb.st-va.ncbi.nlm.nih.gov/sos2/sra-pub-run-6/ERR072247/ERR072247.5	WGS	Illumina MiSeq	ERP000985	PRJEB2737	ERS069497	SAMEA1094542	SAMEA1094542		SC	ERA083878
ERX050014	479	770	772	ERR072248	2012-04-15 03:41:07	https://sra-downloadb.st-va.ncbi.nlm.nih.gov/sos2/sra-pub-run-6/ERR072248/ERR072248.4	WGS	Illumina MiSeq	ERP000985	PRJEB2737	ERS069498	SAMEA1094547	SAMEA1094547		SC	ERA083878
ERX050015	479	770	1352	ERR072249	2012-04-15 03:41:07	https://sra-downloadb.st-va.ncbi.nlm.nih.gov/sos2/sra-pub-run-6/ERR072249/ERR072249.4	WGS	Illumina MiSeq	ERP000985	PRJEB2737	ERS069499	SAMEA1094533	SAMEA1094533		SC	ERA083878
ERX050016	479	770	22	ERR072250	2012-04-15 03:41:07	https://sra-downloadb.st-va.ncbi.nlm.nih.gov/sos2/sra-pub-run-6/ERR072250/ERR072250.5	WGS	Illumina MiSeq	ERP000985	PRJEB2737	ERS069500	SAMEA1094537	SAMEA1094537		SC	ERA083878
ERX050017	479	770	22	ERR072251	2012-04-15 03:41:07	https://sra-downloadb.st-va.ncbi.nlm.nih.gov/sos2/sra-pub-run-6/ERR072251/ERR072251.4	WGS	Illumina MiSeq	ERP000985	PRJEB2737	ERS069501	SAMEA1094538	SAMEA1094538		SC	ERA083878
ERX050018	479	770	22	ERR072252	2012-04-15 03:41:07	https://sra-downloadb.st-va.ncbi.nlm.nih.gov/sos2/sra-pub-run-6/ERR072252/ERR072252.4	WGS	Illumina MiSeq	ERP000985	PRJEB2737	ERS069502	SAMEA1094546	SAMEA1094546		SC	ERA083878
ERX050019	479	770	22	ERR072253	2012-04-15 03:41:07	https://sra-downloadb.st-va.ncbi.nlm.nih.gov/sos2/sra-pub-run-6/ERR072253/ERR072253.4	WGS	Illumina MiSeq	ERP000985	PRJEB2737	ERS069503	SAMEA1094543	SAMEA1094543		SC	ERA083878
ERX061463	479	770	30	ERR083697	2012-04-15 03:48:01	https://sra-downloadb.st-va.ncbi.nlm.nih.gov/sos2/sra-pub-run-3/ERR083697/ERR083697.4	OTHER	Illumina Genome Analyzer II	ERP001185	PRJEB2862	ERS093208	SAMEA1035665	SAMEA1035665		UNIVERISTY OF OXFORD	ERA087387
ERX061464	479	770	30	ERR083698	2012-04-15 03:48:01	https://sra-downloadb.st-va.ncbi.nlm.nih.gov/sos2/sra-pub-run-3/ERR083698/ERR083698.3	OTHER	Illumina Genome Analyzer II	ERP001185	PRJEB2862	ERS093209	SAMEA1035650	SAMEA1035650		UNIVERISTY OF OXFORD	ERA087387
ERX061465	479	770	30	ERR083699	2012-04-15 03:48:01	https://sra-downloadb.st-va.ncbi.nlm.nih.gov/sos2/sra-pub-run-3/ERR083699/ERR083699.3	OTHER	Illumina Genome Analyzer II	ERP001185	PRJEB2862	ERS093210	SAMEA1035585	SAMEA1035585		UNIVERISTY OF OXFORD	ERA087387
ERX061466	479	770	30	ERR083700	2012-04-15 03:48:01	https://sra-downloadb.st-va.ncbi.nlm.nih.gov/sos2/sra-pub-run-3/ERR083700/ERR083700.3	OTHER	Illumina Genome Analyzer II	ERP001185	PRJEB2862	ERS093211	SAMEA1035603	SAMEA1035603		UNIVERISTY OF OXFORD	ERA087387
ERX061467	479	770	30	ERR083701	2012-04-15 03:48:01	https://sra-downloadb.st-va.ncbi.nlm.nih.gov/sos2/sra-pub-run-3/ERR083701/ERR083701.3	OTHER	Illumina Genome Analyzer II	ERP001185	PRJEB2862	ERS093212	SAMEA1035633	SAMEA1035633		UNIVERISTY OF OXFORD	ERA087387
ERX061468	479	770	30	ERR083702	2012-04-15 03:48:01	https://sra-downloadb.st-va.ncbi.nlm.nih.gov/sos2/sra-pub-run-3/ERR083702/ERR083702.4	OTHER	Illumina Genome Analyzer II	ERP001185	PRJEB2862	ERS093213	SAMEA1035648	SAMEA1035648		UNIVERISTY OF OXFORD	ERA087387
ERX061469	479	770	30	ERR083703	2012-04-15 03:48:01	https://sra-downloadb.st-va.ncbi.nlm.nih.gov/sos2/sra-pub-run-3/ERR083703/ERR083703.4	OTHER	Illumina Genome Analyzer II	ERP001185	PRJEB2862	ERS093214	SAMEA1035671	SAMEA1035671		UNIVERISTY OF OXFORD	ERA087387
ERX061470	479	770	30	ERR083704	2012-04-15 03:48:01	https://sra-downloadb.st-va.ncbi.nlm.nih.gov/sos2/sra-pub-run-3/ERR083704/ERR083704.4	OTHER	Illumina Genome Analyzer II	ERP001185	PRJEB2862	ERS093215	SAMEA1035655	SAMEA1035655		UNIVERISTY OF OXFORD	ERA087387
ERX061471	479	770	30	ERR083705	2012-04-15 03:48:02	https://sra-downloadb.st-va.ncbi.nlm.nih.gov/sos2/sra-pub-run-3/ERR083705/ERR083705.3	OTHER	Illumina Genome Analyzer II	ERP001185	PRJEB2862	ERS093216	SAMEA1035513	SAMEA1035513		UNIVERISTY OF OXFORD	ERA087387
ERX061472	479	770	30	ERR083706	2012-04-15 03:48:02	https://sra-downloadb.st-va.ncbi.nlm.nih.gov/sos2/sra-pub-run-3/ERR083706/ERR083706.4	OTHER	Illumina Genome Analyzer II	ERP001185	PRJEB2862	ERS093217	SAMEA1035528	SAMEA1035528		UNIVERISTY OF OXFORD	ERA087387
ERX061473	479	770	30	ERR083707	2012-04-15 03:48:02	https://sra-downloadb.st-va.ncbi.nlm.nih.gov/sos2/sra-pub-run-3/ERR083707/ERR083707.4	OTHER	Illumina Genome Analyzer II	ERP001185	PRJEB2862	ERS093218	SAMEA1035572	SAMEA1035572		UNIVERISTY OF OXFORD	ERA087387
ERX061474	479	770	30	ERR083708	2012-04-15 03:48:02	https://sra-downloadb.st-va.ncbi.nlm.nih.gov/sos2/sra-pub-run-3/ERR083708/ERR083708.5	OTHER	Illumina Genome Analyzer II	ERP001185	PRJEB2862	ERS093219	SAMEA1035594	SAMEA1035594		UNIVERISTY OF OXFORD	ERA087387
ERX061475	479	770	30	ERR083709	2012-04-15 03:48:02	https://sra-downloadb.st-va.ncbi.nlm.nih.gov/sos2/sra-pub-run-3/ERR083709/ERR083709.4	OTHER	Illumina Genome Analyzer II	ERP001185	PRJEB2862	ERS093220	SAMEA1035668	SAMEA1035668		UNIVERISTY OF OXFORD	ERA087387
ERX061476	479	770	30	ERR083710	2012-04-15 03:48:02	https://sra-downloadb.st-va.ncbi.nlm.nih.gov/sos2/sra-pub-run-3/ERR083710/ERR083710.4	OTHER	Illumina Genome Analyzer II	ERP001185	PRJEB2862	ERS093221	SAMEA1035612	SAMEA1035612		UNIVERISTY OF OXFORD	ERA087387
ERX061477	479	770	30	ERR083711	2012-04-15 03:48:02	https://sra-downloadb.st-va.ncbi.nlm.nih.gov/sos2/sra-pub-run-3/ERR083711/ERR083711.4	OTHER	Illumina Genome Analyzer II	ERP001185	PRJEB2862	ERS093222	SAMEA1035634	SAMEA1035634		UNIVERISTY OF OXFORD	ERA087387
ERX061478	479	770	30	ERR083712	2012-04-15 03:48:02	https://sra-downloadb.st-va.ncbi.nlm.nih.gov/sos2/sra-pub-run-3/ERR083712/ERR083712.3	OTHER	Illumina Genome Analyzer II	ERP001185	PRJEB2862	ERS093223	SAMEA1035554	SAMEA1035554		UNIVERISTY OF OXFORD	ERA087387
ERX061479	479	770	30	ERR083713	2012-04-15 03:48:03	https://sra-downloadb.st-va.ncbi.nlm.nih.gov/sos2/sra-pub-run-3/ERR083713/ERR083713.3	OTHER	Illumina Genome Analyzer II	ERP001185	PRJEB2862	ERS093224	SAMEA1035580	SAMEA1035580		UNIVERISTY OF OXFORD	ERA087387
ERX061480	479	770	30	ERR083714	2012-04-15 03:48:03	https://sra-downloadb.st-va.ncbi.nlm.nih.gov/sos2/sra-pub-run-3/ERR083714/ERR083714.4	OTHER	Illumina Genome Analyzer II	ERP001185	PRJEB2862	ERS093225	SAMEA1035515	SAMEA1035515		UNIVERISTY OF OXFORD	ERA087387
ERX061481	479	770	30	ERR083715	2012-04-15 03:48:03	https://sra-downloadb.st-va.ncbi.nlm.nih.gov/sos2/sra-pub-run-3/ERR083715/ERR083715.4	OTHER	Illumina Genome Analyzer II	ERP001185	PRJEB2862	ERS093226	SAMEA1035517	SAMEA1035517		UNIVERISTY OF OXFORD	ERA087387
ERX061482	479	770	30	ERR083716	2012-04-15 03:48:03	https://sra-downloadb.st-va.ncbi.nlm.nih.gov/sos2/sra-pub-run-3/ERR083716/ERR083716.4	OTHER	Illumina Genome Analyzer II	ERP001185	PRJEB2862	ERS093227	SAMEA1035544	SAMEA1035544		UNIVERISTY OF OXFORD	ERA087387
ERX061483	479	770	30	ERR083717	2012-04-15 03:48:03	https://sra-downloadb.st-va.ncbi.nlm.nih.gov/sos2/sra-pub-run-3/ERR083717/ERR083717.4	OTHER	Illumina Genome Analyzer II	ERP001185	PRJEB2862	ERS093228	SAMEA1035640	SAMEA1035640		UNIVERISTY OF OXFORD	ERA087387
ERX061484	479	770	30	ERR083718	2012-04-15 03:48:03	https://sra-downloadb.st-va.ncbi.nlm.nih.gov/sos2/sra-pub-run-3/ERR083718/ERR083718.3	OTHER	Illumina Genome Analyzer II	ERP001185	PRJEB2862	ERS093229	SAMEA1035673	SAMEA1035673		UNIVERISTY OF OXFORD	ERA087387
ERX061485	479	770	20	ERR083719	2012-04-15 03:48:03	https://sra-downloadb.st-va.ncbi.nlm.nih.gov/sos2/sra-pub-run-3/ERR083719/ERR083719.3	OTHER	Illumina Genome Analyzer II	ERP001185	PRJEB2862	ERS093186	SAMEA1035507	SAMEA1035507		UNIVERISTY OF OXFORD	ERA087387
ERX061486	479	770	20	ERR083720	2012-04-15 03:48:03	https://sra-downloadb.st-va.ncbi.nlm.nih.gov/sos2/sra-pub-run-3/ERR083720/ERR083720.3	OTHER	Illumina Genome Analyzer II	ERP001185	PRJEB2862	ERS093187	SAMEA1035520	SAMEA1035520		UNIVERISTY OF OXFORD	ERA087387
ERX061487	479	770	20	ERR083721	2012-04-15 03:48:04	https://sra-downloadb.st-va.ncbi.nlm.nih.gov/sos2/sra-pub-run-3/ERR083721/ERR083721.2	OTHER	Illumina Genome Analyzer II	ERP001185	PRJEB2862	ERS093188	SAMEA1035586	SAMEA1035586		UNIVERISTY OF OXFORD	ERA087387
ERX061488	479	770	20	ERR083722	2012-04-15 03:48:04	https://sra-downloadb.st-va.ncbi.nlm.nih.gov/sos2/sra-pub-run-3/ERR083722/ERR083722.2	OTHER	Illumina Genome Analyzer II	ERP001185	PRJEB2862	ERS093189	SAMEA1035571	SAMEA1035571		UNIVERISTY OF OXFORD	ERA087387
ERX061489	479	770	-	ERR083723	2012-04-15 03:48:04	https://sra-downloadb.st-va.ncbi.nlm.nih.gov/sos2/sra-pub-run-3/ERR083723/ERR083723.2	OTHER	Illumina Genome Analyzer II	ERP001185	PRJEB2862	ERS093190	SAMEA1035599	SAMEA1035599		UNIVERISTY OF OXFORD	ERA087387
ERX061490	479	770	20	ERR083724	2012-04-15 03:48:05	https://sra-downloadb.st-va.ncbi.nlm.nih.gov/sos2/sra-pub-run-3/ERR083724/ERR083724.2	OTHER	Illumina Genome Analyzer II	ERP001185	PRJEB2862	ERS093191	SAMEA1035617	SAMEA1035617		UNIVERISTY OF OXFORD	ERA087387
ERX061491	479	770	20	ERR083725	2012-04-15 03:48:05	https://sra-downloadb.st-va.ncbi.nlm.nih.gov/sos2/sra-pub-run-3/ERR083725/ERR083725.3	OTHER	Illumina Genome Analyzer II	ERP001185	PRJEB2862	ERS093192	SAMEA1035636	SAMEA1035636		UNIVERISTY OF OXFORD	ERA087387
ERX061492	479	770	20	ERR083726	2012-04-15 03:48:05	https://sra-downloadb.st-va.ncbi.nlm.nih.gov/sos2/sra-pub-run-3/ERR083726/ERR083726.4	OTHER	Illumina Genome Analyzer II	ERP001185	PRJEB2862	ERS093193	SAMEA1035583	SAMEA1035583		UNIVERISTY OF OXFORD	ERA087387
ERX061493	479	770	20	ERR083727	2012-04-15 03:48:05	https://sra-downloadb.st-va.ncbi.nlm.nih.gov/sos2/sra-pub-run-3/ERR083727/ERR083727.2	OTHER	Illumina Genome Analyzer II	ERP001185	PRJEB2862	ERS093194	SAMEA1035569	SAMEA1035569		UNIVERISTY OF OXFORD	ERA087387
ERX061494	479	770	20	ERR083728	2012-04-15 03:48:05	https://sra-downloadb.st-va.ncbi.nlm.nih.gov/sos2/sra-pub-run-3/ERR083728/ERR083728.4	OTHER	Illumina Genome Analyzer II	ERP001185	PRJEB2862	ERS093195	SAMEA1035543	SAMEA1035543		UNIVERISTY OF OXFORD	ERA087387
ERX061495	479	770	20	ERR083729	2012-04-15 03:48:05	https://sra-downloadb.st-va.ncbi.nlm.nih.gov/sos2/sra-pub-run-3/ERR083729/ERR083729.3	OTHER	Illumina Genome Analyzer II	ERP001185	PRJEB2862	ERS093196	SAMEA1035519	SAMEA1035519		UNIVERISTY OF OXFORD	ERA087387
ERX061496	479	770	20	ERR083730	2012-04-15 03:48:05	https://sra-downloadb.st-va.ncbi.nlm.nih.gov/sos2/sra-pub-run-3/ERR083730/ERR083730.3	OTHER	Illumina Genome Analyzer II	ERP001185	PRJEB2862	ERS093197	SAMEA1035663	SAMEA1035663		UNIVERISTY OF OXFORD	ERA087387
ERX061497	479	770	20	ERR083731	2012-04-15 03:48:06	https://sra-downloadb.st-va.ncbi.nlm.nih.gov/sos2/sra-pub-run-3/ERR083731/ERR083731.3	OTHER	Illumina Genome Analyzer II	ERP001185	PRJEB2862	ERS093198	SAMEA1035660	SAMEA1035660		UNIVERISTY OF OXFORD	ERA087387
ERX061498	479	770	20	ERR083732	2012-04-15 03:48:06	https://sra-downloadb.st-va.ncbi.nlm.nih.gov/sos2/sra-pub-run-3/ERR083732/ERR083732.3	OTHER	Illumina Genome Analyzer II	ERP001185	PRJEB2862	ERS093199	SAMEA1035645	SAMEA1035645		UNIVERISTY OF OXFORD	ERA087387
ERX061499	479	770	20	ERR083733	2012-04-15 03:48:06	https://sra-downloadb.st-va.ncbi.nlm.nih.gov/sos2/sra-pub-run-3/ERR083733/ERR083733.3	OTHER	Illumina Genome Analyzer II	ERP001185	PRJEB2862	ERS093200	SAMEA1035666	SAMEA1035666		UNIVERISTY OF OXFORD	ERA087387
ERX061500	479	770	20	ERR083734	2012-04-15 03:48:07	https://sra-downloadb.st-va.ncbi.nlm.nih.gov/sos2/sra-pub-run-3/ERR083734/ERR083734.4	OTHER	Illumina Genome Analyzer II	ERP001185	PRJEB2862	ERS093201	SAMEA1035598	SAMEA1035598		UNIVERISTY OF OXFORD	ERA087387
ERX061501	479	770	20	ERR083735	2012-04-15 03:48:07	https://sra-downloadb.st-va.ncbi.nlm.nih.gov/sos2/sra-pub-run-3/ERR083735/ERR083735.4	OTHER	Illumina Genome Analyzer II	ERP001185	PRJEB2862	ERS093202	SAMEA1035624	SAMEA1035624		UNIVERISTY OF OXFORD	ERA087387
ERX061502	479	770	20	ERR083736	2012-04-15 03:48:07	https://sra-downloadb.st-va.ncbi.nlm.nih.gov/sos2/sra-pub-run-3/ERR083736/ERR083736.4	OTHER	Illumina Genome Analyzer II	ERP001185	PRJEB2862	ERS093203	SAMEA1035591	SAMEA1035591		UNIVERISTY OF OXFORD	ERA087387
ERX061503	479	770	20	ERR083737	2012-04-15 03:48:07	https://sra-downloadb.st-va.ncbi.nlm.nih.gov/sos2/sra-pub-run-3/ERR083737/ERR083737.4	OTHER	Illumina Genome Analyzer II	ERP001185	PRJEB2862	ERS093204	SAMEA1035579	SAMEA1035579		UNIVERISTY OF OXFORD	ERA087387
ERX061504	479	770	20	ERR083738	2012-04-15 03:48:07	https://sra-downloadb.st-va.ncbi.nlm.nih.gov/sos2/sra-pub-run-3/ERR083738/ERR083738.4	OTHER	Illumina Genome Analyzer II	ERP001185	PRJEB2862	ERS093205	SAMEA1035562	SAMEA1035562		UNIVERISTY OF OXFORD	ERA087387
ERX061505	479	770	20	ERR083739	2012-04-15 03:48:07	https://sra-downloadb.st-va.ncbi.nlm.nih.gov/sos2/sra-pub-run-3/ERR083739/ERR083739.4	OTHER	Illumina Genome Analyzer II	ERP001185	PRJEB2862	ERS093206	SAMEA1035529	SAMEA1035529		UNIVERISTY OF OXFORD	ERA087387
ERX061506	479	770	20	ERR083740	2012-04-15 03:48:08	https://sra-downloadb.st-va.ncbi.nlm.nih.gov/sos2/sra-pub-run-3/ERR083740/ERR083740.4	OTHER	Illumina Genome Analyzer II	ERP001185	PRJEB2862	ERS093207	SAMEA1035525	SAMEA1035525		UNIVERISTY OF OXFORD	ERA087387
ERX061507	479	770	15	ERR083741	2012-04-15 03:48:08	https://sra-downloadb.st-va.ncbi.nlm.nih.gov/sos2/sra-pub-run-3/ERR083741/ERR083741.3	OTHER	Illumina HiSeq 2000	ERP001185	PRJEB2862	ERS093118	SAMEA1035575	SAMEA1035575		UNIVERISTY OF OXFORD	ERA087387
ERX061508	479	770	15	ERR083742	2012-04-15 03:48:08	https://sra-downloadb.st-va.ncbi.nlm.nih.gov/sos2/sra-pub-run-3/ERR083742/ERR083742.3	OTHER	Illumina HiSeq 2000	ERP001185	PRJEB2862	ERS093119	SAMEA1035627	SAMEA1035627		UNIVERISTY OF OXFORD	ERA087387
ERX061509	479	770	15	ERR083743	2012-04-15 03:48:08	https://sra-downloadb.st-va.ncbi.nlm.nih.gov/sos2/sra-pub-run-3/ERR083743/ERR083743.4	OTHER	Illumina HiSeq 2000	ERP001185	PRJEB2862	ERS093120	SAMEA1035656	SAMEA1035656		UNIVERISTY OF OXFORD	ERA087387
ERX061510	479	770	15	ERR083744	2012-04-15 03:48:08	https://sra-downloadb.st-va.ncbi.nlm.nih.gov/sos2/sra-pub-run-3/ERR083744/ERR083744.4	OTHER	Illumina HiSeq 2000	ERP001185	PRJEB2862	ERS093121	SAMEA1035667	SAMEA1035667		UNIVERISTY OF OXFORD	ERA087387
ERX061511	479	770	15	ERR083745	2012-04-15 03:48:09	https://sra-downloadb.st-va.ncbi.nlm.nih.gov/sos2/sra-pub-run-3/ERR083745/ERR083745.4	OTHER	Illumina HiSeq 2000	ERP001185	PRJEB2862	ERS093122	SAMEA1035512	SAMEA1035512		UNIVERISTY OF OXFORD	ERA087387
ERX061512	479	770	15	ERR083746	2012-04-15 03:48:09	https://sra-downloadb.st-va.ncbi.nlm.nih.gov/sos2/sra-pub-run-3/ERR083746/ERR083746.4	OTHER	Illumina HiSeq 2000	ERP001185	PRJEB2862	ERS093123	SAMEA1035538	SAMEA1035538		UNIVERISTY OF OXFORD	ERA087387
ERX061513	479	770	15	ERR083747	2012-04-15 03:48:09	https://sra-downloadb.st-va.ncbi.nlm.nih.gov/sos2/sra-pub-run-3/ERR083747/ERR083747.3	OTHER	Illumina HiSeq 2000	ERP001185	PRJEB2862	ERS093124	SAMEA1035568	SAMEA1035568		UNIVERISTY OF OXFORD	ERA087387
ERX061514	479	770	15	ERR083748	2012-04-15 03:48:09	https://sra-downloadb.st-va.ncbi.nlm.nih.gov/sos2/sra-pub-run-3/ERR083748/ERR083748.4	OTHER	Illumina HiSeq 2000	ERP001185	PRJEB2862	ERS093125	SAMEA1035597	SAMEA1035597		UNIVERISTY OF OXFORD	ERA087387
ERX061515	479	770	15	ERR083749	2012-04-15 03:48:09	https://sra-downloadb.st-va.ncbi.nlm.nih.gov/sos2/sra-pub-run-3/ERR083749/ERR083749.3	OTHER	Illumina HiSeq 2000	ERP001185	PRJEB2862	ERS093126	SAMEA1035614	SAMEA1035614		UNIVERISTY OF OXFORD	ERA087387
ERX061516	479	770	15	ERR083750	2012-04-15 03:48:09	https://sra-downloadb.st-va.ncbi.nlm.nih.gov/sos2/sra-pub-run-3/ERR083750/ERR083750.3	OTHER	Illumina HiSeq 2000	ERP001185	PRJEB2862	ERS093127	SAMEA1035604	SAMEA1035604		UNIVERISTY OF OXFORD	ERA087387
ERX061517	479	770	15	ERR083751	2012-04-15 03:48:09	https://sra-downloadb.st-va.ncbi.nlm.nih.gov/sos2/sra-pub-run-3/ERR083751/ERR083751.4	OTHER	Illumina HiSeq 2000	ERP001185	PRJEB2862	ERS093128	SAMEA1035626	SAMEA1035626		UNIVERISTY OF OXFORD	ERA087387
ERX061518	479	770	15	ERR083752	2012-04-15 03:48:09	https://sra-downloadb.st-va.ncbi.nlm.nih.gov/sos2/sra-pub-run-3/ERR083752/ERR083752.4	OTHER	Illumina HiSeq 2000	ERP001185	PRJEB2862	ERS093129	SAMEA1035638	SAMEA1035638		UNIVERISTY OF OXFORD	ERA087387
ERX061519	479	770	15	ERR083753	2012-04-15 03:48:10	https://sra-downloadb.st-va.ncbi.nlm.nih.gov/sos2/sra-pub-run-3/ERR083753/ERR083753.3	OTHER	Illumina HiSeq 2000	ERP001185	PRJEB2862	ERS093130	SAMEA1035664	SAMEA1035664		UNIVERISTY OF OXFORD	ERA087387
ERX061520	479	770	15	ERR083754	2012-04-15 03:48:10	https://sra-downloadb.st-va.ncbi.nlm.nih.gov/sos2/sra-pub-run-3/ERR083754/ERR083754.4	OTHER	Illumina HiSeq 2000	ERP001185	PRJEB2862	ERS093131	SAMEA1035610	SAMEA1035610		UNIVERISTY OF OXFORD	ERA087387
ERX061521	479	770	15	ERR083755	2012-04-15 03:48:10	https://sra-downloadb.st-va.ncbi.nlm.nih.gov/sos2/sra-pub-run-3/ERR083755/ERR083755.4	OTHER	Illumina HiSeq 2000	ERP001185	PRJEB2862	ERS093132	SAMEA1035602	SAMEA1035602		UNIVERISTY OF OXFORD	ERA087387
ERX061522	479	770	15	ERR083756	2012-04-15 03:48:10	https://sra-downloadb.st-va.ncbi.nlm.nih.gov/sos2/sra-pub-run-3/ERR083756/ERR083756.4	OTHER	Illumina HiSeq 2000	ERP001185	PRJEB2862	ERS093133	SAMEA1035620	SAMEA1035620		UNIVERISTY OF OXFORD	ERA087387
ERX061523	479	770	15	ERR083757	2012-04-15 03:48:11	https://sra-downloadb.st-va.ncbi.nlm.nih.gov/sos2/sra-pub-run-3/ERR083757/ERR083757.3	OTHER	Illumina HiSeq 2000	ERP001185	PRJEB2862	ERS093134	SAMEA1035561	SAMEA1035561		UNIVERISTY OF OXFORD	ERA087387
ERX061524	479	770	15	ERR083758	2012-04-15 03:48:11	https://sra-downloadb.st-va.ncbi.nlm.nih.gov/sos2/sra-pub-run-3/ERR083758/ERR083758.3	OTHER	Illumina HiSeq 2000	ERP001185	PRJEB2862	ERS093135	SAMEA1035588	SAMEA1035588		UNIVERISTY OF OXFORD	ERA087387
ERX061525	479	770	15	ERR083759	2012-04-15 03:48:11	https://sra-downloadb.st-va.ncbi.nlm.nih.gov/sos2/sra-pub-run-3/ERR083759/ERR083759.3	OTHER	Illumina HiSeq 2000	ERP001185	PRJEB2862	ERS093136	SAMEA1035526	SAMEA1035526		UNIVERISTY OF OXFORD	ERA087387
ERX061526	479	770	15	ERR083760	2012-04-15 03:48:11	https://sra-downloadb.st-va.ncbi.nlm.nih.gov/sos2/sra-pub-run-4/ERR083760/ERR083760.4	OTHER	Illumina HiSeq 2000	ERP001185	PRJEB2862	ERS093137	SAMEA1035546	SAMEA1035546		UNIVERISTY OF OXFORD	ERA087387
ERX061527	479	770	15	ERR083761	2012-04-15 03:48:11	https://sra-downloadb.st-va.ncbi.nlm.nih.gov/sos2/sra-pub-run-4/ERR083761/ERR083761.3	OTHER	Illumina HiSeq 2000	ERP001185	PRJEB2862	ERS093138	SAMEA1035534	SAMEA1035534		UNIVERISTY OF OXFORD	ERA087387
ERX061528	479	770	15	ERR083762	2012-04-15 03:48:11	https://sra-downloadb.st-va.ncbi.nlm.nih.gov/sos2/sra-pub-run-4/ERR083762/ERR083762.3	OTHER	Illumina HiSeq 2000	ERP001185	PRJEB2862	ERS093139	SAMEA1035654	SAMEA1035654		UNIVERISTY OF OXFORD	ERA087387
ERX061529	479	770	15	ERR083763	2012-04-15 03:48:11	https://sra-downloadb.st-va.ncbi.nlm.nih.gov/sos2/sra-pub-run-4/ERR083763/ERR083763.3	OTHER	Illumina HiSeq 2000	ERP001185	PRJEB2862	ERS093140	SAMEA1035644	SAMEA1035644		UNIVERISTY OF OXFORD	ERA087387
ERX061530	479	770	15	ERR083764	2012-04-15 03:48:11	https://sra-downloadb.st-va.ncbi.nlm.nih.gov/sos2/sra-pub-run-3/ERR083764/ERR083764.4	OTHER	Illumina HiSeq 2000	ERP001185	PRJEB2862	ERS093141	SAMEA1035532	SAMEA1035532		UNIVERISTY OF OXFORD	ERA087387
ERX061531	479	770	15	ERR083765	2012-04-15 03:48:12	https://sra-downloadb.st-va.ncbi.nlm.nih.gov/sos2/sra-pub-run-3/ERR083765/ERR083765.4	OTHER	Illumina HiSeq 2000	ERP001185	PRJEB2862	ERS093142	SAMEA1035506	SAMEA1035506		UNIVERISTY OF OXFORD	ERA087387
ERX061532	479	770	15	ERR083766	2012-04-15 03:48:12	https://sra-downloadb.st-va.ncbi.nlm.nih.gov/sos2/sra-pub-run-3/ERR083766/ERR083766.3	OTHER	Illumina HiSeq 2000	ERP001185	PRJEB2862	ERS093143	SAMEA1035523	SAMEA1035523		UNIVERISTY OF OXFORD	ERA087387
ERX061533	479	770	15	ERR083767	2012-04-15 03:48:12	https://sra-downloadb.st-va.ncbi.nlm.nih.gov/sos2/sra-pub-run-3/ERR083767/ERR083767.3	OTHER	Illumina HiSeq 2000	ERP001185	PRJEB2862	ERS093144	SAMEA1035584	SAMEA1035584		UNIVERISTY OF OXFORD	ERA087387
ERX061534	479	770	15	ERR083768	2012-04-15 03:48:12	https://sra-downloadb.st-va.ncbi.nlm.nih.gov/sos2/sra-pub-run-3/ERR083768/ERR083768.3	OTHER	Illumina HiSeq 2000	ERP001185	PRJEB2862	ERS093145	SAMEA1035567	SAMEA1035567		UNIVERISTY OF OXFORD	ERA087387
ERX061535	479	770	15	ERR083769	2012-04-15 03:48:12	https://sra-downloadb.st-va.ncbi.nlm.nih.gov/sos2/sra-pub-run-3/ERR083769/ERR083769.3	OTHER	Illumina HiSeq 2000	ERP001185	PRJEB2862	ERS093146	SAMEA1035611	SAMEA1035611		UNIVERISTY OF OXFORD	ERA087387
ERX061536	479	770	15	ERR083770	2012-04-15 03:48:13	https://sra-downloadb.st-va.ncbi.nlm.nih.gov/sos2/sra-pub-run-3/ERR083770/ERR083770.2	OTHER	Illumina HiSeq 2000	ERP001185	PRJEB2862	ERS093147	SAMEA1035635	SAMEA1035635		UNIVERISTY OF OXFORD	ERA087387
ERX061537	479	770	15	ERR083771	2012-04-15 03:48:13	https://sra-downloadb.st-va.ncbi.nlm.nih.gov/sos2/sra-pub-run-3/ERR083771/ERR083771.3	OTHER	Illumina HiSeq 2000	ERP001185	PRJEB2862	ERS093148	SAMEA1035651	SAMEA1035651		UNIVERISTY OF OXFORD	ERA087387
ERX061538	479	770	15	ERR083772	2012-04-15 03:48:13	https://sra-downloadb.st-va.ncbi.nlm.nih.gov/sos2/sra-pub-run-3/ERR083772/ERR083772.3	OTHER	Illumina HiSeq 2000	ERP001185	PRJEB2862	ERS093149	SAMEA1035643	SAMEA1035643		UNIVERISTY OF OXFORD	ERA087387
ERX061539	479	770	15	ERR083773	2012-04-15 03:48:14	https://sra-downloadb.st-va.ncbi.nlm.nih.gov/sos2/sra-pub-run-3/ERR083773/ERR083773.4	OTHER	Illumina HiSeq 2000	ERP001185	PRJEB2862	ERS093150	SAMEA1035530	SAMEA1035530		UNIVERISTY OF OXFORD	ERA087387
ERX061540	479	770	15	ERR083774	2012-04-15 03:48:14	https://sra-downloadb.st-va.ncbi.nlm.nih.gov/sos2/sra-pub-run-3/ERR083774/ERR083774.2	OTHER	Illumina HiSeq 2000	ERP001185	PRJEB2862	ERS093151	SAMEA1035551	SAMEA1035551		UNIVERISTY OF OXFORD	ERA087387
ERX061541	479	770	15	ERR083775	2012-04-15 03:48:14	https://sra-downloadb.st-va.ncbi.nlm.nih.gov/sos2/sra-pub-run-3/ERR083775/ERR083775.3	OTHER	Illumina HiSeq 2000	ERP001185	PRJEB2862	ERS093152	SAMEA1035581	SAMEA1035581		UNIVERISTY OF OXFORD	ERA087387
ERX061542	479	770	15	ERR083776	2012-04-15 03:48:14	https://sra-downloadb.st-va.ncbi.nlm.nih.gov/sos2/sra-pub-run-3/ERR083776/ERR083776.3	OTHER	Illumina HiSeq 2000	ERP001185	PRJEB2862	ERS093153	SAMEA1035615	SAMEA1035615		UNIVERISTY OF OXFORD	ERA087387
ERX061543	479	770	15	ERR083777	2012-04-15 03:48:15	https://sra-downloadb.st-va.ncbi.nlm.nih.gov/sos2/sra-pub-run-3/ERR083777/ERR083777.3	OTHER	Illumina HiSeq 2000	ERP001185	PRJEB2862	ERS093154	SAMEA1035607	SAMEA1035607		UNIVERISTY OF OXFORD	ERA087387
ERX061544	479	770	15	ERR083778	2012-04-15 03:48:15	https://sra-downloadb.st-va.ncbi.nlm.nih.gov/sos2/sra-pub-run-3/ERR083778/ERR083778.2	OTHER	Illumina HiSeq 2000	ERP001185	PRJEB2862	ERS093155	SAMEA1035618	SAMEA1035618		UNIVERISTY OF OXFORD	ERA087387
ERX061545	479	770	15	ERR083779	2012-04-15 03:48:15	https://sra-downloadb.st-va.ncbi.nlm.nih.gov/sos2/sra-pub-run-3/ERR083779/ERR083779.2	OTHER	Illumina HiSeq 2000	ERP001185	PRJEB2862	ERS093156	SAMEA1035639	SAMEA1035639		UNIVERISTY OF OXFORD	ERA087387
ERX061546	479	770	15	ERR083780	2012-04-15 03:48:15	https://sra-downloadb.st-va.ncbi.nlm.nih.gov/sos2/sra-pub-run-3/ERR083780/ERR083780.3	OTHER	Illumina HiSeq 2000	ERP001185	PRJEB2862	ERS093157	SAMEA1035672	SAMEA1035672		UNIVERISTY OF OXFORD	ERA087387
ERX061547	479	770	15	ERR083781	2012-04-15 03:48:15	https://sra-downloadb.st-va.ncbi.nlm.nih.gov/sos2/sra-pub-run-3/ERR083781/ERR083781.3	OTHER	Illumina HiSeq 2000	ERP001185	PRJEB2862	ERS093158	SAMEA1035522	SAMEA1035522		UNIVERISTY OF OXFORD	ERA087387
ERX061548	479	770	15	ERR083782	2012-04-15 03:48:16	https://sra-downloadb.st-va.ncbi.nlm.nih.gov/sos2/sra-pub-run-3/ERR083782/ERR083782.3	OTHER	Illumina HiSeq 2000	ERP001185	PRJEB2862	ERS093159	SAMEA1035547	SAMEA1035547		UNIVERISTY OF OXFORD	ERA087387
ERX061549	479	770	15	ERR083783	2012-04-15 03:48:16	https://sra-downloadb.st-va.ncbi.nlm.nih.gov/sos2/sra-pub-run-3/ERR083783/ERR083783.3	OTHER	Illumina HiSeq 2000	ERP001185	PRJEB2862	ERS093160	SAMEA1035560	SAMEA1035560		UNIVERISTY OF OXFORD	ERA087387
ERX061550	479	770	15	ERR083784	2012-04-15 03:48:16	https://sra-downloadb.st-va.ncbi.nlm.nih.gov/sos2/sra-pub-run-3/ERR083784/ERR083784.3	OTHER	Illumina HiSeq 2000	ERP001185	PRJEB2862	ERS093161	SAMEA1035637	SAMEA1035637		UNIVERISTY OF OXFORD	ERA087387
ERX061551	479	770	15	ERR083785	2012-04-15 03:48:16	https://sra-downloadb.st-va.ncbi.nlm.nih.gov/sos2/sra-pub-run-3/ERR083785/ERR083785.4	OTHER	Illumina HiSeq 2000	ERP001185	PRJEB2862	ERS093162	SAMEA1035659	SAMEA1035659		UNIVERISTY OF OXFORD	ERA087387
ERX061552	479	770	15	ERR083786	2012-04-15 03:48:16	https://sra-downloadb.st-va.ncbi.nlm.nih.gov/sos2/sra-pub-run-3/ERR083786/ERR083786.4	OTHER	Illumina HiSeq 2000	ERP001185	PRJEB2862	ERS093163	SAMEA1035606	SAMEA1035606		UNIVERISTY OF OXFORD	ERA087387
ERX061553	479	770	15	ERR083787	2012-04-15 03:48:17	https://sra-downloadb.st-va.ncbi.nlm.nih.gov/sos2/sra-pub-run-3/ERR083787/ERR083787.3	OTHER	Illumina HiSeq 2000	ERP001185	PRJEB2862	ERS093164	SAMEA1035622	SAMEA1035622		UNIVERISTY OF OXFORD	ERA087387
ERX061554	479	770	15	ERR083788	2012-04-15 03:48:17	https://sra-downloadb.st-va.ncbi.nlm.nih.gov/sos2/sra-pub-run-3/ERR083788/ERR083788.3	OTHER	Illumina HiSeq 2000	ERP001185	PRJEB2862	ERS093165	SAMEA1035631	SAMEA1035631		UNIVERISTY OF OXFORD	ERA087387
ERX061555	479	770	15	ERR083789	2012-04-15 03:48:17	https://sra-downloadb.st-va.ncbi.nlm.nih.gov/sos2/sra-pub-run-3/ERR083789/ERR083789.4	OTHER	Illumina HiSeq 2000	ERP001185	PRJEB2862	ERS093166	SAMEA1035563	SAMEA1035563		UNIVERISTY OF OXFORD	ERA087387
ERX061556	479	770	15	ERR083790	2012-04-15 03:48:17	https://sra-downloadb.st-va.ncbi.nlm.nih.gov/sos2/sra-pub-run-3/ERR083790/ERR083790.4	OTHER	Illumina HiSeq 2000	ERP001185	PRJEB2862	ERS093167	SAMEA1035590	SAMEA1035590		UNIVERISTY OF OXFORD	ERA087387
ERX061557	479	770	15	ERR083791	2012-04-15 03:48:17	https://sra-downloadb.st-va.ncbi.nlm.nih.gov/sos2/sra-pub-run-3/ERR083791/ERR083791.3	OTHER	Illumina HiSeq 2000	ERP001185	PRJEB2862	ERS093168	SAMEA1035514	SAMEA1035514		UNIVERISTY OF OXFORD	ERA087387
ERX061558	479	770	15	ERR083792	2012-04-15 03:48:18	https://sra-downloadb.st-va.ncbi.nlm.nih.gov/sos2/sra-pub-run-3/ERR083792/ERR083792.3	OTHER	Illumina HiSeq 2000	ERP001185	PRJEB2862	ERS093169	SAMEA1035533	SAMEA1035533		UNIVERISTY OF OXFORD	ERA087387
ERX061559	479	770	15	ERR083793	2012-04-15 03:48:18	https://sra-downloadb.st-va.ncbi.nlm.nih.gov/sos2/sra-pub-run-3/ERR083793/ERR083793.4	OTHER	Illumina HiSeq 2000	ERP001185	PRJEB2862	ERS093170	SAMEA1035642	SAMEA1035642		UNIVERISTY OF OXFORD	ERA087387
ERX061560	479	770	15	ERR083794	2012-04-15 03:48:18	https://sra-downloadb.st-va.ncbi.nlm.nih.gov/sos2/sra-pub-run-3/ERR083794/ERR083794.3	OTHER	Illumina HiSeq 2000	ERP001185	PRJEB2862	ERS093171	SAMEA1035621	SAMEA1035621		UNIVERISTY OF OXFORD	ERA087387
ERX061561	479	770	15	ERR083795	2012-04-15 03:48:18	https://sra-downloadb.st-va.ncbi.nlm.nih.gov/sos2/sra-pub-run-3/ERR083795/ERR083795.4	OTHER	Illumina HiSeq 2000	ERP001185	PRJEB2862	ERS093172	SAMEA1035609	SAMEA1035609		UNIVERISTY OF OXFORD	ERA087387
ERX061562	479	770	15	ERR083796	2012-04-15 03:48:18	https://sra-downloadb.st-va.ncbi.nlm.nih.gov/sos2/sra-pub-run-3/ERR083796/ERR083796.4	OTHER	Illumina HiSeq 2000	ERP001185	PRJEB2862	ERS093173	SAMEA1035592	SAMEA1035592		UNIVERISTY OF OXFORD	ERA087387
ERX061563	479	770	15	ERR083797	2012-04-15 03:48:18	https://sra-downloadb.st-va.ncbi.nlm.nih.gov/sos2/sra-pub-run-3/ERR083797/ERR083797.3	OTHER	Illumina HiSeq 2000	ERP001185	PRJEB2862	ERS093174	SAMEA1035570	SAMEA1035570		UNIVERISTY OF OXFORD	ERA087387
ERX061564	479	770	15	ERR083798	2012-04-15 03:48:19	https://sra-downloadb.st-va.ncbi.nlm.nih.gov/sos2/sra-pub-run-3/ERR083798/ERR083798.3	OTHER	Illumina HiSeq 2000	ERP001185	PRJEB2862	ERS093175	SAMEA1035542	SAMEA1035542		UNIVERISTY OF OXFORD	ERA087387
ERX061565	479	770	15	ERR083799	2012-04-15 03:48:19	https://sra-downloadb.st-va.ncbi.nlm.nih.gov/sos2/sra-pub-run-3/ERR083799/ERR083799.3	OTHER	Illumina HiSeq 2000	ERP001185	PRJEB2862	ERS093176	SAMEA1035540	SAMEA1035540		UNIVERISTY OF OXFORD	ERA087387
ERX061566	479	770	15	ERR083800	2012-04-15 03:48:19	https://sra-downloadb.st-va.ncbi.nlm.nih.gov/sos2/sra-pub-run-3/ERR083800/ERR083800.3	OTHER	Illumina HiSeq 2000	ERP001185	PRJEB2862	ERS093177	SAMEA1035505	SAMEA1035505		UNIVERISTY OF OXFORD	ERA087387
ERX061567	479	770	15	ERR083801	2012-04-15 03:48:19	https://sra-downloadb.st-va.ncbi.nlm.nih.gov/sos2/sra-pub-run-3/ERR083801/ERR083801.3	OTHER	Illumina HiSeq 2000	ERP001185	PRJEB2862	ERS093178	SAMEA1035510	SAMEA1035510		UNIVERISTY OF OXFORD	ERA087387
ERX061568	479	770	15	ERR083802	2012-04-15 03:48:19	https://sra-downloadb.st-va.ncbi.nlm.nih.gov/sos2/sra-pub-run-3/ERR083802/ERR083802.3	OTHER	Illumina HiSeq 2000	ERP001185	PRJEB2862	ERS093179	SAMEA1035545	SAMEA1035545		UNIVERISTY OF OXFORD	ERA087387
ERX061569	479	770	15	ERR083803	2012-04-15 03:50:33	https://sra-downloadb.st-va.ncbi.nlm.nih.gov/sos2/sra-pub-run-3/ERR083803/ERR083803.3	OTHER	Illumina HiSeq 2000	ERP001185	PRJEB2862	ERS093180	SAMEA1035558	SAMEA1035558		UNIVERISTY OF OXFORD	ERA087387
ERX061570	479	770	15	ERR083804	2012-04-15 03:50:33	https://sra-downloadb.st-va.ncbi.nlm.nih.gov/sos2/sra-pub-run-3/ERR083804/ERR083804.3	OTHER	Illumina HiSeq 2000	ERP001185	PRJEB2862	ERS093181	SAMEA1035619	SAMEA1035619		UNIVERISTY OF OXFORD	ERA087387
ERX061571	479	770	15	ERR083805	2012-04-15 03:50:33	https://sra-downloadb.st-va.ncbi.nlm.nih.gov/sos2/sra-pub-run-3/ERR083805/ERR083805.4	OTHER	Illumina HiSeq 2000	ERP001185	PRJEB2862	ERS093182	SAMEA1035605	SAMEA1035605		UNIVERISTY OF OXFORD	ERA087387
ERX061572	479	770	15	ERR083806	2012-04-15 03:50:33	https://sra-downloadb.st-va.ncbi.nlm.nih.gov/sos2/sra-pub-run-3/ERR083806/ERR083806.4	OTHER	Illumina HiSeq 2000	ERP001185	PRJEB2862	ERS093183	SAMEA1035662	SAMEA1035662		UNIVERISTY OF OXFORD	ERA087387
ERX061573	479	770	15	ERR083807	2012-04-15 03:50:33	https://sra-downloadb.st-va.ncbi.nlm.nih.gov/sos2/sra-pub-run-3/ERR083807/ERR083807.4	OTHER	Illumina HiSeq 2000	ERP001185	PRJEB2862	ERS093184	SAMEA1035647	SAMEA1035647		UNIVERISTY OF OXFORD	ERA087387
ERX061574	479	770	15	ERR083808	2012-04-15 03:50:33	https://sra-downloadb.st-va.ncbi.nlm.nih.gov/sos2/sra-pub-run-3/ERR083808/ERR083808.3	OTHER	Illumina HiSeq 2000	ERP001185	PRJEB2862	ERS093185	SAMEA1035531	SAMEA1035531		UNIVERISTY OF OXFORD	ERA087387
ERX061575	479	770	30	ERR083809	2012-04-15 03:50:33	https://sra-downloadb.st-va.ncbi.nlm.nih.gov/sos2/sra-pub-run-3/ERR083809/ERR083809.3	OTHER	Illumina HiSeq 2000	ERP001185	PRJEB2862	ERS093230	SAMEA1035596	SAMEA1035596		UNIVERISTY OF OXFORD	ERA087387
ERX061576	479	770	30	ERR083810	2012-04-15 03:50:33	https://sra-downloadb.st-va.ncbi.nlm.nih.gov/sos2/sra-pub-run-3/ERR083810/ERR083810.3	OTHER	Illumina HiSeq 2000	ERP001185	PRJEB2862	ERS093231	SAMEA1035576	SAMEA1035576		UNIVERISTY OF OXFORD	ERA087387
ERX061577	479	770	30	ERR083811	2012-04-15 03:50:34	https://sra-downloadb.st-va.ncbi.nlm.nih.gov/sos2/sra-pub-run-3/ERR083811/ERR083811.4	OTHER	Illumina HiSeq 2000	ERP001185	PRJEB2862	ERS093232	SAMEA1035559	SAMEA1035559		UNIVERISTY OF OXFORD	ERA087387
ERX061578	479	770	30	ERR083812	2012-04-15 03:48:19	https://sra-downloadb.st-va.ncbi.nlm.nih.gov/sos2/sra-pub-run-3/ERR083812/ERR083812.3	OTHER	Illumina HiSeq 2000	ERP001185	PRJEB2862	ERS093233	SAMEA1035537	SAMEA1035537		UNIVERISTY OF OXFORD	ERA087387
ERX061579	479	770	30	ERR083813	2012-04-15 03:48:22	https://sra-downloadb.st-va.ncbi.nlm.nih.gov/sos2/sra-pub-run-3/ERR083813/ERR083813.3	OTHER	Illumina HiSeq 2000	ERP001185	PRJEB2862	ERS093234	SAMEA1035518	SAMEA1035518		UNIVERISTY OF OXFORD	ERA087387
ERX061580	479	770	30	ERR083814	2012-04-15 03:48:22	https://sra-downloadb.st-va.ncbi.nlm.nih.gov/sos2/sra-pub-run-3/ERR083814/ERR083814.3	OTHER	Illumina HiSeq 2000	ERP001185	PRJEB2862	ERS093235	SAMEA1035593	SAMEA1035593		UNIVERISTY OF OXFORD	ERA087387
ERX061581	479	770	30	ERR083815	2012-04-15 03:48:22	https://sra-downloadb.st-va.ncbi.nlm.nih.gov/sos2/sra-pub-run-3/ERR083815/ERR083815.4	OTHER	Illumina HiSeq 2000	ERP001185	PRJEB2862	ERS093236	SAMEA1035573	SAMEA1035573		UNIVERISTY OF OXFORD	ERA087387
ERX061582	479	770	30	ERR083816	2012-04-15 03:48:23	https://sra-downloadb.st-va.ncbi.nlm.nih.gov/sos2/sra-pub-run-3/ERR083816/ERR083816.4	OTHER	Illumina HiSeq 2000	ERP001185	PRJEB2862	ERS093237	SAMEA1035553	SAMEA1035553		UNIVERISTY OF OXFORD	ERA087387
ERX061583	479	770	30	ERR083817	2012-04-15 03:48:23	https://sra-downloadb.st-va.ncbi.nlm.nih.gov/sos2/sra-pub-run-3/ERR083817/ERR083817.3	OTHER	Illumina HiSeq 2000	ERP001185	PRJEB2862	ERS093238	SAMEA1035535	SAMEA1035535		UNIVERISTY OF OXFORD	ERA087387
ERX061584	479	770	30	ERR083818	2012-04-15 03:48:23	https://sra-downloadb.st-va.ncbi.nlm.nih.gov/sos2/sra-pub-run-3/ERR083818/ERR083818.3	OTHER	Illumina HiSeq 2000	ERP001185	PRJEB2862	ERS093239	SAMEA1035516	SAMEA1035516		UNIVERISTY OF OXFORD	ERA087387
ERX061585	479	770	30	ERR083819	2012-04-15 03:48:23	https://sra-downloadb.st-va.ncbi.nlm.nih.gov/sos2/sra-pub-run-3/ERR083819/ERR083819.4	OTHER	Illumina HiSeq 2000	ERP001185	PRJEB2862	ERS093240	SAMEA1035616	SAMEA1035616		UNIVERISTY OF OXFORD	ERA087387
ERX061586	479	770	30	ERR083820	2012-04-15 03:48:23	https://sra-downloadb.st-va.ncbi.nlm.nih.gov/sos2/sra-pub-run-3/ERR083820/ERR083820.4	OTHER	Illumina HiSeq 2000	ERP001185	PRJEB2862	ERS093241	SAMEA1035629	SAMEA1035629		UNIVERISTY OF OXFORD	ERA087387
ERX061587	479	770	30	ERR083821	2012-04-15 03:48:23	https://sra-downloadb.st-va.ncbi.nlm.nih.gov/sos2/sra-pub-run-3/ERR083821/ERR083821.4	OTHER	Illumina HiSeq 2000	ERP001185	PRJEB2862	ERS093242	SAMEA1035625	SAMEA1035625		UNIVERISTY OF OXFORD	ERA087387
ERX061588	479	770	30	ERR083822	2012-04-15 03:48:23	https://sra-downloadb.st-va.ncbi.nlm.nih.gov/sos2/sra-pub-run-3/ERR083822/ERR083822.4	OTHER	Illumina HiSeq 2000	ERP001185	PRJEB2862	ERS093243	SAMEA1035574	SAMEA1035574		UNIVERISTY OF OXFORD	ERA087387
ERX061589	479	770	30	ERR083823	2012-04-15 03:48:24	https://sra-downloadb.st-va.ncbi.nlm.nih.gov/sos2/sra-pub-run-3/ERR083823/ERR083823.4	OTHER	Illumina HiSeq 2000	ERP001185	PRJEB2862	ERS093244	SAMEA1035595	SAMEA1035595		UNIVERISTY OF OXFORD	ERA087387
ERX061590	479	770	30	ERR083824	2012-04-15 03:48:24	https://sra-downloadb.st-va.ncbi.nlm.nih.gov/sos2/sra-pub-run-3/ERR083824/ERR083824.4	OTHER	Illumina HiSeq 2000	ERP001185	PRJEB2862	ERS093245	SAMEA1035508	SAMEA1035508		UNIVERISTY OF OXFORD	ERA087387
ERX061591	479	770	30	ERR083825	2012-04-15 03:48:24	https://sra-downloadb.st-va.ncbi.nlm.nih.gov/sos2/sra-pub-run-3/ERR083825/ERR083825.4	OTHER	Illumina HiSeq 2000	ERP001185	PRJEB2862	ERS093246	SAMEA1035539	SAMEA1035539		UNIVERISTY OF OXFORD	ERA087387
ERX061592	479	770	30	ERR083826	2012-04-15 03:48:24	https://sra-downloadb.st-va.ncbi.nlm.nih.gov/sos2/sra-pub-run-3/ERR083826/ERR083826.3	OTHER	Illumina HiSeq 2000	ERP001185	PRJEB2862	ERS093247	SAMEA1035646	SAMEA1035646		UNIVERISTY OF OXFORD	ERA087387
ERX061593	479	770	30	ERR083827	2012-04-15 03:48:24	https://sra-downloadb.st-va.ncbi.nlm.nih.gov/sos2/sra-pub-run-3/ERR083827/ERR083827.4	OTHER	Illumina HiSeq 2000	ERP001185	PRJEB2862	ERS093248	SAMEA1035649	SAMEA1035649		UNIVERISTY OF OXFORD	ERA087387
ERX061594	479	770	30	ERR083828	2012-04-15 03:48:24	https://sra-downloadb.st-va.ncbi.nlm.nih.gov/sos2/sra-pub-run-3/ERR083828/ERR083828.3	OTHER	Illumina HiSeq 2000	ERP001185	PRJEB2862	ERS093249	SAMEA1035670	SAMEA1035670		UNIVERISTY OF OXFORD	ERA087387
ERX061595	479	770	30	ERR083829	2012-04-15 03:48:24	https://sra-downloadb.st-va.ncbi.nlm.nih.gov/sos2/sra-pub-run-3/ERR083829/ERR083829.3	OTHER	Illumina HiSeq 2000	ERP001185	PRJEB2862	ERS093250	SAMEA1035524	SAMEA1035524		UNIVERISTY OF OXFORD	ERA087387
ERX061596	479	770	30	ERR083830	2012-04-15 03:48:25	https://sra-downloadb.st-va.ncbi.nlm.nih.gov/sos2/sra-pub-run-3/ERR083830/ERR083830.3	OTHER	Illumina HiSeq 2000	ERP001185	PRJEB2862	ERS093251	SAMEA1035541	SAMEA1035541		UNIVERISTY OF OXFORD	ERA087387
ERX061597	479	770	30	ERR083831	2012-04-15 03:48:25	https://sra-downloadb.st-va.ncbi.nlm.nih.gov/sos2/sra-pub-run-3/ERR083831/ERR083831.3	OTHER	Illumina HiSeq 2000	ERP001185	PRJEB2862	ERS093252	SAMEA1035564	SAMEA1035564		UNIVERISTY OF OXFORD	ERA087387
ERX061598	479	770	30	ERR083832	2012-04-15 03:48:25	https://sra-downloadb.st-va.ncbi.nlm.nih.gov/sos2/sra-pub-run-3/ERR083832/ERR083832.3	OTHER	Illumina HiSeq 2000	ERP001185	PRJEB2862	ERS093253	SAMEA1035556	SAMEA1035556		UNIVERISTY OF OXFORD	ERA087387
ERX061599	479	770	30	ERR083833	2012-04-15 03:48:25	https://sra-downloadb.st-va.ncbi.nlm.nih.gov/sos2/sra-pub-run-3/ERR083833/ERR083833.4	OTHER	Illumina HiSeq 2000	ERP001185	PRJEB2862	ERS093254	SAMEA1035578	SAMEA1035578		UNIVERISTY OF OXFORD	ERA087387
ERX061600	479	770	30	ERR083834	2012-04-15 03:48:25	https://sra-downloadb.st-va.ncbi.nlm.nih.gov/sos2/sra-pub-run-3/ERR083834/ERR083834.4	OTHER	Illumina HiSeq 2000	ERP001185	PRJEB2862	ERS093255	SAMEA1035608	SAMEA1035608		UNIVERISTY OF OXFORD	ERA087387
ERX061601	479	770	30	ERR083835	2012-04-15 03:48:25	https://sra-downloadb.st-va.ncbi.nlm.nih.gov/sos2/sra-pub-run-3/ERR083835/ERR083835.4	OTHER	Illumina HiSeq 2000	ERP001185	PRJEB2862	ERS093256	SAMEA1035630	SAMEA1035630		UNIVERISTY OF OXFORD	ERA087387
ERX061602	479	770	30	ERR083836	2012-04-15 03:48:25	https://sra-downloadb.st-va.ncbi.nlm.nih.gov/sos2/sra-pub-run-3/ERR083836/ERR083836.4	OTHER	Illumina HiSeq 2000	ERP001185	PRJEB2862	ERS093257	SAMEA1035653	SAMEA1035653		UNIVERISTY OF OXFORD	ERA087387
ERX061603	479	770	30	ERR083837	2012-04-15 03:48:25	https://sra-downloadb.st-va.ncbi.nlm.nih.gov/sos2/sra-pub-run-3/ERR083837/ERR083837.3	OTHER	Illumina HiSeq 2000	ERP001185	PRJEB2862	ERS093258	SAMEA1035669	SAMEA1035669		UNIVERISTY OF OXFORD	ERA087387
ERX061604	479	770	30	ERR083838	2012-04-15 03:48:26	https://sra-downloadb.st-va.ncbi.nlm.nih.gov/sos2/sra-pub-run-3/ERR083838/ERR083838.3	OTHER	Illumina HiSeq 2000	ERP001185	PRJEB2862	ERS093259	SAMEA1035658	SAMEA1035658		UNIVERISTY OF OXFORD	ERA087387
ERX061605	479	770	30	ERR083839	2012-04-15 03:48:26	https://sra-downloadb.st-va.ncbi.nlm.nih.gov/sos2/sra-pub-run-3/ERR083839/ERR083839.2	OTHER	Illumina HiSeq 2000	ERP001185	PRJEB2862	ERS093260	SAMEA1035632	SAMEA1035632		UNIVERISTY OF OXFORD	ERA087387
ERX061606	479	770	30	ERR083840	2012-04-15 03:48:26	https://sra-downloadb.st-va.ncbi.nlm.nih.gov/sos2/sra-pub-run-3/ERR083840/ERR083840.3	OTHER	Illumina HiSeq 2000	ERP001185	PRJEB2862	ERS093261	SAMEA1035613	SAMEA1035613		UNIVERISTY OF OXFORD	ERA087387
ERX061607	479	770	30	ERR083841	2012-04-15 03:48:26	https://sra-downloadb.st-va.ncbi.nlm.nih.gov/sos2/sra-pub-run-3/ERR083841/ERR083841.3	OTHER	Illumina HiSeq 2000	ERP001185	PRJEB2862	ERS093262	SAMEA1035589	SAMEA1035589		UNIVERISTY OF OXFORD	ERA087387
ERX061608	479	770	30	ERR083842	2012-04-15 03:48:26	https://sra-downloadb.st-va.ncbi.nlm.nih.gov/sos2/sra-pub-run-3/ERR083842/ERR083842.2	OTHER	Illumina HiSeq 2000	ERP001185	PRJEB2862	ERS093263	SAMEA1035565	SAMEA1035565		UNIVERISTY OF OXFORD	ERA087387
ERX061609	479	770	30	ERR083843	2012-04-15 03:48:26	https://sra-downloadb.st-va.ncbi.nlm.nih.gov/sos2/sra-pub-run-3/ERR083843/ERR083843.3	OTHER	Illumina HiSeq 2000	ERP001185	PRJEB2862	ERS093264	SAMEA1035557	SAMEA1035557		UNIVERISTY OF OXFORD	ERA087387
ERX061610	479	770	30	ERR083844	2012-04-15 03:48:26	https://sra-downloadb.st-va.ncbi.nlm.nih.gov/sos2/sra-pub-run-3/ERR083844/ERR083844.3	OTHER	Illumina HiSeq 2000	ERP001185	PRJEB2862	ERS093265	SAMEA1035527	SAMEA1035527		UNIVERISTY OF OXFORD	ERA087387
ERX061611	479	770	30	ERR083845	2012-04-15 03:48:26	https://sra-downloadb.st-va.ncbi.nlm.nih.gov/sos2/sra-pub-run-3/ERR083845/ERR083845.3	OTHER	Illumina HiSeq 2000	ERP001185	PRJEB2862	ERS093266	SAMEA1035511	SAMEA1035511		UNIVERISTY OF OXFORD	ERA087387
ERX061612	479	770	30	ERR083846	2012-04-15 03:48:27	https://sra-downloadb.st-va.ncbi.nlm.nih.gov/sos2/sra-pub-run-3/ERR083846/ERR083846.3	OTHER	Illumina HiSeq 2000	ERP001185	PRJEB2862	ERS093267	SAMEA1035641	SAMEA1035641		UNIVERISTY OF OXFORD	ERA087387
ERX061613	479	770	30	ERR083847	2012-04-15 03:48:27	https://sra-downloadb.st-va.ncbi.nlm.nih.gov/sos2/sra-pub-run-3/ERR083847/ERR083847.3	OTHER	Illumina HiSeq 2000	ERP001185	PRJEB2862	ERS093268	SAMEA1035661	SAMEA1035661		UNIVERISTY OF OXFORD	ERA087387
ERX061614	479	770	30	ERR083848	2012-04-15 03:48:27	https://sra-downloadb.st-va.ncbi.nlm.nih.gov/sos2/sra-pub-run-3/ERR083848/ERR083848.3	OTHER	Illumina HiSeq 2000	ERP001185	PRJEB2862	ERS093269	SAMEA1035601	SAMEA1035601		UNIVERISTY OF OXFORD	ERA087387
ERX061615	479	770	30	ERR083849	2012-04-15 03:48:27	https://sra-downloadb.st-va.ncbi.nlm.nih.gov/sos2/sra-pub-run-3/ERR083849/ERR083849.2	OTHER	Illumina HiSeq 2000	ERP001185	PRJEB2862	ERS093270	SAMEA1035549	SAMEA1035549		UNIVERISTY OF OXFORD	ERA087387
ERX061616	479	770	30	ERR083850	2012-04-15 03:48:27	https://sra-downloadb.st-va.ncbi.nlm.nih.gov/sos2/sra-pub-run-3/ERR083850/ERR083850.2	OTHER	Illumina HiSeq 2000	ERP001185	PRJEB2862	ERS093271	SAMEA1035509	SAMEA1035509		UNIVERISTY OF OXFORD	ERA087387
ERX061617	479	770	30	ERR083851	2012-04-15 03:48:27	https://sra-downloadb.st-va.ncbi.nlm.nih.gov/sos2/sra-pub-run-3/ERR083851/ERR083851.3	OTHER	Illumina HiSeq 2000	ERP001185	PRJEB2862	ERS093272	SAMEA1035577	SAMEA1035577		UNIVERISTY OF OXFORD	ERA087387
ERX061618	479	770	30	ERR083852	2012-04-15 03:48:27	https://sra-downloadb.st-va.ncbi.nlm.nih.gov/sos2/sra-pub-run-3/ERR083852/ERR083852.2	OTHER	Illumina HiSeq 2000	ERP001185	PRJEB2862	ERS093273	SAMEA1035555	SAMEA1035555		UNIVERISTY OF OXFORD	ERA087387
ERX061619	479	770	30	ERR083853	2012-04-15 03:48:28	https://sra-downloadb.st-va.ncbi.nlm.nih.gov/sos2/sra-pub-run-3/ERR083853/ERR083853.3	OTHER	Illumina HiSeq 2000	ERP001185	PRJEB2862	ERS093274	SAMEA1035628	SAMEA1035628		UNIVERISTY OF OXFORD	ERA087387
ERX061620	479	770	30	ERR083854	2012-04-15 03:48:28	https://sra-downloadb.st-va.ncbi.nlm.nih.gov/sos2/sra-pub-run-3/ERR083854/ERR083854.2	OTHER	Illumina HiSeq 2000	ERP001185	PRJEB2862	ERS093275	SAMEA1035623	SAMEA1035623		UNIVERISTY OF OXFORD	ERA087387
ERX061621	479	770	30	ERR083855	2012-04-15 03:48:28	https://sra-downloadb.st-va.ncbi.nlm.nih.gov/sos2/sra-pub-run-3/ERR083855/ERR083855.3	OTHER	Illumina HiSeq 2000	ERP001185	PRJEB2862	ERS093276	SAMEA1035600	SAMEA1035600		UNIVERISTY OF OXFORD	ERA087387
ERX061622	479	770	30	ERR083856	2012-04-15 03:48:28	https://sra-downloadb.st-va.ncbi.nlm.nih.gov/sos2/sra-pub-run-3/ERR083856/ERR083856.3	OTHER	Illumina HiSeq 2000	ERP001185	PRJEB2862	ERS093277	SAMEA1035657	SAMEA1035657		UNIVERISTY OF OXFORD	ERA087387
ERX061623	479	770	30	ERR083857	2012-04-15 03:48:28	https://sra-downloadb.st-va.ncbi.nlm.nih.gov/sos2/sra-pub-run-3/ERR083857/ERR083857.2	OTHER	Illumina HiSeq 2000	ERP001185	PRJEB2862	ERS093278	SAMEA1035652	SAMEA1035652		UNIVERISTY OF OXFORD	ERA087387
ERX061624	479	770	30	ERR083858	2012-04-15 03:48:28	https://sra-downloadb.st-va.ncbi.nlm.nih.gov/sos2/sra-pub-run-3/ERR083858/ERR083858.3	OTHER	Illumina HiSeq 2000	ERP001185	PRJEB2862	ERS093279	SAMEA1035550	SAMEA1035550		UNIVERISTY OF OXFORD	ERA087387
ERX061625	479	770	30	ERR083859	2012-04-15 03:48:28	https://sra-downloadb.st-va.ncbi.nlm.nih.gov/sos2/sra-pub-run-3/ERR083859/ERR083859.3	OTHER	Illumina HiSeq 2000	ERP001185	PRJEB2862	ERS093280	SAMEA1035552	SAMEA1035552		UNIVERISTY OF OXFORD	ERA087387
ERX061626	479	770	30	ERR083860	2012-04-15 03:48:28	https://sra-downloadb.st-va.ncbi.nlm.nih.gov/sos2/sra-pub-run-3/ERR083860/ERR083860.2	OTHER	Illumina HiSeq 2000	ERP001185	PRJEB2862	ERS093281	SAMEA1035582	SAMEA1035582		UNIVERISTY OF OXFORD	ERA087387
ERX061627	479	770	30	ERR083861	2012-04-15 03:48:29	https://sra-downloadb.st-va.ncbi.nlm.nih.gov/sos2/sra-pub-run-3/ERR083861/ERR083861.3	OTHER	Illumina HiSeq 2000	ERP001185	PRJEB2862	ERS093282	SAMEA1035566	SAMEA1035566		UNIVERISTY OF OXFORD	ERA087387
ERX061628	479	770	30	ERR083862	2012-04-15 03:48:29	https://sra-downloadb.st-va.ncbi.nlm.nih.gov/sos2/sra-pub-run-4/ERR083862/ERR083862.3	OTHER	Illumina HiSeq 2000	ERP001185	PRJEB2862	ERS093283	SAMEA1035587	SAMEA1035587		UNIVERISTY OF OXFORD	ERA087387
ERX061629	479	770	30	ERR083863	2012-04-15 03:48:29	https://sra-downloadb.st-va.ncbi.nlm.nih.gov/sos2/sra-pub-run-4/ERR083863/ERR083863.3	OTHER	Illumina HiSeq 2000	ERP001185	PRJEB2862	ERS093284	SAMEA1035521	SAMEA1035521		UNIVERISTY OF OXFORD	ERA087387
ERX061630	479	770	30	ERR083864	2012-04-15 03:48:29	https://sra-downloadb.st-va.ncbi.nlm.nih.gov/sos2/sra-pub-run-4/ERR083864/ERR083864.3	OTHER	Illumina HiSeq 2000	ERP001185	PRJEB2862	ERS093285	SAMEA1035548	SAMEA1035548		UNIVERISTY OF OXFORD	ERA087387
ERX061631	479	770	30	ERR083865	2012-04-15 03:48:29	https://sra-downloadb.st-va.ncbi.nlm.nih.gov/sos2/sra-pub-run-4/ERR083865/ERR083865.2	OTHER	Illumina HiSeq 2000	ERP001185	PRJEB2862	ERS093286	SAMEA1035536	SAMEA1035536		UNIVERISTY OF OXFORD	ERA087387
ERX062258	479	770	22	ERR084492	2012-04-27 19:33:28	https://sra-downloadb.st-va.ncbi.nlm.nih.gov/sos2/sra-pub-run-3/ERR084492/ERR084492.4	WGS	Illumina HiSeq 2000	ERP000871	PRJEB2655	ERS050037	SAMEA1033492	SAMEA1033492		SC	ERA087395
ERX062259	479	770	22	ERR084493	2012-04-27 19:33:28	https://sra-downloadb.st-va.ncbi.nlm.nih.gov/sos2/sra-pub-run-3/ERR084493/ERR084493.4	WGS	Illumina HiSeq 2000	ERP000871	PRJEB2655	ERS050038	SAMEA1033476	SAMEA1033476		SC	ERA087395
ERX062260	479	770	22	ERR084494	2012-04-27 19:33:29	https://sra-downloadb.st-va.ncbi.nlm.nih.gov/sos2/sra-pub-run-3/ERR084494/ERR084494.3	WGS	Illumina HiSeq 2000	ERP000871	PRJEB2655	ERS050039	SAMEA1033463	SAMEA1033463		SC	ERA087395
ERX062261	479	770	36	ERR084495	2012-04-27 19:33:29	https://sra-downloadb.st-va.ncbi.nlm.nih.gov/sos2/sra-pub-run-3/ERR084495/ERR084495.3	WGS	Illumina HiSeq 2000	ERP000871	PRJEB2655	ERS050040	SAMEA1033414	SAMEA1033414		SC	ERA087395
ERX062262	479	770	22	ERR084496	2012-04-27 19:33:29	https://sra-downloadb.st-va.ncbi.nlm.nih.gov/sos2/sra-pub-run-3/ERR084496/ERR084496.3	WGS	Illumina HiSeq 2000	ERP000871	PRJEB2655	ERS050041	SAMEA1033424	SAMEA1033424		SC	ERA087395
ERX062263	479	770	22	ERR084497	2012-04-27 19:33:29	https://sra-downloadb.st-va.ncbi.nlm.nih.gov/sos2/sra-pub-run-3/ERR084497/ERR084497.3	WGS	Illumina HiSeq 2000	ERP000871	PRJEB2655	ERS050042	SAMEA1033362	SAMEA1033362		SC	ERA087395
ERX062264	479	770	22	ERR084498	2012-04-27 19:33:29	https://sra-downloadb.st-va.ncbi.nlm.nih.gov/sos2/sra-pub-run-3/ERR084498/ERR084498.3	WGS	Illumina HiSeq 2000	ERP000871	PRJEB2655	ERS050043	SAMEA1033382	SAMEA1033382		SC	ERA087395
ERX062265	479	770	22	ERR084499	2012-04-27 19:33:30	https://sra-downloadb.st-va.ncbi.nlm.nih.gov/sos2/sra-pub-run-3/ERR084499/ERR084499.3	WGS	Illumina HiSeq 2000	ERP000871	PRJEB2655	ERS050044	SAMEA1033311	SAMEA1033311		SC	ERA087395
ERX062266	479	770	22	ERR084500	2012-04-27 19:33:30	https://sra-downloadb.st-va.ncbi.nlm.nih.gov/sos2/sra-pub-run-3/ERR084500/ERR084500.3	WGS	Illumina HiSeq 2000	ERP000871	PRJEB2655	ERS050045	SAMEA1033300	SAMEA1033300		SC	ERA087395
ERX062267	479	770	22	ERR084501	2012-04-27 19:33:30	https://sra-downloadb.st-va.ncbi.nlm.nih.gov/sos2/sra-pub-run-3/ERR084501/ERR084501.3	WGS	Illumina HiSeq 2000	ERP000871	PRJEB2655	ERS050046	SAMEA1033285	SAMEA1033285		SC	ERA087395
ERX062268	479	770	22	ERR084502	2012-04-27 19:33:30	https://sra-downloadb.st-va.ncbi.nlm.nih.gov/sos2/sra-pub-run-3/ERR084502/ERR084502.3	WGS	Illumina HiSeq 2000	ERP000871	PRJEB2655	ERS050047	SAMEA1033347	SAMEA1033347		SC	ERA087395
ERX062269	479	770	22	ERR084503	2012-04-27 19:33:30	https://sra-downloadb.st-va.ncbi.nlm.nih.gov/sos2/sra-pub-run-3/ERR084503/ERR084503.4	WGS	Illumina HiSeq 2000	ERP000871	PRJEB2655	ERS050048	SAMEA1033338	SAMEA1033338		SC	ERA087395
ERX062270	479	770	22	ERR084504	2012-04-27 19:33:31	https://sra-downloadb.st-va.ncbi.nlm.nih.gov/sos2/sra-pub-run-3/ERR084504/ERR084504.3	WGS	Illumina HiSeq 2000	ERP000871	PRJEB2655	ERS050049	SAMEA1033246	SAMEA1033246		SC	ERA087395
ERX062271	479	770	22	ERR084505	2012-04-27 19:33:31	https://sra-downloadb.st-va.ncbi.nlm.nih.gov/sos2/sra-pub-run-3/ERR084505/ERR084505.3	WGS	Illumina HiSeq 2000	ERP000871	PRJEB2655	ERS050050	SAMEA1033255	SAMEA1033255		SC	ERA087395
ERX062272	479	770	22	ERR084506	2012-04-27 19:33:31	https://sra-downloadb.st-va.ncbi.nlm.nih.gov/sos2/sra-pub-run-3/ERR084506/ERR084506.4	WGS	Illumina HiSeq 2000	ERP000871	PRJEB2655	ERS050051	SAMEA1033267	SAMEA1033267		SC	ERA087395
ERX062273	479	770	22	ERR084507	2012-04-27 19:33:31	https://sra-downloadb.st-va.ncbi.nlm.nih.gov/sos2/sra-pub-run-3/ERR084507/ERR084507.3	WGS	Illumina HiSeq 2000	ERP000871	PRJEB2655	ERS050052	SAMEA1033443	SAMEA1033443		SC	ERA087395
ERX062274	479	770	22	ERR084508	2012-04-27 19:33:31	https://sra-downloadb.st-va.ncbi.nlm.nih.gov/sos2/sra-pub-run-3/ERR084508/ERR084508.4	WGS	Illumina HiSeq 2000	ERP000871	PRJEB2655	ERS050053	SAMEA1033465	SAMEA1033465		SC	ERA087395
ERX062275	479	770	22	ERR084509	2012-04-27 19:33:32	https://sra-downloadb.st-va.ncbi.nlm.nih.gov/sos2/sra-pub-run-3/ERR084509/ERR084509.3	WGS	Illumina HiSeq 2000	ERP000871	PRJEB2655	ERS050054	SAMEA1033480	SAMEA1033480		SC	ERA087395
ERX062276	479	770	22	ERR084510	2012-04-27 19:33:32	https://sra-downloadb.st-va.ncbi.nlm.nih.gov/sos2/sra-pub-run-3/ERR084510/ERR084510.3	WGS	Illumina HiSeq 2000	ERP000871	PRJEB2655	ERS050055	SAMEA1033489	SAMEA1033489		SC	ERA087395
ERX062277	479	770	1	ERR084511	2012-04-27 19:33:32	https://sra-downloadb.st-va.ncbi.nlm.nih.gov/sos2/sra-pub-run-3/ERR084511/ERR084511.3	WGS	Illumina HiSeq 2000	ERP000871	PRJEB2655	ERS050056	SAMEA1033496	SAMEA1033496		SC	ERA087395
ERX062278	479	770	1	ERR084512	2012-04-27 19:33:32	https://sra-downloadb.st-va.ncbi.nlm.nih.gov/sos2/sra-pub-run-3/ERR084512/ERR084512.4	WGS	Illumina HiSeq 2000	ERP000871	PRJEB2655	ERS050057	SAMEA1033369	SAMEA1033369		SC	ERA087395
ERX062279	479	770	22	ERR084513	2012-04-27 19:33:32	https://sra-downloadb.st-va.ncbi.nlm.nih.gov/sos2/sra-pub-run-3/ERR084513/ERR084513.4	WGS	Illumina HiSeq 2000	ERP000871	PRJEB2655	ERS050058	SAMEA1033393	SAMEA1033393		SC	ERA087395
ERX062280	479	770	22	ERR084514	2012-04-27 19:33:33	https://sra-downloadb.st-va.ncbi.nlm.nih.gov/sos2/sra-pub-run-3/ERR084514/ERR084514.4	WGS	Illumina HiSeq 2000	ERP000871	PRJEB2655	ERS050059	SAMEA1033410	SAMEA1033410		SC	ERA087395
ERX062281	479	770	1	ERR084515	2012-04-27 19:33:33	https://sra-downloadb.st-va.ncbi.nlm.nih.gov/sos2/sra-pub-run-3/ERR084515/ERR084515.4	WGS	Illumina HiSeq 2000	ERP000871	PRJEB2655	ERS050060	SAMEA1033395	SAMEA1033395		SC	ERA087395
ERX062282	479	770	22	ERR084516	2012-04-27 19:33:33	https://sra-downloadb.st-va.ncbi.nlm.nih.gov/sos2/sra-pub-run-3/ERR084516/ERR084516.3	WGS	Illumina HiSeq 2000	ERP000871	PRJEB2655	ERS050061	SAMEA1033378	SAMEA1033378		SC	ERA087395
ERX062283	479	770	22	ERR084517	2012-04-27 19:33:33	https://sra-downloadb.st-va.ncbi.nlm.nih.gov/sos2/sra-pub-run-3/ERR084517/ERR084517.4	WGS	Illumina HiSeq 2000	ERP000871	PRJEB2655	ERS050062	SAMEA1033434	SAMEA1033434		SC	ERA087395
ERX062284	479	770	2937	ERR084518	2012-04-27 19:33:34	https://sra-downloadb.st-va.ncbi.nlm.nih.gov/sos2/sra-pub-run-3/ERR084518/ERR084518.4	WGS	Illumina HiSeq 2000	ERP000871	PRJEB2655	ERS050063	SAMEA1033409	SAMEA1033409		SC	ERA087395
ERX062285	479	770	22	ERR084519	2012-04-27 19:33:34	https://sra-downloadb.st-va.ncbi.nlm.nih.gov/sos2/sra-pub-run-3/ERR084519/ERR084519.4	WGS	Illumina HiSeq 2000	ERP000871	PRJEB2655	ERS050064	SAMEA1033462	SAMEA1033462		SC	ERA087395
ERX062286	479	770	36	ERR084520	2012-04-27 19:33:34	https://sra-downloadb.st-va.ncbi.nlm.nih.gov/sos2/sra-pub-run-6/ERR084520/ERR084520.4	WGS	Illumina HiSeq 2000	ERP000871	PRJEB2655	ERS050065	SAMEA1033451	SAMEA1033451		SC	ERA087395
ERX062287	479	770	2938	ERR084521	2012-04-27 19:33:34	https://sra-downloadb.st-va.ncbi.nlm.nih.gov/sos2/sra-pub-run-6/ERR084521/ERR084521.4	WGS	Illumina HiSeq 2000	ERP000871	PRJEB2655	ERS050066	SAMEA1033490	SAMEA1033490		SC	ERA087395
ERX062288	479	770	22	ERR084522	2012-04-27 19:33:34	https://sra-downloadb.st-va.ncbi.nlm.nih.gov/sos2/sra-pub-run-6/ERR084522/ERR084522.4	WGS	Illumina HiSeq 2000	ERP000871	PRJEB2655	ERS050067	SAMEA1033493	SAMEA1033493		SC	ERA087395
ERX062289	479	770	22	ERR084523	2012-04-27 19:33:35	https://sra-downloadb.st-va.ncbi.nlm.nih.gov/sos2/sra-pub-run-6/ERR084523/ERR084523.3	WGS	Illumina HiSeq 2000	ERP000871	PRJEB2655	ERS050068	SAMEA1033485	SAMEA1033485		SC	ERA087395
ERX062290	479	770	22	ERR084524	2012-04-27 19:33:35	https://sra-downloadb.st-va.ncbi.nlm.nih.gov/sos2/sra-pub-run-6/ERR084524/ERR084524.4	WGS	Illumina HiSeq 2000	ERP000871	PRJEB2655	ERS050069	SAMEA1033235	SAMEA1033235		SC	ERA087395
ERX062291	479	770	22	ERR084525	2012-04-27 19:33:35	https://sra-downloadb.st-va.ncbi.nlm.nih.gov/sos2/sra-pub-run-6/ERR084525/ERR084525.4	WGS	Illumina HiSeq 2000	ERP000871	PRJEB2655	ERS050070	SAMEA1033250	SAMEA1033250		SC	ERA087395
ERX062293	479	770	22	ERR084527	2012-04-27 19:33:35	https://sra-downloadb.st-va.ncbi.nlm.nih.gov/sos2/sra-pub-run-6/ERR084527/ERR084527.4	WGS	Illumina HiSeq 2000	ERP000871	PRJEB2655	ERS050072	SAMEA1033325	SAMEA1033325		SC	ERA087395
ERX062294	479	770	22	ERR084528	2012-04-27 19:33:36	https://sra-downloadb.st-va.ncbi.nlm.nih.gov/sos2/sra-pub-run-6/ERR084528/ERR084528.4	WGS	Illumina HiSeq 2000	ERP000871	PRJEB2655	ERS050073	SAMEA1033344	SAMEA1033344		SC	ERA087395
ERX062295	479	770	22	ERR084529	2012-04-27 19:33:36	https://sra-downloadb.st-va.ncbi.nlm.nih.gov/sos2/sra-pub-run-6/ERR084529/ERR084529.4	WGS	Illumina HiSeq 2000	ERP000871	PRJEB2655	ERS050074	SAMEA1033292	SAMEA1033292		SC	ERA087395
ERX062296	479	770	22	ERR084530	2012-04-27 19:33:36	https://sra-downloadb.st-va.ncbi.nlm.nih.gov/sos2/sra-pub-run-6/ERR084530/ERR084530.4	WGS	Illumina HiSeq 2000	ERP000871	PRJEB2655	ERS050075	SAMEA1033317	SAMEA1033317		SC	ERA087395
ERX062297	479	770	22	ERR084531	2012-04-27 19:33:36	https://sra-downloadb.st-va.ncbi.nlm.nih.gov/sos2/sra-pub-run-6/ERR084531/ERR084531.4	WGS	Illumina HiSeq 2000	ERP000871	PRJEB2655	ERS050076	SAMEA1033430	SAMEA1033430		SC	ERA087395
ERX062298	479	770	1	ERR084532	2012-04-27 19:33:37	https://sra-downloadb.st-va.ncbi.nlm.nih.gov/sos2/sra-pub-run-6/ERR084532/ERR084532.4	WGS	Illumina HiSeq 2000	ERP000871	PRJEB2655	ERS050077	SAMEA1033408	SAMEA1033408		SC	ERA087395
ERX062299	479	770	22	ERR084533	2012-04-27 19:33:37	https://sra-downloadb.st-va.ncbi.nlm.nih.gov/sos2/sra-pub-run-6/ERR084533/ERR084533.4	WGS	Illumina HiSeq 2000	ERP000871	PRJEB2655	ERS050078	SAMEA1033411	SAMEA1033411		SC	ERA087395
ERX062300	479	770	22	ERR084534	2012-04-27 19:33:37	https://sra-downloadb.st-va.ncbi.nlm.nih.gov/sos2/sra-pub-run-6/ERR084534/ERR084534.3	WGS	Illumina HiSeq 2000	ERP000871	PRJEB2655	ERS050079	SAMEA1033397	SAMEA1033397		SC	ERA087395
ERX062301	479	770	2925	ERR084535	2012-04-27 19:33:37	https://sra-downloadb.st-va.ncbi.nlm.nih.gov/sos2/sra-pub-run-6/ERR084535/ERR084535.4	WGS	Illumina HiSeq 2000	ERP000871	PRJEB2655	ERS050080	SAMEA1033388	SAMEA1033388		SC	ERA087395
ERX062304	479	770	1	ERR084538	2012-04-27 19:33:38	https://sra-downloadb.st-va.ncbi.nlm.nih.gov/sos2/sra-pub-run-6/ERR084538/ERR084538.4	WGS	Illumina HiSeq 2000	ERP000871	PRJEB2655	ERS050083	SAMEA1033425	SAMEA1033425		SC	ERA087395
ERX062305	479	770	36	ERR084539	2012-04-27 19:33:38	https://sra-downloadb.st-va.ncbi.nlm.nih.gov/sos2/sra-pub-run-6/ERR084539/ERR084539.2	WGS	Illumina HiSeq 2000	ERP000871	PRJEB2655	ERS050084	SAMEA1033291	SAMEA1033291		SC	ERA087395
ERX062306	479	770	22	ERR084540	2012-04-27 19:33:38	https://sra-downloadb.st-va.ncbi.nlm.nih.gov/sos2/sra-pub-run-6/ERR084540/ERR084540.3	WGS	Illumina HiSeq 2000	ERP000871	PRJEB2655	ERS050085	SAMEA1033308	SAMEA1033308		SC	ERA087395
ERX062307	479	770	22	ERR084541	2012-04-27 19:33:38	https://sra-downloadb.st-va.ncbi.nlm.nih.gov/sos2/sra-pub-run-6/ERR084541/ERR084541.3	WGS	Illumina HiSeq 2000	ERP000871	PRJEB2655	ERS050086	SAMEA1033332	SAMEA1033332		SC	ERA087395
ERX062308	479	770	22	ERR084542	2012-04-27 19:33:39	https://sra-downloadb.st-va.ncbi.nlm.nih.gov/sos2/sra-pub-run-6/ERR084542/ERR084542.4	WGS	Illumina HiSeq 2000	ERP000871	PRJEB2655	ERS050087	SAMEA1033343	SAMEA1033343		SC	ERA087395
ERX062309	479	770	22	ERR084543	2012-04-27 19:33:39	https://sra-downloadb.st-va.ncbi.nlm.nih.gov/sos2/sra-pub-run-6/ERR084543/ERR084543.3	WGS	Illumina HiSeq 2000	ERP000871	PRJEB2655	ERS050088	SAMEA1033218	SAMEA1033218		SC	ERA087395
ERX062310	479	770	22	ERR084544	2012-04-27 19:33:39	https://sra-downloadb.st-va.ncbi.nlm.nih.gov/sos2/sra-pub-run-6/ERR084544/ERR084544.3	WGS	Illumina HiSeq 2000	ERP000871	PRJEB2655	ERS050089	SAMEA1033227	SAMEA1033227		SC	ERA087395
ERX062311	479	770	22	ERR084545	2012-04-27 19:33:39	https://sra-downloadb.st-va.ncbi.nlm.nih.gov/sos2/sra-pub-run-6/ERR084545/ERR084545.4	WGS	Illumina HiSeq 2000	ERP000871	PRJEB2655	ERS050090	SAMEA1033254	SAMEA1033254		SC	ERA087395
ERX062312	479	770	22	ERR084546	2012-04-27 19:33:39	https://sra-downloadb.st-va.ncbi.nlm.nih.gov/sos2/sra-pub-run-6/ERR084546/ERR084546.4	WGS	Illumina HiSeq 2000	ERP000871	PRJEB2655	ERS050091	SAMEA1033481	SAMEA1033481		SC	ERA087395
ERX062313	479	770	22	ERR084547	2012-04-27 19:33:40	https://sra-downloadb.st-va.ncbi.nlm.nih.gov/sos2/sra-pub-run-6/ERR084547/ERR084547.3	WGS	Illumina HiSeq 2000	ERP000871	PRJEB2655	ERS050092	SAMEA1033499	SAMEA1033499		SC	ERA087395
ERX062314	479	770	22	ERR084548	2012-04-27 19:33:40	https://sra-downloadb.st-va.ncbi.nlm.nih.gov/sos2/sra-pub-run-6/ERR084548/ERR084548.3	WGS	Illumina HiSeq 2000	ERP000871	PRJEB2655	ERS050093	SAMEA1033488	SAMEA1033488		SC	ERA087395
ERX062315	479	770	22	ERR084549	2012-04-27 19:33:40	https://sra-downloadb.st-va.ncbi.nlm.nih.gov/sos2/sra-pub-run-6/ERR084549/ERR084549.4	WGS	Illumina HiSeq 2000	ERP000871	PRJEB2655	ERS050094	SAMEA1033449	SAMEA1033449		SC	ERA087395
ERX062316	479	770	22	ERR084550	2012-04-27 19:33:40	https://sra-downloadb.st-va.ncbi.nlm.nih.gov/sos2/sra-pub-run-6/ERR084550/ERR084550.4	WGS	Illumina HiSeq 2000	ERP000871	PRJEB2655	ERS050095	SAMEA1033468	SAMEA1033468		SC	ERA087395
ERX062317	479	770	22	ERR084551	2012-04-27 19:33:40	https://sra-downloadb.st-va.ncbi.nlm.nih.gov/sos2/sra-pub-run-6/ERR084551/ERR084551.4	WGS	Illumina HiSeq 2000	ERP000871	PRJEB2655	ERS050096	SAMEA1033418	SAMEA1033418		SC	ERA087395
ERX062318	479	770	22	ERR084552	2012-04-27 19:33:41	https://sra-downloadb.st-va.ncbi.nlm.nih.gov/sos2/sra-pub-run-6/ERR084552/ERR084552.3	WGS	Illumina HiSeq 2000	ERP000871	PRJEB2655	ERS050097	SAMEA1033437	SAMEA1033437		SC	ERA087395
ERX062319	479	770	22	ERR084553	2012-04-27 19:33:41	https://sra-downloadb.st-va.ncbi.nlm.nih.gov/sos2/sra-pub-run-6/ERR084553/ERR084553.2	WGS	Illumina HiSeq 2000	ERP000871	PRJEB2655	ERS050098	SAMEA1033371	SAMEA1033371		SC	ERA087395
ERX062320	479	770	22	ERR084554	2012-04-27 19:33:41	https://sra-downloadb.st-va.ncbi.nlm.nih.gov/sos2/sra-pub-run-6/ERR084554/ERR084554.3	WGS	Illumina HiSeq 2000	ERP000871	PRJEB2655	ERS050099	SAMEA1033391	SAMEA1033391		SC	ERA087395
ERX062321	479	770	241	ERR084555	2012-04-27 19:33:41	https://sra-downloadb.st-va.ncbi.nlm.nih.gov/sos2/sra-pub-run-6/ERR084555/ERR084555.3	WGS	Illumina HiSeq 2000	ERP000871	PRJEB2655	ERS050100	SAMEA1033405	SAMEA1033405		SC	ERA087395
ERX062322	479	770	22	ERR084556	2012-04-27 19:33:41	https://sra-downloadb.st-va.ncbi.nlm.nih.gov/sos2/sra-pub-run-6/ERR084556/ERR084556.3	WGS	Illumina HiSeq 2000	ERP000871	PRJEB2655	ERS050101	SAMEA1033429	SAMEA1033429		SC	ERA087395
ERX062323	479	770	22	ERR084557	2012-04-27 19:33:42	https://sra-downloadb.st-va.ncbi.nlm.nih.gov/sos2/sra-pub-run-6/ERR084557/ERR084557.3	WGS	Illumina HiSeq 2000	ERP000871	PRJEB2655	ERS050102	SAMEA1033360	SAMEA1033360		SC	ERA087395
ERX062324	479	770	22	ERR084558	2012-04-27 19:33:42	https://sra-downloadb.st-va.ncbi.nlm.nih.gov/sos2/sra-pub-run-6/ERR084558/ERR084558.3	WGS	Illumina HiSeq 2000	ERP000871	PRJEB2655	ERS050103	SAMEA1033319	SAMEA1033319		SC	ERA087395
ERX062325	479	770	22	ERR084559	2012-04-27 19:33:42	https://sra-downloadb.st-va.ncbi.nlm.nih.gov/sos2/sra-pub-run-6/ERR084559/ERR084559.2	WGS	Illumina HiSeq 2000	ERP000871	PRJEB2655	ERS050104	SAMEA1033309	SAMEA1033309		SC	ERA087395
ERX062326	479	770	22	ERR084560	2012-04-27 19:33:42	https://sra-downloadb.st-va.ncbi.nlm.nih.gov/sos2/sra-pub-run-6/ERR084560/ERR084560.2	WGS	Illumina HiSeq 2000	ERP000871	PRJEB2655	ERS050105	SAMEA1033284	SAMEA1033284		SC	ERA087395
ERX062327	479	770	22	ERR084561	2012-04-27 19:33:43	https://sra-downloadb.st-va.ncbi.nlm.nih.gov/sos2/sra-pub-run-6/ERR084561/ERR084561.3	WGS	Illumina HiSeq 2000	ERP000871	PRJEB2655	ERS050106	SAMEA1033290	SAMEA1033290		SC	ERA087395
ERX062328	479	770	22	ERR084562	2012-04-27 19:33:43	https://sra-downloadb.st-va.ncbi.nlm.nih.gov/sos2/sra-pub-run-6/ERR084562/ERR084562.3	WGS	Illumina HiSeq 2000	ERP000871	PRJEB2655	ERS050107	SAMEA1033278	SAMEA1033278		SC	ERA087395
ERX062329	479	770	22	ERR084563	2012-04-27 19:33:43	https://sra-downloadb.st-va.ncbi.nlm.nih.gov/sos2/sra-pub-run-6/ERR084563/ERR084563.3	WGS	Illumina HiSeq 2000	ERP000871	PRJEB2655	ERS050108	SAMEA1033261	SAMEA1033261		SC	ERA087395
ERX062330	479	770	22	ERR084564	2012-04-27 19:33:43	https://sra-downloadb.st-va.ncbi.nlm.nih.gov/sos2/sra-pub-run-6/ERR084564/ERR084564.2	WGS	Illumina HiSeq 2000	ERP000871	PRJEB2655	ERS050109	SAMEA1033242	SAMEA1033242		SC	ERA087395
ERX062331	479	770	22	ERR084565	2012-04-27 19:33:43	https://sra-downloadb.st-va.ncbi.nlm.nih.gov/sos2/sra-pub-run-6/ERR084565/ERR084565.2	WGS	Illumina HiSeq 2000	ERP000871	PRJEB2655	ERS050110	SAMEA1033498	SAMEA1033498		SC	ERA087395
ERX062332	479	770	22	ERR084566	2012-04-27 19:33:43	https://sra-downloadb.st-va.ncbi.nlm.nih.gov/sos2/sra-pub-run-6/ERR084566/ERR084566.2	WGS	Illumina HiSeq 2000	ERP000871	PRJEB2655	ERS050111	SAMEA1033486	SAMEA1033486		SC	ERA087395
ERX062333	479	770	22	ERR084567	2012-04-27 19:33:44	https://sra-downloadb.st-va.ncbi.nlm.nih.gov/sos2/sra-pub-run-6/ERR084567/ERR084567.2	WGS	Illumina HiSeq 2000	ERP000871	PRJEB2655	ERS050112	SAMEA1033452	SAMEA1033452		SC	ERA087395
ERX062334	479	770	22	ERR084568	2012-04-27 19:33:44	https://sra-downloadb.st-va.ncbi.nlm.nih.gov/sos2/sra-pub-run-6/ERR084568/ERR084568.3	WGS	Illumina HiSeq 2000	ERP000871	PRJEB2655	ERS050113	SAMEA1033470	SAMEA1033470		SC	ERA087395
ERX062336	479	770	36	ERR084570	2012-04-27 19:33:44	https://sra-downloadb.st-va.ncbi.nlm.nih.gov/sos2/sra-pub-run-6/ERR084570/ERR084570.3	WGS	Illumina HiSeq 2000	ERP000871	PRJEB2655	ERS050115	SAMEA1033433	SAMEA1033433		SC	ERA087395
ERX062337	479	770	22	ERR084571	2012-04-27 19:33:44	https://sra-downloadb.st-va.ncbi.nlm.nih.gov/sos2/sra-pub-run-6/ERR084571/ERR084571.2	WGS	Illumina HiSeq 2000	ERP000871	PRJEB2655	ERS050116	SAMEA1033374	SAMEA1033374		SC	ERA087395
ERX062341	479	770	22	ERR084575	2012-04-27 19:33:45	https://sra-downloadb.st-va.ncbi.nlm.nih.gov/sos2/sra-pub-run-6/ERR084575/ERR084575.3	WGS	Illumina HiSeq 2000	ERP000871	PRJEB2655	ERS050120	SAMEA1033271	SAMEA1033271		SC	ERA087395
ERX062342	479	770	22	ERR084576	2012-04-27 19:33:46	https://sra-downloadb.st-va.ncbi.nlm.nih.gov/sos2/sra-pub-run-6/ERR084576/ERR084576.3	WGS	Illumina HiSeq 2000	ERP000871	PRJEB2655	ERS050121	SAMEA1033293	SAMEA1033293		SC	ERA087395
ERX062343	479	770	36	ERR084577	2012-04-27 19:33:46	https://sra-downloadb.st-va.ncbi.nlm.nih.gov/sos2/sra-pub-run-6/ERR084577/ERR084577.3	WGS	Illumina HiSeq 2000	ERP000871	PRJEB2655	ERS050122	SAMEA1033280	SAMEA1033280		SC	ERA087395
ERX062344	479	770	22	ERR084578	2012-04-27 19:33:46	https://sra-downloadb.st-va.ncbi.nlm.nih.gov/sos2/sra-pub-run-6/ERR084578/ERR084578.2	WGS	Illumina HiSeq 2000	ERP000871	PRJEB2655	ERS050123	SAMEA1033310	SAMEA1033310		SC	ERA087395
ERX062345	479	770	22	ERR084579	2012-04-27 19:33:46	https://sra-downloadb.st-va.ncbi.nlm.nih.gov/sos2/sra-pub-run-6/ERR084579/ERR084579.2	WGS	Illumina HiSeq 2000	ERP000871	PRJEB2655	ERS050124	SAMEA1033330	SAMEA1033330		SC	ERA087395
ERX062346	479	770	36	ERR084580	2012-04-27 19:33:46	https://sra-downloadb.st-va.ncbi.nlm.nih.gov/sos2/sra-pub-run-6/ERR084580/ERR084580.2	WGS	Illumina HiSeq 2000	ERP000871	PRJEB2655	ERS050125	SAMEA1033351	SAMEA1033351		SC	ERA087395
ERX062347	479	770	22	ERR084581	2012-04-27 19:33:47	https://sra-downloadb.st-va.ncbi.nlm.nih.gov/sos2/sra-pub-run-6/ERR084581/ERR084581.2	WGS	Illumina HiSeq 2000	ERP000871	PRJEB2655	ERS050126	SAMEA1033363	SAMEA1033363		SC	ERA087395
ERX062348	479	770	22	ERR084582	2012-04-27 19:33:47	https://sra-downloadb.st-va.ncbi.nlm.nih.gov/sos2/sra-pub-run-6/ERR084582/ERR084582.2	WGS	Illumina HiSeq 2000	ERP000871	PRJEB2655	ERS050127	SAMEA1033379	SAMEA1033379		SC	ERA087395
ERX062349	479	770	22	ERR084583	2012-04-27 19:33:47	https://sra-downloadb.st-va.ncbi.nlm.nih.gov/sos2/sra-pub-run-6/ERR084583/ERR084583.2	WGS	Illumina HiSeq 2000	ERP000871	PRJEB2655	ERS050128	SAMEA1033398	SAMEA1033398		SC	ERA087395
ERX062350	479	770	22	ERR084584	2012-04-27 19:33:47	https://sra-downloadb.st-va.ncbi.nlm.nih.gov/sos2/sra-pub-run-6/ERR084584/ERR084584.2	WGS	Illumina HiSeq 2000	ERP000871	PRJEB2655	ERS050129	SAMEA1033420	SAMEA1033420		SC	ERA087395
ERX062351	479	770	22	ERR084585	2012-04-27 19:33:47	https://sra-downloadb.st-va.ncbi.nlm.nih.gov/sos2/sra-pub-run-6/ERR084585/ERR084585.3	WGS	Illumina HiSeq 2000	ERP000871	PRJEB2655	ERS050130	SAMEA1033479	SAMEA1033479		SC	ERA087395
ERX062352	479	770	22	ERR084586	2012-04-27 19:33:48	https://sra-downloadb.st-va.ncbi.nlm.nih.gov/sos2/sra-pub-run-6/ERR084586/ERR084586.3	WGS	Illumina HiSeq 2000	ERP000871	PRJEB2655	ERS050131	SAMEA1033464	SAMEA1033464		SC	ERA087395
ERX062353	479	770	22	ERR084587	2012-04-27 19:33:48	https://sra-downloadb.st-va.ncbi.nlm.nih.gov/sos2/sra-pub-run-6/ERR084587/ERR084587.3	WGS	Illumina HiSeq 2000	ERP000871	PRJEB2655	ERS050132	SAMEA1033447	SAMEA1033447		SC	ERA087395
ERX062354	479	770	3139	ERR084588	2012-04-27 19:33:48	https://sra-downloadb.st-va.ncbi.nlm.nih.gov/sos2/sra-pub-run-6/ERR084588/ERR084588.4	WGS	Illumina HiSeq 2000	ERP000871	PRJEB2655	ERS049987	SAMEA1033356	SAMEA1033356		SC	ERA087395
ERX062355	479	770	130	ERR084589	2012-04-27 19:33:48	https://sra-downloadb.st-va.ncbi.nlm.nih.gov/sos2/sra-pub-run-6/ERR084589/ERR084589.4	WGS	Illumina HiSeq 2000	ERP000871	PRJEB2655	ERS049988	SAMEA1033297	SAMEA1033297		SC	ERA087395
ERX062356	479	770	130	ERR084590	2012-04-27 19:33:49	https://sra-downloadb.st-va.ncbi.nlm.nih.gov/sos2/sra-pub-run-6/ERR084590/ERR084590.4	WGS	Illumina HiSeq 2000	ERP000871	PRJEB2655	ERS049989	SAMEA1033313	SAMEA1033313		SC	ERA087395
ERX062357	479	770	130	ERR084591	2012-04-27 19:33:49	https://sra-downloadb.st-va.ncbi.nlm.nih.gov/sos2/sra-pub-run-6/ERR084591/ERR084591.4	WGS	Illumina HiSeq 2000	ERP000871	PRJEB2655	ERS049990	SAMEA1033253	SAMEA1033253		SC	ERA087395
ERX062358	479	770	130	ERR084592	2012-04-27 19:33:49	https://sra-downloadb.st-va.ncbi.nlm.nih.gov/sos2/sra-pub-run-6/ERR084592/ERR084592.3	WGS	Illumina HiSeq 2000	ERP000871	PRJEB2655	ERS049991	SAMEA1033249	SAMEA1033249		SC	ERA087395
ERX062359	479	770	130	ERR084593	2012-04-27 19:33:50	https://sra-downloadb.st-va.ncbi.nlm.nih.gov/sos2/sra-pub-run-6/ERR084593/ERR084593.3	WGS	Illumina HiSeq 2000	ERP000871	PRJEB2655	ERS049992	SAMEA1033231	SAMEA1033231		SC	ERA087395
ERX062360	479	770	130	ERR084594	2012-04-27 19:33:50	https://sra-downloadb.st-va.ncbi.nlm.nih.gov/sos2/sra-pub-run-6/ERR084594/ERR084594.4	WGS	Illumina HiSeq 2000	ERP000871	PRJEB2655	ERS049993	SAMEA1033373	SAMEA1033373		SC	ERA087395
ERX062361	479	770	130	ERR084595	2012-04-27 19:33:50	https://sra-downloadb.st-va.ncbi.nlm.nih.gov/sos2/sra-pub-run-6/ERR084595/ERR084595.4	WGS	Illumina HiSeq 2000	ERP000871	PRJEB2655	ERS049994	SAMEA1033366	SAMEA1033366		SC	ERA087395
ERX062362	479	770	130	ERR084596	2012-04-27 19:33:50	https://sra-downloadb.st-va.ncbi.nlm.nih.gov/sos2/sra-pub-run-6/ERR084596/ERR084596.4	WGS	Illumina HiSeq 2000	ERP000871	PRJEB2655	ERS049995	SAMEA1033385	SAMEA1033385		SC	ERA087395
ERX062363	479	770	1944	ERR084597	2012-04-27 19:33:51	https://sra-downloadb.st-va.ncbi.nlm.nih.gov/sos2/sra-pub-run-6/ERR084597/ERR084597.4	WGS	Illumina HiSeq 2000	ERP000871	PRJEB2655	ERS049996	SAMEA1033401	SAMEA1033401		SC	ERA087395
ERX062364	479	770	130	ERR084598	2012-04-27 19:33:51	https://sra-downloadb.st-va.ncbi.nlm.nih.gov/sos2/sra-pub-run-6/ERR084598/ERR084598.4	WGS	Illumina HiSeq 2000	ERP000871	PRJEB2655	ERS049997	SAMEA1033439	SAMEA1033439		SC	ERA087395
ERX062365	479	770	1943	ERR084599	2012-04-27 19:33:51	https://sra-downloadb.st-va.ncbi.nlm.nih.gov/sos2/sra-pub-run-6/ERR084599/ERR084599.4	WGS	Illumina HiSeq 2000	ERP000871	PRJEB2655	ERS049998	SAMEA1033453	SAMEA1033453		SC	ERA087395
ERX062366	479	770	2616	ERR084600	2012-04-27 19:33:51	https://sra-downloadb.st-va.ncbi.nlm.nih.gov/sos2/sra-pub-run-6/ERR084600/ERR084600.4	WGS	Illumina HiSeq 2000	ERP000871	PRJEB2655	ERS049999	SAMEA1033474	SAMEA1033474		SC	ERA087395
ERX062367	479	770	1245	ERR084601	2012-04-27 19:33:51	https://sra-downloadb.st-va.ncbi.nlm.nih.gov/sos2/sra-pub-run-6/ERR084601/ERR084601.4	WGS	Illumina HiSeq 2000	ERP000871	PRJEB2655	ERS050000	SAMEA1033390	SAMEA1033390		SC	ERA087395
ERX062368	479	770	130	ERR084602	2012-04-27 19:33:52	https://sra-downloadb.st-va.ncbi.nlm.nih.gov/sos2/sra-pub-run-6/ERR084602/ERR084602.4	WGS	Illumina HiSeq 2000	ERP000871	PRJEB2655	ERS050001	SAMEA1033383	SAMEA1033383		SC	ERA087395
ERX062369	479	770	1944	ERR084603	2012-04-27 19:33:52	https://sra-downloadb.st-va.ncbi.nlm.nih.gov/sos2/sra-pub-run-6/ERR084603/ERR084603.4	WGS	Illumina HiSeq 2000	ERP000871	PRJEB2655	ERS050002	SAMEA1033361	SAMEA1033361		SC	ERA087395
ERX062370	479	770	22	ERR084604	2012-04-27 19:33:52	https://sra-downloadb.st-va.ncbi.nlm.nih.gov/sos2/sra-pub-run-6/ERR084604/ERR084604.4	WGS	Illumina HiSeq 2000	ERP000871	PRJEB2655	ERS050003	SAMEA1033422	SAMEA1033422		SC	ERA087395
ERX062371	479	770	425	ERR084605	2012-04-27 19:33:52	https://sra-downloadb.st-va.ncbi.nlm.nih.gov/sos2/sra-pub-run-6/ERR084605/ERR084605.5	WGS	Illumina HiSeq 2000	ERP000871	PRJEB2655	ERS050004	SAMEA1033421	SAMEA1033421		SC	ERA087395
ERX062372	479	770	1578	ERR084606	2012-04-27 19:33:53	https://sra-downloadb.st-va.ncbi.nlm.nih.gov/sos2/sra-pub-run-6/ERR084606/ERR084606.4	WGS	Illumina HiSeq 2000	ERP000871	PRJEB2655	ERS050005	SAMEA1033305	SAMEA1033305		SC	ERA087395
ERX062373	479	770	45	ERR084607	2012-04-27 19:33:53	https://sra-downloadb.st-va.ncbi.nlm.nih.gov/sos2/sra-pub-run-6/ERR084607/ERR084607.5	WGS	Illumina HiSeq 2000	ERP000871	PRJEB2655	ERS050006	SAMEA1033288	SAMEA1033288		SC	ERA087395
ERX062374	479	770	425	ERR084608	2012-04-27 19:33:53	https://sra-downloadb.st-va.ncbi.nlm.nih.gov/sos2/sra-pub-run-6/ERR084608/ERR084608.5	WGS	Illumina HiSeq 2000	ERP000871	PRJEB2655	ERS050007	SAMEA1033289	SAMEA1033289		SC	ERA087395
ERX062375	479	770	59	ERR084609	2012-04-27 19:33:53	https://sra-downloadb.st-va.ncbi.nlm.nih.gov/sos2/sra-pub-run-6/ERR084609/ERR084609.2	WGS	Illumina HiSeq 2000	ERP000871	PRJEB2655	ERS050008	SAMEA1033352	SAMEA1033352		SC	ERA087395
ERX062376	479	770	15	ERR084610	2012-04-27 19:33:53	https://sra-downloadb.st-va.ncbi.nlm.nih.gov/sos2/sra-pub-run-6/ERR084610/ERR084610.5	WGS	Illumina HiSeq 2000	ERP000871	PRJEB2655	ERS050009	SAMEA1033342	SAMEA1033342		SC	ERA087395
ERX062377	479	770	1	ERR084611	2012-04-27 19:33:54	https://sra-downloadb.st-va.ncbi.nlm.nih.gov/sos2/sra-pub-run-6/ERR084611/ERR084611.5	WGS	Illumina HiSeq 2000	ERP000871	PRJEB2655	ERS050010	SAMEA1033471	SAMEA1033471		SC	ERA087395
ERX062378	479	770	15	ERR084612	2012-04-27 19:33:54	https://sra-downloadb.st-va.ncbi.nlm.nih.gov/sos2/sra-pub-run-6/ERR084612/ERR084612.5	WGS	Illumina HiSeq 2000	ERP000871	PRJEB2655	ERS050011	SAMEA1033458	SAMEA1033458		SC	ERA087395
ERX062379	482	770	8	ERR084613	2012-04-27 19:33:54	https://sra-downloadb.st-va.ncbi.nlm.nih.gov/sos2/sra-pub-run-6/ERR084613/ERR084613.3	WGS	Illumina HiSeq 2000	ERP000871	PRJEB2655	ERS050012	SAMEA1033450	SAMEA1033450		SC	ERA087395
ERX062380	479	770	1076	ERR084614	2012-04-27 19:33:54	https://sra-downloadb.st-va.ncbi.nlm.nih.gov/sos2/sra-pub-run-6/ERR084614/ERR084614.3	WGS	Illumina HiSeq 2000	ERP000871	PRJEB2655	ERS050013	SAMEA1033260	SAMEA1033260		SC	ERA087395
ERX062381	479	770	97	ERR084615	2012-04-27 19:33:54	https://sra-downloadb.st-va.ncbi.nlm.nih.gov/sos2/sra-pub-run-6/ERR084615/ERR084615.5	WGS	Illumina HiSeq 2000	ERP000871	PRJEB2655	ERS050014	SAMEA1033273	SAMEA1033273		SC	ERA087395
ERX062382	479	770	151	ERR084616	2012-04-27 19:33:55	https://sra-downloadb.st-va.ncbi.nlm.nih.gov/sos2/sra-pub-run-6/ERR084616/ERR084616.4	WGS	Illumina HiSeq 2000	ERP000871	PRJEB2655	ERS050015	SAMEA1033221	SAMEA1033221		SC	ERA087395
ERX062383	479	770	425	ERR084617	2012-04-27 19:33:55	https://sra-downloadb.st-va.ncbi.nlm.nih.gov/sos2/sra-pub-run-6/ERR084617/ERR084617.3	WGS	Illumina HiSeq 2000	ERP000871	PRJEB2655	ERS050016	SAMEA1033236	SAMEA1033236		SC	ERA087395
ERX062384	479	770	1074	ERR084618	2012-04-27 19:33:55	https://sra-downloadb.st-va.ncbi.nlm.nih.gov/sos2/sra-pub-run-6/ERR084618/ERR084618.4	WGS	Illumina HiSeq 2000	ERP000871	PRJEB2655	ERS050017	SAMEA1033331	SAMEA1033331		SC	ERA087395
ERX062385	479	770	97	ERR084619	2012-04-27 19:33:55	https://sra-downloadb.st-va.ncbi.nlm.nih.gov/sos2/sra-pub-run-6/ERR084619/ERR084619.4	WGS	Illumina HiSeq 2000	ERP000871	PRJEB2655	ERS050018	SAMEA1033336	SAMEA1033336		SC	ERA087395
ERX062386	479	770	151	ERR084620	2012-04-27 19:33:55	https://sra-downloadb.st-va.ncbi.nlm.nih.gov/sos2/sra-pub-run-6/ERR084620/ERR084620.4	WGS	Illumina HiSeq 2000	ERP000871	PRJEB2655	ERS050019	SAMEA1033355	SAMEA1033355		SC	ERA087395
ERX062387	479	770	425	ERR084621	2012-04-27 19:33:56	https://sra-downloadb.st-va.ncbi.nlm.nih.gov/sos2/sra-pub-run-6/ERR084621/ERR084621.3	WGS	Illumina HiSeq 2000	ERP000871	PRJEB2655	ERS050020	SAMEA1033387	SAMEA1033387		SC	ERA087395
ERX062388	479	770	130	ERR084622	2012-04-27 19:33:56	https://sra-downloadb.st-va.ncbi.nlm.nih.gov/sos2/sra-pub-run-6/ERR084622/ERR084622.3	WGS	Illumina HiSeq 2000	ERP000871	PRJEB2655	ERS050021	SAMEA1033377	SAMEA1033377		SC	ERA087395
ERX062389	479	770	1245	ERR084623	2012-04-27 19:33:56	https://sra-downloadb.st-va.ncbi.nlm.nih.gov/sos2/sra-pub-run-6/ERR084623/ERR084623.3	WGS	Illumina HiSeq 2000	ERP000871	PRJEB2655	ERS050022	SAMEA1033440	SAMEA1033440		SC	ERA087395
ERX062390	479	770	151	ERR084624	2012-04-27 19:33:56	https://sra-downloadb.st-va.ncbi.nlm.nih.gov/sos2/sra-pub-run-6/ERR084624/ERR084624.4	WGS	Illumina HiSeq 2000	ERP000871	PRJEB2655	ERS050023	SAMEA1033426	SAMEA1033426		SC	ERA087395
ERX062391	479	770	151	ERR084625	2012-04-27 19:33:56	https://sra-downloadb.st-va.ncbi.nlm.nih.gov/sos2/sra-pub-run-6/ERR084625/ERR084625.4	WGS	Illumina HiSeq 2000	ERP000871	PRJEB2655	ERS050024	SAMEA1033406	SAMEA1033406		SC	ERA087395
ERX062392	479	770	1074	ERR084626	2012-04-27 19:33:57	https://sra-downloadb.st-va.ncbi.nlm.nih.gov/sos2/sra-pub-run-6/ERR084626/ERR084626.3	WGS	Illumina HiSeq 2000	ERP000871	PRJEB2655	ERS050025	SAMEA1033461	SAMEA1033461		SC	ERA087395
ERX062393	479	770	97	ERR084627	2012-04-27 19:33:57	https://sra-downloadb.st-va.ncbi.nlm.nih.gov/sos2/sra-pub-run-6/ERR084627/ERR084627.3	WGS	Illumina HiSeq 2000	ERP000871	PRJEB2655	ERS050026	SAMEA1033457	SAMEA1033457		SC	ERA087395
ERX062395	479	770	97	ERR084629	2012-04-27 19:33:57	https://sra-downloadb.st-va.ncbi.nlm.nih.gov/sos2/sra-pub-run-6/ERR084629/ERR084629.4	WGS	Illumina HiSeq 2000	ERP000871	PRJEB2655	ERS050028	SAMEA1033484	SAMEA1033484		SC	ERA087395
ERX062396	479	770	97	ERR084630	2012-04-27 19:33:57	https://sra-downloadb.st-va.ncbi.nlm.nih.gov/sos2/sra-pub-run-6/ERR084630/ERR084630.4	WGS	Illumina HiSeq 2000	ERP000871	PRJEB2655	ERS050029	SAMEA1033477	SAMEA1033477		SC	ERA087395
ERX062397	479	770	118	ERR084631	2012-04-27 19:33:58	https://sra-downloadb.st-va.ncbi.nlm.nih.gov/sos2/sra-pub-run-6/ERR084631/ERR084631.4	WGS	Illumina HiSeq 2000	ERP000871	PRJEB2655	ERS050030	SAMEA1033316	SAMEA1033316		SC	ERA087395
ERX062400	479	770	5	ERR084634	2012-04-27 19:33:59	https://sra-downloadb.st-va.ncbi.nlm.nih.gov/sos2/sra-pub-run-6/ERR084634/ERR084634.3	WGS	Illumina HiSeq 2000	ERP000871	PRJEB2655	ERS050033	SAMEA1033264	SAMEA1033264		SC	ERA087395
ERX062401	479	770	81	ERR084635	2012-04-27 19:33:59	https://sra-downloadb.st-va.ncbi.nlm.nih.gov/sos2/sra-pub-run-6/ERR084635/ERR084635.2	WGS	Illumina HiSeq 2000	ERP000871	PRJEB2655	ERS050034	SAMEA1033252	SAMEA1033252		SC	ERA087395
ERX062402	479	770	25	ERR084636	2012-04-27 19:33:59	https://sra-downloadb.st-va.ncbi.nlm.nih.gov/sos2/sra-pub-run-6/ERR084636/ERR084636.3	WGS	Illumina HiSeq 2000	ERP000871	PRJEB2655	ERS050035	SAMEA1033240	SAMEA1033240		SC	ERA087395
ERX062403	479	770	672	ERR084637	2012-04-27 19:33:59	https://sra-downloadb.st-va.ncbi.nlm.nih.gov/sos2/sra-pub-run-6/ERR084637/ERR084637.2	WGS	Illumina HiSeq 2000	ERP000871	PRJEB2655	ERS050036	SAMEA1033224	SAMEA1033224		SC	ERA087395
ERX062404	479	770	22	ERR084638	2012-04-27 19:34:00	https://sra-downloadb.st-va.ncbi.nlm.nih.gov/sos2/sra-pub-run-6/ERR084638/ERR084638.2	WGS	Illumina HiSeq 2000	ERP000871	PRJEB2655	ERS050133	SAMEA1033455	SAMEA1033455		SC	ERA087395
ERX062405	479	770	22	ERR084639	2012-04-27 19:34:00	https://sra-downloadb.st-va.ncbi.nlm.nih.gov/sos2/sra-pub-run-6/ERR084639/ERR084639.2	WGS	Illumina HiSeq 2000	ERP000871	PRJEB2655	ERS050134	SAMEA1033257	SAMEA1033257		SC	ERA087395
ERX062406	479	770	22	ERR084640	2012-04-27 19:34:00	https://sra-downloadb.st-va.ncbi.nlm.nih.gov/sos2/sra-pub-run-6/ERR084640/ERR084640.2	WGS	Illumina HiSeq 2000	ERP000871	PRJEB2655	ERS050135	SAMEA1033268	SAMEA1033268		SC	ERA087395
ERX062407	479	770	22	ERR084641	2012-04-27 19:34:00	https://sra-downloadb.st-va.ncbi.nlm.nih.gov/sos2/sra-pub-run-6/ERR084641/ERR084641.2	WGS	Illumina HiSeq 2000	ERP000871	PRJEB2655	ERS050136	SAMEA1033226	SAMEA1033226		SC	ERA087395
ERX062411	479	770	22	ERR084645	2012-04-27 19:34:01	https://sra-downloadb.st-va.ncbi.nlm.nih.gov/sos2/sra-pub-run-6/ERR084645/ERR084645.3	WGS	Illumina HiSeq 2000	ERP000871	PRJEB2655	ERS050140	SAMEA1033312	SAMEA1033312		SC	ERA087395
ERX062412	479	770	22	ERR084646	2012-04-27 19:34:02	https://sra-downloadb.st-va.ncbi.nlm.nih.gov/sos2/sra-pub-run-6/ERR084646/ERR084646.2	WGS	Illumina HiSeq 2000	ERP000871	PRJEB2655	ERS050141	SAMEA1033399	SAMEA1033399		SC	ERA087395
ERX062414	479	770	22	ERR084648	2012-04-27 19:34:02	https://sra-downloadb.st-va.ncbi.nlm.nih.gov/sos2/sra-pub-run-6/ERR084648/ERR084648.3	WGS	Illumina HiSeq 2000	ERP000871	PRJEB2655	ERS050143	SAMEA1033368	SAMEA1033368		SC	ERA087395
ERX062415	479	770	36	ERR084649	2012-04-27 19:34:02	https://sra-downloadb.st-va.ncbi.nlm.nih.gov/sos2/sra-pub-run-6/ERR084649/ERR084649.3	WGS	Illumina HiSeq 2000	ERP000871	PRJEB2655	ERS050144	SAMEA1033372	SAMEA1033372		SC	ERA087395
ERX062416	479	770	22	ERR084650	2012-04-27 19:34:03	https://sra-downloadb.st-va.ncbi.nlm.nih.gov/sos2/sra-pub-run-6/ERR084650/ERR084650.3	WGS	Illumina HiSeq 2000	ERP000871	PRJEB2655	ERS050145	SAMEA1033396	SAMEA1033396		SC	ERA087395
ERX062418	479	770	22	ERR084652	2012-04-27 19:34:03	https://sra-downloadb.st-va.ncbi.nlm.nih.gov/sos2/sra-pub-run-6/ERR084652/ERR084652.3	WGS	Illumina HiSeq 2000	ERP000871	PRJEB2655	ERS050147	SAMEA1033491	SAMEA1033491		SC	ERA087395
ERX062419	479	770	22	ERR084653	2012-04-27 19:34:03	https://sra-downloadb.st-va.ncbi.nlm.nih.gov/sos2/sra-pub-run-6/ERR084653/ERR084653.3	WGS	Illumina HiSeq 2000	ERP000871	PRJEB2655	ERS050148	SAMEA1033442	SAMEA1033442		SC	ERA087395
ERX062421	479	770	36	ERR084655	2012-04-27 19:34:04	https://sra-downloadb.st-va.ncbi.nlm.nih.gov/sos2/sra-pub-run-6/ERR084655/ERR084655.3	WGS	Illumina HiSeq 2000	ERP000871	PRJEB2655	ERS050150	SAMEA1033237	SAMEA1033237		SC	ERA087395
ERX062422	479	770	59	ERR084656	2012-04-27 19:34:04	https://sra-downloadb.st-va.ncbi.nlm.nih.gov/sos2/sra-pub-run-6/ERR084656/ERR084656.3	WGS	Illumina HiSeq 2000	ERP000871	PRJEB2655	ERS050151	SAMEA1033263	SAMEA1033263		SC	ERA087395
ERX062423	479	770	36	ERR084657	2012-04-27 19:34:04	https://sra-downloadb.st-va.ncbi.nlm.nih.gov/sos2/sra-pub-run-6/ERR084657/ERR084657.3	WGS	Illumina HiSeq 2000	ERP000871	PRJEB2655	ERS050152	SAMEA1033276	SAMEA1033276		SC	ERA087395
ERX062424	479	770	22	ERR084658	2012-04-27 19:34:04	https://sra-downloadb.st-va.ncbi.nlm.nih.gov/sos2/sra-pub-run-6/ERR084658/ERR084658.3	WGS	Illumina HiSeq 2000	ERP000871	PRJEB2655	ERS050153	SAMEA1033295	SAMEA1033295		SC	ERA087395
ERX062425	479	770	22	ERR084659	2012-04-27 19:34:05	https://sra-downloadb.st-va.ncbi.nlm.nih.gov/sos2/sra-pub-run-6/ERR084659/ERR084659.3	WGS	Illumina HiSeq 2000	ERP000871	PRJEB2655	ERS050154	SAMEA1033315	SAMEA1033315		SC	ERA087395
ERX062426	479	770	1	ERR084660	2012-04-27 19:34:05	https://sra-downloadb.st-va.ncbi.nlm.nih.gov/sos2/sra-pub-run-6/ERR084660/ERR084660.3	WGS	Illumina HiSeq 2000	ERP000871	PRJEB2655	ERS050155	SAMEA1033299	SAMEA1033299		SC	ERA087395
ERX062427	479	770	22	ERR084661	2012-04-27 19:34:05	https://sra-downloadb.st-va.ncbi.nlm.nih.gov/sos2/sra-pub-run-6/ERR084661/ERR084661.3	WGS	Illumina HiSeq 2000	ERP000871	PRJEB2655	ERS050156	SAMEA1033326	SAMEA1033326		SC	ERA087395
ERX062428	479	770	36	ERR084662	2012-04-27 19:34:05	https://sra-downloadb.st-va.ncbi.nlm.nih.gov/sos2/sra-pub-run-6/ERR084662/ERR084662.3	WGS	Illumina HiSeq 2000	ERP000871	PRJEB2655	ERS050157	SAMEA1033348	SAMEA1033348		SC	ERA087395
ERX062429	479	770	1	ERR084663	2012-04-27 19:34:05	https://sra-downloadb.st-va.ncbi.nlm.nih.gov/sos2/sra-pub-run-6/ERR084663/ERR084663.3	WGS	Illumina HiSeq 2000	ERP000871	PRJEB2655	ERS050158	SAMEA1033367	SAMEA1033367		SC	ERA087395
ERX062430	479	770	22	ERR084664	2012-04-27 19:34:06	https://sra-downloadb.st-va.ncbi.nlm.nih.gov/sos2/sra-pub-run-6/ERR084664/ERR084664.3	WGS	Illumina HiSeq 2000	ERP000871	PRJEB2655	ERS050159	SAMEA1033381	SAMEA1033381		SC	ERA087395
ERX062431	479	770	22	ERR084665	2012-04-27 19:34:06	https://sra-downloadb.st-va.ncbi.nlm.nih.gov/sos2/sra-pub-run-6/ERR084665/ERR084665.3	WGS	Illumina HiSeq 2000	ERP000871	PRJEB2655	ERS050160	SAMEA1033412	SAMEA1033412		SC	ERA087395
ERX062432	479	770	22	ERR084666	2012-04-27 19:34:06	https://sra-downloadb.st-va.ncbi.nlm.nih.gov/sos2/sra-pub-run-6/ERR084666/ERR084666.3	WGS	Illumina HiSeq 2000	ERP000871	PRJEB2655	ERS050161	SAMEA1033472	SAMEA1033472		SC	ERA087395
ERX062433	479	770	22	ERR084667	2012-04-27 19:34:06	https://sra-downloadb.st-va.ncbi.nlm.nih.gov/sos2/sra-pub-run-6/ERR084667/ERR084667.3	WGS	Illumina HiSeq 2000	ERP000871	PRJEB2655	ERS050162	SAMEA1033445	SAMEA1033445		SC	ERA087395
ERX062434	479	770	22	ERR084668	2012-04-27 19:34:07	https://sra-downloadb.st-va.ncbi.nlm.nih.gov/sos2/sra-pub-run-6/ERR084668/ERR084668.3	WGS	Illumina HiSeq 2000	ERP000871	PRJEB2655	ERS050163	SAMEA1033487	SAMEA1033487		SC	ERA087395
ERX062435	479	770	22	ERR084669	2012-04-27 19:34:07	https://sra-downloadb.st-va.ncbi.nlm.nih.gov/sos2/sra-pub-run-6/ERR084669/ERR084669.4	WGS	Illumina HiSeq 2000	ERP000871	PRJEB2655	ERS050164	SAMEA1033478	SAMEA1033478		SC	ERA087395
ERX062436	479	770	1	ERR084670	2012-04-27 19:34:07	https://sra-downloadb.st-va.ncbi.nlm.nih.gov/sos2/sra-pub-run-6/ERR084670/ERR084670.4	WGS	Illumina HiSeq 2000	ERP000871	PRJEB2655	ERS050165	SAMEA1033323	SAMEA1033323		SC	ERA087395
ERX062437	479	770	22	ERR084671	2012-04-27 19:34:07	https://sra-downloadb.st-va.ncbi.nlm.nih.gov/sos2/sra-pub-run-6/ERR084671/ERR084671.4	WGS	Illumina HiSeq 2000	ERP000871	PRJEB2655	ERS050166	SAMEA1033337	SAMEA1033337		SC	ERA087395
ERX062438	479	770	22	ERR084672	2012-04-27 19:34:08	https://sra-downloadb.st-va.ncbi.nlm.nih.gov/sos2/sra-pub-run-6/ERR084672/ERR084672.3	WGS	Illumina HiSeq 2000	ERP000871	PRJEB2655	ERS050167	SAMEA1033359	SAMEA1033359		SC	ERA087395
ERX062439	479	770	22	ERR084673	2012-04-27 19:34:08	https://sra-downloadb.st-va.ncbi.nlm.nih.gov/sos2/sra-pub-run-6/ERR084673/ERR084673.2	WGS	Illumina HiSeq 2000	ERP000871	PRJEB2655	ERS050168	SAMEA1033296	SAMEA1033296		SC	ERA087395
ERX062440	479	770	36	ERR084674	2012-04-27 19:34:08	https://sra-downloadb.st-va.ncbi.nlm.nih.gov/sos2/sra-pub-run-6/ERR084674/ERR084674.3	WGS	Illumina HiSeq 2000	ERP000871	PRJEB2655	ERS050169	SAMEA1033302	SAMEA1033302		SC	ERA087395
ERX062441	479	770	22	ERR084675	2012-04-27 19:34:09	https://sra-downloadb.st-va.ncbi.nlm.nih.gov/sos2/sra-pub-run-6/ERR084675/ERR084675.4	WGS	Illumina HiSeq 2000	ERP000871	PRJEB2655	ERS050170	SAMEA1033262	SAMEA1033262		SC	ERA087395
ERX062442	479	770	1784	ERR084676	2012-04-27 19:34:09	https://sra-downloadb.st-va.ncbi.nlm.nih.gov/sos2/sra-pub-run-6/ERR084676/ERR084676.3	WGS	Illumina HiSeq 2000	ERP000871	PRJEB2655	ERS050171	SAMEA1033247	SAMEA1033247		SC	ERA087395
ERX062443	479	770	36	ERR084677	2012-04-27 19:34:09	https://sra-downloadb.st-va.ncbi.nlm.nih.gov/sos2/sra-pub-run-6/ERR084677/ERR084677.2	WGS	Illumina HiSeq 2000	ERP000871	PRJEB2655	ERS050172	SAMEA1033230	SAMEA1033230		SC	ERA087395
ERX062444	479	770	22	ERR084678	2012-04-27 19:34:09	https://sra-downloadb.st-va.ncbi.nlm.nih.gov/sos2/sra-pub-run-6/ERR084678/ERR084678.4	WGS	Illumina HiSeq 2000	ERP000871	PRJEB2655	ERS050173	SAMEA1033495	SAMEA1033495		SC	ERA087395
ERX062445	479	770	22	ERR084679	2012-04-27 19:34:09	https://sra-downloadb.st-va.ncbi.nlm.nih.gov/sos2/sra-pub-run-6/ERR084679/ERR084679.4	WGS	Illumina HiSeq 2000	ERP000871	PRJEB2655	ERS050174	SAMEA1033483	SAMEA1033483		SC	ERA087395
ERX062446	479	770	22	ERR084680	2012-04-27 19:34:10	https://sra-downloadb.st-va.ncbi.nlm.nih.gov/sos2/sra-pub-run-6/ERR084680/ERR084680.4	WGS	Illumina HiSeq 2000	ERP000871	PRJEB2655	ERS050175	SAMEA1033475	SAMEA1033475		SC	ERA087395
ERX062447	479	770	239	ERR084681	2012-04-27 19:34:10	https://sra-downloadb.st-va.ncbi.nlm.nih.gov/sos2/sra-pub-run-6/ERR084681/ERR084681.3	WGS	Illumina HiSeq 2000	ERP000871	PRJEB2655	ERS050176	SAMEA1033454	SAMEA1033454		SC	ERA087395
ERX062450	479	770	239	ERR084684	2012-04-27 19:34:10	https://sra-downloadb.st-va.ncbi.nlm.nih.gov/sos2/sra-pub-run-6/ERR084684/ERR084684.4	WGS	Illumina HiSeq 2000	ERP000871	PRJEB2655	ERS050179	SAMEA1033402	SAMEA1033402		SC	ERA087395
ERX062451	479	770	5	ERR084685	2012-04-27 19:34:11	https://sra-downloadb.st-va.ncbi.nlm.nih.gov/sos2/sra-pub-run-6/ERR084685/ERR084685.4	WGS	Illumina HiSeq 2000	ERP000871	PRJEB2655	ERS050180	SAMEA1033304	SAMEA1033304		SC	ERA087395
ERX062452	479	770	88	ERR084686	2012-04-27 19:34:11	https://sra-downloadb.st-va.ncbi.nlm.nih.gov/sos2/sra-pub-run-6/ERR084686/ERR084686.4	WGS	Illumina HiSeq 2000	ERP000871	PRJEB2655	ERS050181	SAMEA1033314	SAMEA1033314		SC	ERA087395
ERX062453	479	770	5	ERR084687	2012-04-27 19:34:11	https://sra-downloadb.st-va.ncbi.nlm.nih.gov/sos2/sra-pub-run-6/ERR084687/ERR084687.4	WGS	Illumina HiSeq 2000	ERP000871	PRJEB2655	ERS050182	SAMEA1033298	SAMEA1033298		SC	ERA087395
ERX062454	479	770	239	ERR084688	2012-04-27 19:34:12	https://sra-downloadb.st-va.ncbi.nlm.nih.gov/sos2/sra-pub-run-6/ERR084688/ERR084688.3	WGS	Illumina HiSeq 2000	ERP000871	PRJEB2655	ERS050183	SAMEA1033354	SAMEA1033354		SC	ERA087395
ERX062455	479	770	239	ERR084689	2012-04-27 19:34:12	https://sra-downloadb.st-va.ncbi.nlm.nih.gov/sos2/sra-pub-run-6/ERR084689/ERR084689.3	WGS	Illumina HiSeq 2000	ERP000871	PRJEB2655	ERS050184	SAMEA1033328	SAMEA1033328		SC	ERA087395
ERX062456	479	770	239	ERR084690	2012-04-27 19:34:12	https://sra-downloadb.st-va.ncbi.nlm.nih.gov/sos2/sra-pub-run-6/ERR084690/ERR084690.3	WGS	Illumina HiSeq 2000	ERP000871	PRJEB2655	ERS050185	SAMEA1033238	SAMEA1033238		SC	ERA087395
ERX062457	479	770	239	ERR084691	2012-04-27 19:34:13	https://sra-downloadb.st-va.ncbi.nlm.nih.gov/sos2/sra-pub-run-6/ERR084691/ERR084691.4	WGS	Illumina HiSeq 2000	ERP000871	PRJEB2655	ERS050186	SAMEA1033219	SAMEA1033219		SC	ERA087395
ERX062458	479	770	239	ERR084692	2012-04-27 19:34:13	https://sra-downloadb.st-va.ncbi.nlm.nih.gov/sos2/sra-pub-run-6/ERR084692/ERR084692.4	WGS	Illumina HiSeq 2000	ERP000871	PRJEB2655	ERS050187	SAMEA1033269	SAMEA1033269		SC	ERA087395
ERX062459	479	770	239	ERR084693	2012-04-27 19:34:13	https://sra-downloadb.st-va.ncbi.nlm.nih.gov/sos2/sra-pub-run-6/ERR084693/ERR084693.5	WGS	Illumina HiSeq 2000	ERP000871	PRJEB2655	ERS050188	SAMEA1033272	SAMEA1033272		SC	ERA087395
ERX062460	479	770	239	ERR084694	2012-04-27 19:34:14	https://sra-downloadb.st-va.ncbi.nlm.nih.gov/sos2/sra-pub-run-6/ERR084694/ERR084694.5	WGS	Illumina HiSeq 2000	ERP000871	PRJEB2655	ERS050189	SAMEA1033265	SAMEA1033265		SC	ERA087395
ERX062461	479	770	239	ERR084695	2012-04-27 19:34:14	https://sra-downloadb.st-va.ncbi.nlm.nih.gov/sos2/sra-pub-run-6/ERR084695/ERR084695.5	WGS	Illumina HiSeq 2000	ERP000871	PRJEB2655	ERS050190	SAMEA1033239	SAMEA1033239		SC	ERA087395
ERX062462	479	770	239	ERR084696	2012-04-27 19:34:15	https://sra-downloadb.st-va.ncbi.nlm.nih.gov/sos2/sra-pub-run-6/ERR084696/ERR084696.5	WGS	Illumina HiSeq 2000	ERP000871	PRJEB2655	ERS050191	SAMEA1033222	SAMEA1033222		SC	ERA087395
ERX062463	479	770	239	ERR084697	2012-04-27 19:34:15	https://sra-downloadb.st-va.ncbi.nlm.nih.gov/sos2/sra-pub-run-6/ERR084697/ERR084697.5	WGS	Illumina HiSeq 2000	ERP000871	PRJEB2655	ERS050192	SAMEA1033225	SAMEA1033225		SC	ERA087395
ERX062464	479	770	239	ERR084698	2012-04-27 19:34:15	https://sra-downloadb.st-va.ncbi.nlm.nih.gov/sos2/sra-pub-run-6/ERR084698/ERR084698.4	WGS	Illumina HiSeq 2000	ERP000871	PRJEB2655	ERS050193	SAMEA1033358	SAMEA1033358		SC	ERA087395
ERX062465	479	770	239	ERR084699	2012-04-27 19:34:16	https://sra-downloadb.st-va.ncbi.nlm.nih.gov/sos2/sra-pub-run-6/ERR084699/ERR084699.5	WGS	Illumina HiSeq 2000	ERP000871	PRJEB2655	ERS050194	SAMEA1033340	SAMEA1033340		SC	ERA087395
ERX062466	479	770	239	ERR084700	2012-04-27 19:34:16	https://sra-downloadb.st-va.ncbi.nlm.nih.gov/sos2/sra-pub-run-6/ERR084700/ERR084700.5	WGS	Illumina HiSeq 2000	ERP000871	PRJEB2655	ERS050195	SAMEA1033306	SAMEA1033306		SC	ERA087395
ERX062467	479	770	22	ERR084701	2012-04-27 19:34:16	https://sra-downloadb.st-va.ncbi.nlm.nih.gov/sos2/sra-pub-run-6/ERR084701/ERR084701.5	WGS	Illumina HiSeq 2000	ERP000871	PRJEB2655	ERS050196	SAMEA1033286	SAMEA1033286		SC	ERA087395
ERX062468	479	770	22	ERR084702	2012-04-27 19:34:16	https://sra-downloadb.st-va.ncbi.nlm.nih.gov/sos2/sra-pub-run-6/ERR084702/ERR084702.4	WGS	Illumina HiSeq 2000	ERP000871	PRJEB2655	ERS050197	SAMEA1033413	SAMEA1033413		SC	ERA087395
ERX062469	479	770	22	ERR084703	2012-04-27 19:34:17	https://sra-downloadb.st-va.ncbi.nlm.nih.gov/sos2/sra-pub-run-6/ERR084703/ERR084703.4	WGS	Illumina HiSeq 2000	ERP000871	PRJEB2655	ERS050198	SAMEA1033441	SAMEA1033441		SC	ERA087395
ERX062470	479	770	22	ERR084704	2012-04-27 19:34:17	https://sra-downloadb.st-va.ncbi.nlm.nih.gov/sos2/sra-pub-run-6/ERR084704/ERR084704.5	WGS	Illumina HiSeq 2000	ERP000871	PRJEB2655	ERS050199	SAMEA1033428	SAMEA1033428		SC	ERA087395
ERX062471	479	770	22	ERR084705	2012-04-27 19:34:17	https://sra-downloadb.st-va.ncbi.nlm.nih.gov/sos2/sra-pub-run-6/ERR084705/ERR084705.5	WGS	Illumina HiSeq 2000	ERP000871	PRJEB2655	ERS050200	SAMEA1033256	SAMEA1033256		SC	ERA087395
ERX062472	479	770	22	ERR084706	2012-04-27 19:34:17	https://sra-downloadb.st-va.ncbi.nlm.nih.gov/sos2/sra-pub-run-6/ERR084706/ERR084706.4	WGS	Illumina HiSeq 2000	ERP000871	PRJEB2655	ERS050201	SAMEA1033241	SAMEA1033241		SC	ERA087395
ERX062473	479	770	22	ERR084707	2012-04-27 19:34:18	https://sra-downloadb.st-va.ncbi.nlm.nih.gov/sos2/sra-pub-run-6/ERR084707/ERR084707.4	WGS	Illumina HiSeq 2000	ERP000871	PRJEB2655	ERS050202	SAMEA1033229	SAMEA1033229		SC	ERA087395
ERX062474	479	770	22	ERR084708	2012-04-27 19:34:18	https://sra-downloadb.st-va.ncbi.nlm.nih.gov/sos2/sra-pub-run-6/ERR084708/ERR084708.4	WGS	Illumina HiSeq 2000	ERP000871	PRJEB2655	ERS050203	SAMEA1033350	SAMEA1033350		SC	ERA087395
ERX062475	479	770	22	ERR084709	2012-04-27 19:34:18	https://sra-downloadb.st-va.ncbi.nlm.nih.gov/sos2/sra-pub-run-6/ERR084709/ERR084709.3	WGS	Illumina HiSeq 2000	ERP000871	PRJEB2655	ERS050204	SAMEA1033341	SAMEA1033341		SC	ERA087395
ERX062476	479	770	22	ERR084710	2012-04-27 19:34:18	https://sra-downloadb.st-va.ncbi.nlm.nih.gov/sos2/sra-pub-run-6/ERR084710/ERR084710.5	WGS	Illumina HiSeq 2000	ERP000871	PRJEB2655	ERS050205	SAMEA1033322	SAMEA1033322		SC	ERA087395
ERX062477	479	770	22	ERR084711	2012-04-27 19:34:18	https://sra-downloadb.st-va.ncbi.nlm.nih.gov/sos2/sra-pub-run-6/ERR084711/ERR084711.4	WGS	Illumina HiSeq 2000	ERP000871	PRJEB2655	ERS050206	SAMEA1033307	SAMEA1033307		SC	ERA087395
ERX062478	479	770	22	ERR084712	2012-04-27 19:34:19	https://sra-downloadb.st-va.ncbi.nlm.nih.gov/sos2/sra-pub-run-6/ERR084712/ERR084712.3	WGS	Illumina HiSeq 2000	ERP000871	PRJEB2655	ERS050207	SAMEA1033282	SAMEA1033282		SC	ERA087395
ERX062479	479	770	22	ERR084713	2012-04-27 19:34:19	https://sra-downloadb.st-va.ncbi.nlm.nih.gov/sos2/sra-pub-run-6/ERR084713/ERR084713.4	WGS	Illumina HiSeq 2000	ERP000871	PRJEB2655	ERS050208	SAMEA1033404	SAMEA1033404		SC	ERA087395
ERX062480	479	770	22	ERR084714	2012-04-27 19:34:19	https://sra-downloadb.st-va.ncbi.nlm.nih.gov/sos2/sra-pub-run-6/ERR084714/ERR084714.4	WGS	Illumina HiSeq 2000	ERP000871	PRJEB2655	ERS051415	SAMEA1033321	SAMEA1033321		SC	ERA087395
ERX062481	479	770	425	ERR084715	2012-04-27 19:34:19	https://sra-downloadb.st-va.ncbi.nlm.nih.gov/sos2/sra-pub-run-6/ERR084715/ERR084715.3	WGS	Illumina HiSeq 2000	ERP000871	PRJEB2655	ERS049927	SAMEA1033389	SAMEA1033389		SC	ERA087395
ERX062482	479	770	130	ERR084716	2012-04-27 19:34:20	https://sra-downloadb.st-va.ncbi.nlm.nih.gov/sos2/sra-pub-run-6/ERR084716/ERR084716.3	WGS	Illumina HiSeq 2000	ERP000871	PRJEB2655	ERS049928	SAMEA1033376	SAMEA1033376		SC	ERA087395
ERX062483	479	770	425	ERR084717	2012-04-27 19:34:20	https://sra-downloadb.st-va.ncbi.nlm.nih.gov/sos2/sra-pub-run-6/ERR084717/ERR084717.4	WGS	Illumina HiSeq 2000	ERP000871	PRJEB2655	ERS049929	SAMEA1033435	SAMEA1033435		SC	ERA087395
ERX062484	479	770	1245	ERR084718	2012-04-27 19:34:20	https://sra-downloadb.st-va.ncbi.nlm.nih.gov/sos2/sra-pub-run-6/ERR084718/ERR084718.3	WGS	Illumina HiSeq 2000	ERP000871	PRJEB2655	ERS049930	SAMEA1033357	SAMEA1033357		SC	ERA087395
ERX062485	479	770	1245	ERR084719	2012-04-27 19:34:20	https://sra-downloadb.st-va.ncbi.nlm.nih.gov/sos2/sra-pub-run-6/ERR084719/ERR084719.3	WGS	Illumina HiSeq 2000	ERP000871	PRJEB2655	ERS049931	SAMEA1033320	SAMEA1033320		SC	ERA087395
ERX062486	479	770	1245	ERR084720	2012-04-27 19:34:20	https://sra-downloadb.st-va.ncbi.nlm.nih.gov/sos2/sra-pub-run-6/ERR084720/ERR084720.4	WGS	Illumina HiSeq 2000	ERP000871	PRJEB2655	ERS049932	SAMEA1033301	SAMEA1033301		SC	ERA087395
ERX062487	479	770	1245	ERR084721	2012-04-27 19:34:21	https://sra-downloadb.st-va.ncbi.nlm.nih.gov/sos2/sra-pub-run-6/ERR084721/ERR084721.4	WGS	Illumina HiSeq 2000	ERP000871	PRJEB2655	ERS049933	SAMEA1033287	SAMEA1033287		SC	ERA087395
ERX062488	479	770	1245	ERR084722	2012-04-27 19:34:21	https://sra-downloadb.st-va.ncbi.nlm.nih.gov/sos2/sra-pub-run-6/ERR084722/ERR084722.3	WGS	Illumina HiSeq 2000	ERP000871	PRJEB2655	ERS049934	SAMEA1033266	SAMEA1033266		SC	ERA087395
ERX062489	479	770	1245	ERR084723	2012-04-27 19:34:21	https://sra-downloadb.st-va.ncbi.nlm.nih.gov/sos2/sra-pub-run-6/ERR084723/ERR084723.4	WGS	Illumina HiSeq 2000	ERP000871	PRJEB2655	ERS049935	SAMEA1033279	SAMEA1033279		SC	ERA087395
ERX062490	479	770	1245	ERR084724	2012-04-27 19:34:21	https://sra-downloadb.st-va.ncbi.nlm.nih.gov/sos2/sra-pub-run-6/ERR084724/ERR084724.3	WGS	Illumina HiSeq 2000	ERP000871	PRJEB2655	ERS049936	SAMEA1033259	SAMEA1033259		SC	ERA087395
ERX062491	479	770	1245	ERR084725	2012-04-27 19:34:21	https://sra-downloadb.st-va.ncbi.nlm.nih.gov/sos2/sra-pub-run-6/ERR084725/ERR084725.3	WGS	Illumina HiSeq 2000	ERP000871	PRJEB2655	ERS049937	SAMEA1033243	SAMEA1033243		SC	ERA087395
ERX062492	479	770	1245	ERR084726	2012-04-27 19:34:22	https://sra-downloadb.st-va.ncbi.nlm.nih.gov/sos2/sra-pub-run-6/ERR084726/ERR084726.3	WGS	Illumina HiSeq 2000	ERP000871	PRJEB2655	ERS049938	SAMEA1033223	SAMEA1033223		SC	ERA087395
ERX062493	479	770	1526	ERR084727	2012-04-27 19:34:22	https://sra-downloadb.st-va.ncbi.nlm.nih.gov/sos2/sra-pub-run-6/ERR084727/ERR084727.3	WGS	Illumina HiSeq 2000	ERP000871	PRJEB2655	ERS049939	SAMEA1033497	SAMEA1033497		SC	ERA087395
ERX062494	479	770	1245	ERR084728	2012-04-27 19:34:22	https://sra-downloadb.st-va.ncbi.nlm.nih.gov/sos2/sra-pub-run-6/ERR084728/ERR084728.3	WGS	Illumina HiSeq 2000	ERP000871	PRJEB2655	ERS049940	SAMEA1033448	SAMEA1033448		SC	ERA087395
ERX062495	479	770	130	ERR084729	2012-04-27 19:34:22	https://sra-downloadb.st-va.ncbi.nlm.nih.gov/sos2/sra-pub-run-6/ERR084729/ERR084729.5	WGS	Illumina HiSeq 2000	ERP000871	PRJEB2655	ERS049941	SAMEA1033469	SAMEA1033469		SC	ERA087395
ERX062496	479	770	1944	ERR084730	2012-04-27 19:34:22	https://sra-downloadb.st-va.ncbi.nlm.nih.gov/sos2/sra-pub-run-6/ERR084730/ERR084730.4	WGS	Illumina HiSeq 2000	ERP000871	PRJEB2655	ERS049942	SAMEA1033416	SAMEA1033416		SC	ERA087395
ERX062497	479	770	1245	ERR084731	2012-04-27 19:34:23	https://sra-downloadb.st-va.ncbi.nlm.nih.gov/sos2/sra-pub-run-6/ERR084731/ERR084731.5	WGS	Illumina HiSeq 2000	ERP000871	PRJEB2655	ERS049943	SAMEA1033438	SAMEA1033438		SC	ERA087395
ERX062498	479	770	130	ERR084732	2012-04-27 19:34:23	https://sra-downloadb.st-va.ncbi.nlm.nih.gov/sos2/sra-pub-run-6/ERR084732/ERR084732.3	WGS	Illumina HiSeq 2000	ERP000871	PRJEB2655	ERS049944	SAMEA1033370	SAMEA1033370		SC	ERA087395
ERX062499	479	770	130	ERR084733	2012-04-27 19:34:23	https://sra-downloadb.st-va.ncbi.nlm.nih.gov/sos2/sra-pub-run-6/ERR084733/ERR084733.3	WGS	Illumina HiSeq 2000	ERP000871	PRJEB2655	ERS049945	SAMEA1033392	SAMEA1033392		SC	ERA087395
ERX062500	479	770	1764	ERR084734	2012-04-27 19:34:23	https://sra-downloadb.st-va.ncbi.nlm.nih.gov/sos2/sra-pub-run-6/ERR084734/ERR084734.4	WGS	Illumina HiSeq 2000	ERP000871	PRJEB2655	ERS049946	SAMEA1033386	SAMEA1033386		SC	ERA087395
ERX062503	479	770	1764	ERR084737	2012-04-27 19:34:24	https://sra-downloadb.st-va.ncbi.nlm.nih.gov/sos2/sra-pub-run-6/ERR084737/ERR084737.4	WGS	Illumina HiSeq 2000	ERP000871	PRJEB2655	ERS049949	SAMEA1033275	SAMEA1033275		SC	ERA087395
ERX062504	479	770	1245	ERR084738	2012-04-27 19:34:24	https://sra-downloadb.st-va.ncbi.nlm.nih.gov/sos2/sra-pub-run-6/ERR084738/ERR084738.3	WGS	Illumina HiSeq 2000	ERP000871	PRJEB2655	ERS049950	SAMEA1033283	SAMEA1033283		SC	ERA087395
ERX062505	479	770	1943	ERR084739	2012-04-27 19:34:24	https://sra-downloadb.st-va.ncbi.nlm.nih.gov/sos2/sra-pub-run-6/ERR084739/ERR084739.3	WGS	Illumina HiSeq 2000	ERP000871	PRJEB2655	ERS049951	SAMEA1033303	SAMEA1033303		SC	ERA087395
ERX062506	479	770	130	ERR084740	2012-04-27 19:34:24	https://sra-downloadb.st-va.ncbi.nlm.nih.gov/sos2/sra-pub-run-6/ERR084740/ERR084740.3	WGS	Illumina HiSeq 2000	ERP000871	PRJEB2655	ERS049952	SAMEA1033324	SAMEA1033324		SC	ERA087395
ERX062507	479	770	130	ERR084741	2012-04-27 19:34:25	https://sra-downloadb.st-va.ncbi.nlm.nih.gov/sos2/sra-pub-run-6/ERR084741/ERR084741.3	WGS	Illumina HiSeq 2000	ERP000871	PRJEB2655	ERS049953	SAMEA1033349	SAMEA1033349		SC	ERA087395
ERX062508	479	770	130	ERR084742	2012-04-27 19:34:25	https://sra-downloadb.st-va.ncbi.nlm.nih.gov/sos2/sra-pub-run-6/ERR084742/ERR084742.3	WGS	Illumina HiSeq 2000	ERP000871	PRJEB2655	ERS049954	SAMEA1033364	SAMEA1033364		SC	ERA087395
ERX062509	479	770	130	ERR084743	2012-04-27 19:34:25	https://sra-downloadb.st-va.ncbi.nlm.nih.gov/sos2/sra-pub-run-6/ERR084743/ERR084743.3	WGS	Illumina HiSeq 2000	ERP000871	PRJEB2655	ERS049955	SAMEA1033380	SAMEA1033380		SC	ERA087395
ERX062510	479	770	130	ERR084744	2012-04-27 19:34:25	https://sra-downloadb.st-va.ncbi.nlm.nih.gov/sos2/sra-pub-run-6/ERR084744/ERR084744.3	WGS	Illumina HiSeq 2000	ERP000871	PRJEB2655	ERS049956	SAMEA1033403	SAMEA1033403		SC	ERA087395
ERX062511	479	770	425	ERR084745	2012-04-27 19:34:25	https://sra-downloadb.st-va.ncbi.nlm.nih.gov/sos2/sra-pub-run-6/ERR084745/ERR084745.4	WGS	Illumina HiSeq 2000	ERP000871	PRJEB2655	ERS049957	SAMEA1033415	SAMEA1033415		SC	ERA087395
ERX062512	479	737	1526	ERR084746	2012-04-27 19:34:26	https://sra-downloadb.st-va.ncbi.nlm.nih.gov/sos2/sra-pub-run-3/ERR084746/ERR084746.3	WGS	Illumina HiSeq 2000	ERP000871	PRJEB2655	ERS049958	SAMEA1033432	SAMEA1033432		SC	ERA087395
ERX062513	479	770	425	ERR084747	2012-04-27 19:34:26	https://sra-downloadb.st-va.ncbi.nlm.nih.gov/sos2/sra-pub-run-3/ERR084747/ERR084747.4	WGS	Illumina HiSeq 2000	ERP000871	PRJEB2655	ERS049959	SAMEA1033456	SAMEA1033456		SC	ERA087395
ERX062514	479	770	130	ERR084748	2012-04-27 19:34:26	https://sra-downloadb.st-va.ncbi.nlm.nih.gov/sos2/sra-pub-run-3/ERR084748/ERR084748.4	WGS	Illumina HiSeq 2000	ERP000871	PRJEB2655	ERS049960	SAMEA1033444	SAMEA1033444		SC	ERA087395
ERX062515	479	770	425	ERR084749	2012-04-27 19:34:26	https://sra-downloadb.st-va.ncbi.nlm.nih.gov/sos2/sra-pub-run-3/ERR084749/ERR084749.3	WGS	Illumina HiSeq 2000	ERP000871	PRJEB2655	ERS049961	SAMEA1033459	SAMEA1033459		SC	ERA087395
ERX062516	479	635	130	ERR084750	2012-04-27 19:34:26	https://sra-downloadb.st-va.ncbi.nlm.nih.gov/sos2/sra-pub-run-3/ERR084750/ERR084750.3	WGS	Illumina HiSeq 2000	ERP000871	PRJEB2655	ERS049962	SAMEA1033251	SAMEA1033251		SC	ERA087395
ERX062517	479	770	130	ERR084751	2012-04-27 19:34:27	https://sra-downloadb.st-va.ncbi.nlm.nih.gov/sos2/sra-pub-run-3/ERR084751/ERR084751.3	WGS	Illumina HiSeq 2000	ERP000871	PRJEB2655	ERS049963	SAMEA1033270	SAMEA1033270		SC	ERA087395
ERX062518	479	770	130	ERR084752	2012-04-27 19:34:27	https://sra-downloadb.st-va.ncbi.nlm.nih.gov/sos2/sra-pub-run-3/ERR084752/ERR084752.3	WGS	Illumina HiSeq 2000	ERP000871	PRJEB2655	ERS049964	SAMEA1033228	SAMEA1033228		SC	ERA087395
ERX062519	479	770	1945	ERR084753	2012-04-27 19:34:27	https://sra-downloadb.st-va.ncbi.nlm.nih.gov/sos2/sra-pub-run-3/ERR084753/ERR084753.3	WGS	Illumina HiSeq 2000	ERP000871	PRJEB2655	ERS049965	SAMEA1033245	SAMEA1033245		SC	ERA087395
ERX062520	479	770	1945	ERR084754	2012-04-27 19:34:27	https://sra-downloadb.st-va.ncbi.nlm.nih.gov/sos2/sra-pub-run-3/ERR084754/ERR084754.3	WGS	Illumina HiSeq 2000	ERP000871	PRJEB2655	ERS049966	SAMEA1033339	SAMEA1033339		SC	ERA087395
ERX062521	479	770	1946	ERR084755	2012-04-27 19:34:27	https://sra-downloadb.st-va.ncbi.nlm.nih.gov/sos2/sra-pub-run-3/ERR084755/ERR084755.3	WGS	Illumina HiSeq 2000	ERP000871	PRJEB2655	ERS049967	SAMEA1033353	SAMEA1033353		SC	ERA087395
ERX062522	479	770	-	ERR084756	2012-04-27 19:34:28	https://sra-downloadb.st-va.ncbi.nlm.nih.gov/sos2/sra-pub-run-3/ERR084756/ERR084756.3	WGS	Illumina HiSeq 2000	ERP000871	PRJEB2655	ERS049968	SAMEA1033345	SAMEA1033345		SC	ERA087395
ERX062523	479	770	130	ERR084757	2012-04-27 19:34:28	https://sra-downloadb.st-va.ncbi.nlm.nih.gov/sos2/sra-pub-run-3/ERR084757/ERR084757.3	WGS	Illumina HiSeq 2000	ERP000871	PRJEB2655	ERS049969	SAMEA1033281	SAMEA1033281		SC	ERA087395
ERX062524	479	770	130	ERR084758	2012-04-27 19:34:28	https://sra-downloadb.st-va.ncbi.nlm.nih.gov/sos2/sra-pub-run-3/ERR084758/ERR084758.2	WGS	Illumina HiSeq 2000	ERP000871	PRJEB2655	ERS049970	SAMEA1033318	SAMEA1033318		SC	ERA087395
ERX062525	479	770	130	ERR084759	2012-04-27 19:34:28	https://sra-downloadb.st-va.ncbi.nlm.nih.gov/sos2/sra-pub-run-3/ERR084759/ERR084759.2	WGS	Illumina HiSeq 2000	ERP000871	PRJEB2655	ERS049971	SAMEA1033334	SAMEA1033334		SC	ERA087395
ERX062526	479	770	130	ERR084760	2012-04-27 19:34:28	https://sra-downloadb.st-va.ncbi.nlm.nih.gov/sos2/sra-pub-run-3/ERR084760/ERR084760.3	WGS	Illumina HiSeq 2000	ERP000871	PRJEB2655	ERS049972	SAMEA1033327	SAMEA1033327		SC	ERA087395
ERX062527	479	770	130	ERR084761	2012-04-27 19:34:29	https://sra-downloadb.st-va.ncbi.nlm.nih.gov/sos2/sra-pub-run-3/ERR084761/ERR084761.2	WGS	Illumina HiSeq 2000	ERP000871	PRJEB2655	ERS049973	SAMEA1033346	SAMEA1033346		SC	ERA087395
ERX062528	479	770	130	ERR084762	2012-04-27 19:34:29	https://sra-downloadb.st-va.ncbi.nlm.nih.gov/sos2/sra-pub-run-3/ERR084762/ERR084762.2	WGS	Illumina HiSeq 2000	ERP000871	PRJEB2655	ERS049974	SAMEA1033220	SAMEA1033220		SC	ERA087395
ERX062529	479	770	130	ERR084763	2012-04-27 19:34:29	https://sra-downloadb.st-va.ncbi.nlm.nih.gov/sos2/sra-pub-run-3/ERR084763/ERR084763.3	WGS	Illumina HiSeq 2000	ERP000871	PRJEB2655	ERS049975	SAMEA1033244	SAMEA1033244		SC	ERA087395
ERX062530	479	770	130	ERR084764	2012-04-27 19:34:29	https://sra-downloadb.st-va.ncbi.nlm.nih.gov/sos2/sra-pub-run-3/ERR084764/ERR084764.3	WGS	Illumina HiSeq 2000	ERP000871	PRJEB2655	ERS049976	SAMEA1033258	SAMEA1033258		SC	ERA087395
ERX062531	479	770	3139	ERR084765	2012-04-27 19:34:29	https://sra-downloadb.st-va.ncbi.nlm.nih.gov/sos2/sra-pub-run-3/ERR084765/ERR084765.2	WGS	Illumina HiSeq 2000	ERP000871	PRJEB2655	ERS049977	SAMEA1033277	SAMEA1033277		SC	ERA087395
ERX062532	479	770	1562	ERR084766	2012-04-27 19:34:30	https://sra-downloadb.st-va.ncbi.nlm.nih.gov/sos2/sra-pub-run-3/ERR084766/ERR084766.2	WGS	Illumina HiSeq 2000	ERP000871	PRJEB2655	ERS049978	SAMEA1033460	SAMEA1033460		SC	ERA087395
ERX062533	479	770	130	ERR084767	2012-04-27 19:34:30	https://sra-downloadb.st-va.ncbi.nlm.nih.gov/sos2/sra-pub-run-6/ERR084767/ERR084767.2	WGS	Illumina HiSeq 2000	ERP000871	PRJEB2655	ERS049979	SAMEA1033473	SAMEA1033473		SC	ERA087395
ERX062534	479	770	130	ERR084768	2012-04-27 19:34:30	https://sra-downloadb.st-va.ncbi.nlm.nih.gov/sos2/sra-pub-run-6/ERR084768/ERR084768.3	WGS	Illumina HiSeq 2000	ERP000871	PRJEB2655	ERS049980	SAMEA1033466	SAMEA1033466		SC	ERA087395
ERX062535	479	770	130	ERR084769	2012-04-27 19:34:30	https://sra-downloadb.st-va.ncbi.nlm.nih.gov/sos2/sra-pub-run-6/ERR084769/ERR084769.2	WGS	Illumina HiSeq 2000	ERP000871	PRJEB2655	ERS049981	SAMEA1033407	SAMEA1033407		SC	ERA087395
ERX062536	479	770	130	ERR084770	2012-04-27 19:34:30	https://sra-downloadb.st-va.ncbi.nlm.nih.gov/sos2/sra-pub-run-6/ERR084770/ERR084770.2	WGS	Illumina HiSeq 2000	ERP000871	PRJEB2655	ERS049982	SAMEA1033427	SAMEA1033427		SC	ERA087395
ERX062537	479	770	130	ERR084771	2012-04-27 19:34:31	https://sra-downloadb.st-va.ncbi.nlm.nih.gov/sos2/sra-pub-run-6/ERR084771/ERR084771.2	WGS	Illumina HiSeq 2000	ERP000871	PRJEB2655	ERS049983	SAMEA1033436	SAMEA1033436		SC	ERA087395
ERX062538	479	770	130	ERR084772	2012-04-27 19:34:31	https://sra-downloadb.st-va.ncbi.nlm.nih.gov/sos2/sra-pub-run-6/ERR084772/ERR084772.3	WGS	Illumina HiSeq 2000	ERP000871	PRJEB2655	ERS049984	SAMEA1033375	SAMEA1033375		SC	ERA087395
ERX062539	479	770	130	ERR084773	2012-04-27 19:34:31	https://sra-downloadb.st-va.ncbi.nlm.nih.gov/sos2/sra-pub-run-6/ERR084773/ERR084773.2	WGS	Illumina HiSeq 2000	ERP000871	PRJEB2655	ERS049985	SAMEA1033394	SAMEA1033394		SC	ERA087395
ERX062540	479	770	130	ERR084774	2012-04-27 19:34:31	https://sra-downloadb.st-va.ncbi.nlm.nih.gov/sos2/sra-pub-run-6/ERR084774/ERR084774.3	WGS	Illumina HiSeq 2000	ERP000871	PRJEB2655	ERS049986	SAMEA1033333	SAMEA1033333		SC	ERA087395
ERX063166	479	770	1	ERR085400	2012-04-15 03:49:36	https://sra-downloadb.st-va.ncbi.nlm.nih.gov/sos2/sra-pub-run-6/ERR085400/ERR085400.4	WGS	Illumina HiSeq 2000	ERP000985	PRJEB2737	ERS069480	SAMEA1094524	SAMEA1094524		SC	ERA087405
ERX063167	479	770	2371	ERR085401	2012-04-15 03:49:36	https://sra-downloadb.st-va.ncbi.nlm.nih.gov/sos2/sra-pub-run-6/ERR085401/ERR085401.3	WGS	Illumina HiSeq 2000	ERP000985	PRJEB2737	ERS069481	SAMEA1094528	SAMEA1094528		SC	ERA087405
ERX063168	479	770	2371	ERR085402	2012-04-15 03:49:36	https://sra-downloadb.st-va.ncbi.nlm.nih.gov/sos2/sra-pub-run-6/ERR085402/ERR085402.4	WGS	Illumina HiSeq 2000	ERP000985	PRJEB2737	ERS069482	SAMEA1094535	SAMEA1094535		SC	ERA087405
ERX063169	479	770	2371	ERR085403	2012-04-15 03:49:36	https://sra-downloadb.st-va.ncbi.nlm.nih.gov/sos2/sra-pub-run-6/ERR085403/ERR085403.4	WGS	Illumina HiSeq 2000	ERP000985	PRJEB2737	ERS069483	SAMEA1094532	SAMEA1094532		SC	ERA087405
ERX063170	479	770	2371	ERR085404	2012-04-15 03:49:36	https://sra-downloadb.st-va.ncbi.nlm.nih.gov/sos2/sra-pub-run-6/ERR085404/ERR085404.4	WGS	Illumina HiSeq 2000	ERP000985	PRJEB2737	ERS069484	SAMEA1094534	SAMEA1094534		SC	ERA087405
ERX063171	479	770	2371	ERR085405	2012-04-15 03:49:36	https://sra-downloadb.st-va.ncbi.nlm.nih.gov/sos2/sra-pub-run-6/ERR085405/ERR085405.4	WGS	Illumina HiSeq 2000	ERP000985	PRJEB2737	ERS069485	SAMEA1094527	SAMEA1094527		SC	ERA087405
ERX063172	479	770	2371	ERR085406	2012-04-15 03:49:36	https://sra-downloadb.st-va.ncbi.nlm.nih.gov/sos2/sra-pub-run-6/ERR085406/ERR085406.4	WGS	Illumina HiSeq 2000	ERP000985	PRJEB2737	ERS069486	SAMEA1094541	SAMEA1094541		SC	ERA087405
ERX063173	479	770	2371	ERR085407	2012-04-15 03:49:36	https://sra-downloadb.st-va.ncbi.nlm.nih.gov/sos2/sra-pub-run-6/ERR085407/ERR085407.4	WGS	Illumina HiSeq 2000	ERP000985	PRJEB2737	ERS069487	SAMEA1094536	SAMEA1094536		SC	ERA087405
ERX063174	479	770	2371	ERR085408	2012-04-15 03:49:36	https://sra-downloadb.st-va.ncbi.nlm.nih.gov/sos2/sra-pub-run-6/ERR085408/ERR085408.5	WGS	Illumina HiSeq 2000	ERP000985	PRJEB2737	ERS069488	SAMEA1094544	SAMEA1094544		SC	ERA087405
ERX063175	479	770	2371	ERR085409	2012-04-15 03:49:36	https://sra-downloadb.st-va.ncbi.nlm.nih.gov/sos2/sra-pub-run-6/ERR085409/ERR085409.5	WGS	Illumina HiSeq 2000	ERP000985	PRJEB2737	ERS069489	SAMEA1094525	SAMEA1094525		SC	ERA087405
ERX063176	479	770	8	ERR085410	2012-04-15 03:49:37	https://sra-downloadb.st-va.ncbi.nlm.nih.gov/sos2/sra-pub-run-6/ERR085410/ERR085410.5	WGS	Illumina HiSeq 2000	ERP000985	PRJEB2737	ERS069490	SAMEA1094530	SAMEA1094530		SC	ERA087405
ERX063177	479	770	2371	ERR085411	2012-04-15 03:49:37	https://sra-downloadb.st-va.ncbi.nlm.nih.gov/sos2/sra-pub-run-6/ERR085411/ERR085411.3	WGS	Illumina HiSeq 2000	ERP000985	PRJEB2737	ERS069491	SAMEA1094539	SAMEA1094539		SC	ERA087405
ERX063178	479	770	22	ERR085412	2012-04-15 03:49:37	https://sra-downloadb.st-va.ncbi.nlm.nih.gov/sos2/sra-pub-run-6/ERR085412/ERR085412.4	WGS	Illumina HiSeq 2000	ERP000985	PRJEB2737	ERS069492	SAMEA1094540	SAMEA1094540		SC	ERA087405
ERX063179	479	770	2371	ERR085413	2012-04-15 03:49:37	https://sra-downloadb.st-va.ncbi.nlm.nih.gov/sos2/sra-pub-run-6/ERR085413/ERR085413.4	WGS	Illumina HiSeq 2000	ERP000985	PRJEB2737	ERS069493	SAMEA1094545	SAMEA1094545		SC	ERA087405
ERX063180	479	770	2371	ERR085414	2012-04-15 03:49:37	https://sra-downloadb.st-va.ncbi.nlm.nih.gov/sos2/sra-pub-run-6/ERR085414/ERR085414.5	WGS	Illumina HiSeq 2000	ERP000985	PRJEB2737	ERS069494	SAMEA1094531	SAMEA1094531		SC	ERA087405
ERX063181	479	770	2371	ERR085415	2012-04-15 03:49:37	https://sra-downloadb.st-va.ncbi.nlm.nih.gov/sos2/sra-pub-run-6/ERR085415/ERR085415.4	WGS	Illumina HiSeq 2000	ERP000985	PRJEB2737	ERS069495	SAMEA1094529	SAMEA1094529		SC	ERA087405
ERX063182	479	770	2371	ERR085416	2012-04-15 03:49:37	https://sra-downloadb.st-va.ncbi.nlm.nih.gov/sos2/sra-pub-run-6/ERR085416/ERR085416.3	WGS	Illumina HiSeq 2000	ERP000985	PRJEB2737	ERS069496	SAMEA1094526	SAMEA1094526		SC	ERA087405
ERX063183	479	770	2371	ERR085417	2012-04-15 03:49:37	https://sra-downloadb.st-va.ncbi.nlm.nih.gov/sos2/sra-pub-run-6/ERR085417/ERR085417.4	WGS	Illumina HiSeq 2000	ERP000985	PRJEB2737	ERS069497	SAMEA1094542	SAMEA1094542		SC	ERA087405
ERX063184	479	770	772	ERR085418	2012-04-15 03:49:37	https://sra-downloadb.st-va.ncbi.nlm.nih.gov/sos2/sra-pub-run-6/ERR085418/ERR085418.4	WGS	Illumina HiSeq 2000	ERP000985	PRJEB2737	ERS069498	SAMEA1094547	SAMEA1094547		SC	ERA087405
ERX063185	479	770	1352	ERR085419	2012-04-15 03:49:37	https://sra-downloadb.st-va.ncbi.nlm.nih.gov/sos2/sra-pub-run-6/ERR085419/ERR085419.3	WGS	Illumina HiSeq 2000	ERP000985	PRJEB2737	ERS069499	SAMEA1094533	SAMEA1094533		SC	ERA087405
ERX063186	479	770	22	ERR085420	2012-04-15 03:49:37	https://sra-downloadb.st-va.ncbi.nlm.nih.gov/sos2/sra-pub-run-6/ERR085420/ERR085420.4	WGS	Illumina HiSeq 2000	ERP000985	PRJEB2737	ERS069500	SAMEA1094537	SAMEA1094537		SC	ERA087405
ERX063187	479	770	22	ERR085421	2012-04-15 03:49:37	https://sra-downloadb.st-va.ncbi.nlm.nih.gov/sos2/sra-pub-run-6/ERR085421/ERR085421.4	WGS	Illumina HiSeq 2000	ERP000985	PRJEB2737	ERS069501	SAMEA1094538	SAMEA1094538		SC	ERA087405
ERX063188	479	770	22	ERR085422	2012-04-15 03:49:37	https://sra-downloadb.st-va.ncbi.nlm.nih.gov/sos2/sra-pub-run-6/ERR085422/ERR085422.5	WGS	Illumina HiSeq 2000	ERP000985	PRJEB2737	ERS069502	SAMEA1094546	SAMEA1094546		SC	ERA087405
ERX063189	479	770	22	ERR085423	2012-04-15 03:49:37	https://sra-downloadb.st-va.ncbi.nlm.nih.gov/sos2/sra-pub-run-6/ERR085423/ERR085423.4	WGS	Illumina HiSeq 2000	ERP000985	PRJEB2737	ERS069503	SAMEA1094543	SAMEA1094543		SC	ERA087405
ERX063815	479	770	8	ERR086049	2012-04-15 03:50:05	https://sra-downloadb.st-va.ncbi.nlm.nih.gov/sos2/sra-pub-run-6/ERR086049/ERR086049.4	WGS	Illumina HiSeq 2000	ERP000916	PRJEB2686	ERS055915	SAMEA1034911	SAMEA1034911		SC	ERA087413
ERX063816	479	770	8	ERR086050	2012-04-15 03:50:05	https://sra-downloadb.st-va.ncbi.nlm.nih.gov/sos2/sra-pub-run-6/ERR086050/ERR086050.4	WGS	Illumina HiSeq 2000	ERP000916	PRJEB2686	ERS055916	SAMEA1034928	SAMEA1034928		SC	ERA087413
ERX063817	479	770	8	ERR086051	2012-04-15 03:50:06	https://sra-downloadb.st-va.ncbi.nlm.nih.gov/sos2/sra-pub-run-6/ERR086051/ERR086051.4	WGS	Illumina HiSeq 2000	ERP000916	PRJEB2686	ERS055917	SAMEA1034968	SAMEA1034968		SC	ERA087413
ERX063818	479	770	1572	ERR086052	2012-04-15 03:50:06	https://sra-downloadb.st-va.ncbi.nlm.nih.gov/sos2/sra-pub-run-6/ERR086052/ERR086052.4	WGS	Illumina HiSeq 2000	ERP000916	PRJEB2686	ERS055918	SAMEA1034993	SAMEA1034993		SC	ERA087413
ERX063819	479	770	8	ERR086053	2012-04-15 03:50:06	https://sra-downloadb.st-va.ncbi.nlm.nih.gov/sos2/sra-pub-run-6/ERR086053/ERR086053.4	WGS	Illumina HiSeq 2000	ERP000916	PRJEB2686	ERS055919	SAMEA1034909	SAMEA1034909		SC	ERA087413
ERX063820	479	770	8	ERR086054	2012-04-15 03:50:06	https://sra-downloadb.st-va.ncbi.nlm.nih.gov/sos2/sra-pub-run-6/ERR086054/ERR086054.4	WGS	Illumina HiSeq 2000	ERP000916	PRJEB2686	ERS055920	SAMEA1034992	SAMEA1034992		SC	ERA087413
ERX063821	479	770	8	ERR086055	2012-04-15 03:50:06	https://sra-downloadb.st-va.ncbi.nlm.nih.gov/sos2/sra-pub-run-6/ERR086055/ERR086055.4	WGS	Illumina HiSeq 2000	ERP000916	PRJEB2686	ERS055921	SAMEA1034963	SAMEA1034963		SC	ERA087413
ERX063822	479	770	8	ERR086056	2012-04-15 03:50:08	https://sra-downloadb.st-va.ncbi.nlm.nih.gov/sos2/sra-pub-run-6/ERR086056/ERR086056.4	WGS	Illumina HiSeq 2000	ERP000916	PRJEB2686	ERS055922	SAMEA1034937	SAMEA1034937		SC	ERA087413
ERX063823	479	770	8	ERR086057	2012-04-15 03:50:08	https://sra-downloadb.st-va.ncbi.nlm.nih.gov/sos2/sra-pub-run-6/ERR086057/ERR086057.3	WGS	Illumina HiSeq 2000	ERP000916	PRJEB2686	ERS055923	SAMEA1034905	SAMEA1034905		SC	ERA087413
ERX063824	479	770	8	ERR086058	2012-04-15 03:50:08	https://sra-downloadb.st-va.ncbi.nlm.nih.gov/sos2/sra-pub-run-6/ERR086058/ERR086058.4	WGS	Illumina HiSeq 2000	ERP000916	PRJEB2686	ERS055924	SAMEA1034974	SAMEA1034974		SC	ERA087413
ERX063825	479	770	239	ERR086059	2012-04-15 03:50:09	https://sra-downloadb.st-va.ncbi.nlm.nih.gov/sos2/sra-pub-run-6/ERR086059/ERR086059.4	WGS	Illumina HiSeq 2000	ERP000916	PRJEB2686	ERS055925	SAMEA1034994	SAMEA1034994		SC	ERA087413
ERX063826	479	770	5	ERR086060	2012-04-15 03:50:09	https://sra-downloadb.st-va.ncbi.nlm.nih.gov/sos2/sra-pub-run-6/ERR086060/ERR086060.4	WGS	Illumina HiSeq 2000	ERP000916	PRJEB2686	ERS055926	SAMEA1034962	SAMEA1034962		SC	ERA087413
ERX063827	479	770	8	ERR086061	2012-04-15 03:50:09	https://sra-downloadb.st-va.ncbi.nlm.nih.gov/sos2/sra-pub-run-6/ERR086061/ERR086061.4	WGS	Illumina HiSeq 2000	ERP000916	PRJEB2686	ERS055927	SAMEA1034952	SAMEA1034952		SC	ERA087413
ERX063828	479	770	8	ERR086062	2012-04-15 03:50:09	https://sra-downloadb.st-va.ncbi.nlm.nih.gov/sos2/sra-pub-run-6/ERR086062/ERR086062.4	WGS	Illumina HiSeq 2000	ERP000916	PRJEB2686	ERS055928	SAMEA1034989	SAMEA1034989		SC	ERA087413
ERX063829	479	770	8	ERR086063	2012-04-15 03:50:09	https://sra-downloadb.st-va.ncbi.nlm.nih.gov/sos2/sra-pub-run-6/ERR086063/ERR086063.4	WGS	Illumina HiSeq 2000	ERP000916	PRJEB2686	ERS055929	SAMEA1034917	SAMEA1034917		SC	ERA087413
ERX063830	479	770	8	ERR086064	2012-04-15 03:50:09	https://sra-downloadb.st-va.ncbi.nlm.nih.gov/sos2/sra-pub-run-6/ERR086064/ERR086064.4	WGS	Illumina HiSeq 2000	ERP000916	PRJEB2686	ERS055930	SAMEA1034973	SAMEA1034973		SC	ERA087413
ERX063831	479	770	8	ERR086065	2012-04-15 03:50:09	https://sra-downloadb.st-va.ncbi.nlm.nih.gov/sos2/sra-pub-run-6/ERR086065/ERR086065.4	WGS	Illumina HiSeq 2000	ERP000916	PRJEB2686	ERS055931	SAMEA1034955	SAMEA1034955		SC	ERA087413
ERX063832	479	770	8	ERR086066	2012-04-15 03:50:09	https://sra-downloadb.st-va.ncbi.nlm.nih.gov/sos2/sra-pub-run-6/ERR086066/ERR086066.4	WGS	Illumina HiSeq 2000	ERP000916	PRJEB2686	ERS055932	SAMEA1034934	SAMEA1034934		SC	ERA087413
ERX063833	479	770	8	ERR086067	2012-04-15 03:50:09	https://sra-downloadb.st-va.ncbi.nlm.nih.gov/sos2/sra-pub-run-6/ERR086067/ERR086067.4	WGS	Illumina HiSeq 2000	ERP000916	PRJEB2686	ERS055933	SAMEA1034914	SAMEA1034914		SC	ERA087413
ERX063834	479	770	8	ERR086068	2012-04-15 03:50:09	https://sra-downloadb.st-va.ncbi.nlm.nih.gov/sos2/sra-pub-run-6/ERR086068/ERR086068.4	WGS	Illumina HiSeq 2000	ERP000916	PRJEB2686	ERS055934	SAMEA1034975	SAMEA1034975		SC	ERA087413
ERX063835	479	770	8	ERR086069	2012-04-15 03:50:09	https://sra-downloadb.st-va.ncbi.nlm.nih.gov/sos2/sra-pub-run-6/ERR086069/ERR086069.4	WGS	Illumina HiSeq 2000	ERP000916	PRJEB2686	ERS055935	SAMEA1034950	SAMEA1034950		SC	ERA087413
ERX063836	479	770	8	ERR086070	2012-04-15 03:50:09	https://sra-downloadb.st-va.ncbi.nlm.nih.gov/sos2/sra-pub-run-6/ERR086070/ERR086070.4	WGS	Illumina HiSeq 2000	ERP000916	PRJEB2686	ERS055936	SAMEA1034964	SAMEA1034964		SC	ERA087413
ERX063837	479	770	8	ERR086071	2012-04-15 03:50:09	https://sra-downloadb.st-va.ncbi.nlm.nih.gov/sos2/sra-pub-run-6/ERR086071/ERR086071.4	WGS	Illumina HiSeq 2000	ERP000916	PRJEB2686	ERS055937	SAMEA1034946	SAMEA1034946		SC	ERA087413
ERX063838	479	770	8	ERR086072	2012-04-15 03:50:10	https://sra-downloadb.st-va.ncbi.nlm.nih.gov/sos2/sra-pub-run-6/ERR086072/ERR086072.4	WGS	Illumina HiSeq 2000	ERP000916	PRJEB2686	ERS055938	SAMEA1034916	SAMEA1034916		SC	ERA087413
ERX063839	479	770	8	ERR086073	2012-04-15 03:50:10	https://sra-downloadb.st-va.ncbi.nlm.nih.gov/sos2/sra-pub-run-6/ERR086073/ERR086073.4	WGS	Illumina HiSeq 2000	ERP000916	PRJEB2686	ERS055939	SAMEA1034976	SAMEA1034976		SC	ERA087413
ERX063840	479	770	8	ERR086074	2012-04-15 03:50:10	https://sra-downloadb.st-va.ncbi.nlm.nih.gov/sos2/sra-pub-run-6/ERR086074/ERR086074.4	WGS	Illumina HiSeq 2000	ERP000916	PRJEB2686	ERS055940	SAMEA1034985	SAMEA1034985		SC	ERA087413
ERX063841	479	770	8	ERR086075	2012-04-15 03:50:10	https://sra-downloadb.st-va.ncbi.nlm.nih.gov/sos2/sra-pub-run-6/ERR086075/ERR086075.3	WGS	Illumina HiSeq 2000	ERP000916	PRJEB2686	ERS055941	SAMEA1034979	SAMEA1034979		SC	ERA087413
ERX063842	479	770	8	ERR086076	2012-04-15 03:50:10	https://sra-downloadb.st-va.ncbi.nlm.nih.gov/sos2/sra-pub-run-6/ERR086076/ERR086076.4	WGS	Illumina HiSeq 2000	ERP000916	PRJEB2686	ERS055942	SAMEA1034947	SAMEA1034947		SC	ERA087413
ERX063843	479	770	8	ERR086077	2012-04-15 03:50:10	https://sra-downloadb.st-va.ncbi.nlm.nih.gov/sos2/sra-pub-run-6/ERR086077/ERR086077.4	WGS	Illumina HiSeq 2000	ERP000916	PRJEB2686	ERS055943	SAMEA1034919	SAMEA1034919		SC	ERA087413
ERX063844	479	770	8	ERR086078	2012-04-15 03:50:10	https://sra-downloadb.st-va.ncbi.nlm.nih.gov/sos2/sra-pub-run-6/ERR086078/ERR086078.3	WGS	Illumina HiSeq 2000	ERP000916	PRJEB2686	ERS055944	SAMEA1034969	SAMEA1034969		SC	ERA087413
ERX063845	479	770	8	ERR086079	2012-04-15 03:50:10	https://sra-downloadb.st-va.ncbi.nlm.nih.gov/sos2/sra-pub-run-6/ERR086079/ERR086079.3	WGS	Illumina HiSeq 2000	ERP000916	PRJEB2686	ERS055945	SAMEA1034954	SAMEA1034954		SC	ERA087413
ERX063846	479	770	8	ERR086080	2012-04-15 03:50:10	https://sra-downloadb.st-va.ncbi.nlm.nih.gov/sos2/sra-pub-run-6/ERR086080/ERR086080.4	WGS	Illumina HiSeq 2000	ERP000916	PRJEB2686	ERS055946	SAMEA1034924	SAMEA1034924		SC	ERA087413
ERX063847	479	770	8	ERR086081	2012-04-15 03:50:10	https://sra-downloadb.st-va.ncbi.nlm.nih.gov/sos2/sra-pub-run-6/ERR086081/ERR086081.4	WGS	Illumina HiSeq 2000	ERP000916	PRJEB2686	ERS055947	SAMEA1034944	SAMEA1034944		SC	ERA087413
ERX063848	479	770	8	ERR086082	2012-04-15 03:50:10	https://sra-downloadb.st-va.ncbi.nlm.nih.gov/sos2/sra-pub-run-6/ERR086082/ERR086082.4	WGS	Illumina HiSeq 2000	ERP000916	PRJEB2686	ERS055948	SAMEA1034918	SAMEA1034918		SC	ERA087413
ERX063849	479	770	8	ERR086083	2012-04-15 03:50:10	https://sra-downloadb.st-va.ncbi.nlm.nih.gov/sos2/sra-pub-run-6/ERR086083/ERR086083.4	WGS	Illumina HiSeq 2000	ERP000916	PRJEB2686	ERS055949	SAMEA1034987	SAMEA1034987		SC	ERA087413
ERX063850	479	770	8	ERR086084	2012-04-15 03:50:11	https://sra-downloadb.st-va.ncbi.nlm.nih.gov/sos2/sra-pub-run-6/ERR086084/ERR086084.4	WGS	Illumina HiSeq 2000	ERP000916	PRJEB2686	ERS055950	SAMEA1034984	SAMEA1034984		SC	ERA087413
ERX063851	479	770	8	ERR086085	2012-04-15 03:50:11	https://sra-downloadb.st-va.ncbi.nlm.nih.gov/sos2/sra-pub-run-6/ERR086085/ERR086085.4	WGS	Illumina HiSeq 2000	ERP000916	PRJEB2686	ERS055951	SAMEA1034913	SAMEA1034913		SC	ERA087413
ERX063852	479	770	8	ERR086086	2012-04-15 03:50:11	https://sra-downloadb.st-va.ncbi.nlm.nih.gov/sos2/sra-pub-run-6/ERR086086/ERR086086.4	WGS	Illumina HiSeq 2000	ERP000916	PRJEB2686	ERS055952	SAMEA1034906	SAMEA1034906		SC	ERA087413
ERX063853	479	770	8	ERR086087	2012-04-15 03:50:11	https://sra-downloadb.st-va.ncbi.nlm.nih.gov/sos2/sra-pub-run-6/ERR086087/ERR086087.4	WGS	Illumina HiSeq 2000	ERP000916	PRJEB2686	ERS055953	SAMEA1034931	SAMEA1034931		SC	ERA087413
ERX063854	479	770	8	ERR086088	2012-04-15 03:50:11	https://sra-downloadb.st-va.ncbi.nlm.nih.gov/sos2/sra-pub-run-6/ERR086088/ERR086088.4	WGS	Illumina HiSeq 2000	ERP000916	PRJEB2686	ERS055954	SAMEA1034957	SAMEA1034957		SC	ERA087413
ERX063855	479	770	8	ERR086089	2012-04-15 03:50:11	https://sra-downloadb.st-va.ncbi.nlm.nih.gov/sos2/sra-pub-run-6/ERR086089/ERR086089.4	WGS	Illumina HiSeq 2000	ERP000916	PRJEB2686	ERS055955	SAMEA1034983	SAMEA1034983		SC	ERA087413
ERX063856	479	770	8	ERR086090	2012-04-15 03:50:11	https://sra-downloadb.st-va.ncbi.nlm.nih.gov/sos2/sra-pub-run-6/ERR086090/ERR086090.4	WGS	Illumina HiSeq 2000	ERP000916	PRJEB2686	ERS055956	SAMEA1034920	SAMEA1034920		SC	ERA087413
ERX063857	479	770	8	ERR086091	2012-04-15 03:50:11	https://sra-downloadb.st-va.ncbi.nlm.nih.gov/sos2/sra-pub-run-6/ERR086091/ERR086091.4	WGS	Illumina HiSeq 2000	ERP000916	PRJEB2686	ERS055958	SAMEA1034929	SAMEA1034929		SC	ERA087413
ERX063858	479	770	8	ERR086092	2012-04-15 03:50:11	https://sra-downloadb.st-va.ncbi.nlm.nih.gov/sos2/sra-pub-run-6/ERR086092/ERR086092.4	WGS	Illumina HiSeq 2000	ERP000916	PRJEB2686	ERS055959	SAMEA1034991	SAMEA1034991		SC	ERA087413
ERX063859	479	770	8	ERR086093	2012-04-15 03:50:11	https://sra-downloadb.st-va.ncbi.nlm.nih.gov/sos2/sra-pub-run-6/ERR086093/ERR086093.4	WGS	Illumina HiSeq 2000	ERP000916	PRJEB2686	ERS055960	SAMEA1034958	SAMEA1034958		SC	ERA087413
ERX063860	479	770	8	ERR086094	2012-04-15 03:50:11	https://sra-downloadb.st-va.ncbi.nlm.nih.gov/sos2/sra-pub-run-6/ERR086094/ERR086094.4	WGS	Illumina HiSeq 2000	ERP000916	PRJEB2686	ERS055961	SAMEA1034938	SAMEA1034938		SC	ERA087413
ERX063861	479	770	8	ERR086095	2012-04-15 03:50:11	https://sra-downloadb.st-va.ncbi.nlm.nih.gov/sos2/sra-pub-run-6/ERR086095/ERR086095.4	WGS	Illumina HiSeq 2000	ERP000916	PRJEB2686	ERS055962	SAMEA1034915	SAMEA1034915		SC	ERA087413
ERX063862	479	770	8	ERR086096	2012-04-15 03:50:12	https://sra-downloadb.st-va.ncbi.nlm.nih.gov/sos2/sra-pub-run-6/ERR086096/ERR086096.4	WGS	Illumina HiSeq 2000	ERP000916	PRJEB2686	ERS055963	SAMEA1034912	SAMEA1034912		SC	ERA087413
ERX063863	479	770	8	ERR086097	2012-04-15 03:50:12	https://sra-downloadb.st-va.ncbi.nlm.nih.gov/sos2/sra-pub-run-6/ERR086097/ERR086097.4	WGS	Illumina HiSeq 2000	ERP000916	PRJEB2686	ERS055965	SAMEA1034949	SAMEA1034949		SC	ERA087413
ERX063864	479	770	5	ERR086098	2012-04-15 03:50:12	https://sra-downloadb.st-va.ncbi.nlm.nih.gov/sos2/sra-pub-run-6/ERR086098/ERR086098.4	WGS	Illumina HiSeq 2000	ERP000916	PRJEB2686	ERS055966	SAMEA1034925	SAMEA1034925		SC	ERA087413
ERX063865	479	770	8	ERR086099	2012-04-15 03:50:12	https://sra-downloadb.st-va.ncbi.nlm.nih.gov/sos2/sra-pub-run-6/ERR086099/ERR086099.4	WGS	Illumina HiSeq 2000	ERP000916	PRJEB2686	ERS055967	SAMEA1034908	SAMEA1034908		SC	ERA087413
ERX063866	479	770	8	ERR086100	2012-04-15 03:50:12	https://sra-downloadb.st-va.ncbi.nlm.nih.gov/sos2/sra-pub-run-6/ERR086100/ERR086100.4	WGS	Illumina HiSeq 2000	ERP000916	PRJEB2686	ERS055968	SAMEA1034978	SAMEA1034978		SC	ERA087413
ERX063867	479	770	8	ERR086101	2012-04-15 03:50:12	https://sra-downloadb.st-va.ncbi.nlm.nih.gov/sos2/sra-pub-run-6/ERR086101/ERR086101.4	WGS	Illumina HiSeq 2000	ERP000916	PRJEB2686	ERS055969	SAMEA1034988	SAMEA1034988		SC	ERA087413
ERX063868	479	770	8	ERR086102	2012-04-15 03:50:12	https://sra-downloadb.st-va.ncbi.nlm.nih.gov/sos2/sra-pub-run-6/ERR086102/ERR086102.4	WGS	Illumina HiSeq 2000	ERP000916	PRJEB2686	ERS055970	SAMEA1034936	SAMEA1034936		SC	ERA087413
ERX063869	479	770	8	ERR086103	2012-04-15 03:50:12	https://sra-downloadb.st-va.ncbi.nlm.nih.gov/sos2/sra-pub-run-6/ERR086103/ERR086103.4	WGS	Illumina HiSeq 2000	ERP000916	PRJEB2686	ERS055972	SAMEA1034971	SAMEA1034971		SC	ERA087413
ERX063870	479	770	8	ERR086104	2012-04-15 03:50:12	https://sra-downloadb.st-va.ncbi.nlm.nih.gov/sos2/sra-pub-run-6/ERR086104/ERR086104.4	WGS	Illumina HiSeq 2000	ERP000916	PRJEB2686	ERS055974	SAMEA1034981	SAMEA1034981		SC	ERA087413
ERX063871	479	770	8	ERR086105	2012-04-15 03:50:12	https://sra-downloadb.st-va.ncbi.nlm.nih.gov/sos2/sra-pub-run-6/ERR086105/ERR086105.4	WGS	Illumina HiSeq 2000	ERP000916	PRJEB2686	ERS055975	SAMEA1034948	SAMEA1034948		SC	ERA087413
ERX063872	479	770	8	ERR086106	2012-04-15 03:50:12	https://sra-downloadb.st-va.ncbi.nlm.nih.gov/sos2/sra-pub-run-6/ERR086106/ERR086106.4	WGS	Illumina HiSeq 2000	ERP000916	PRJEB2686	ERS055976	SAMEA1034922	SAMEA1034922		SC	ERA087413
ERX063873	479	770	8	ERR086107	2012-04-15 03:50:13	https://sra-downloadb.st-va.ncbi.nlm.nih.gov/sos2/sra-pub-run-6/ERR086107/ERR086107.4	WGS	Illumina HiSeq 2000	ERP000916	PRJEB2686	ERS055977	SAMEA1034921	SAMEA1034921		SC	ERA087413
ERX063874	479	770	8	ERR086108	2012-04-15 03:50:13	https://sra-downloadb.st-va.ncbi.nlm.nih.gov/sos2/sra-pub-run-6/ERR086108/ERR086108.4	WGS	Illumina HiSeq 2000	ERP000916	PRJEB2686	ERS055978	SAMEA1034995	SAMEA1034995		SC	ERA087413
ERX063875	479	770	8	ERR086109	2012-04-15 03:50:13	https://sra-downloadb.st-va.ncbi.nlm.nih.gov/sos2/sra-pub-run-6/ERR086109/ERR086109.4	WGS	Illumina HiSeq 2000	ERP000916	PRJEB2686	ERS055979	SAMEA1034965	SAMEA1034965		SC	ERA087413
ERX063876	479	770	8	ERR086110	2012-04-15 03:50:13	https://sra-downloadb.st-va.ncbi.nlm.nih.gov/sos2/sra-pub-run-6/ERR086110/ERR086110.4	WGS	Illumina HiSeq 2000	ERP000916	PRJEB2686	ERS055980	SAMEA1034933	SAMEA1034933		SC	ERA087413
ERX063877	479	770	8	ERR086111	2012-04-15 03:50:13	https://sra-downloadb.st-va.ncbi.nlm.nih.gov/sos2/sra-pub-run-6/ERR086111/ERR086111.3	WGS	Illumina HiSeq 2000	ERP000916	PRJEB2686	ERS055981	SAMEA1034956	SAMEA1034956		SC	ERA087413
ERX063878	479	770	8	ERR086112	2012-04-15 03:50:14	https://sra-downloadb.st-va.ncbi.nlm.nih.gov/sos2/sra-pub-run-6/ERR086112/ERR086112.4	WGS	Illumina HiSeq 2000	ERP000916	PRJEB2686	ERS055982	SAMEA1034980	SAMEA1034980		SC	ERA087413
ERX063879	479	770	8	ERR086113	2012-04-15 03:50:14	https://sra-downloadb.st-va.ncbi.nlm.nih.gov/sos2/sra-pub-run-6/ERR086113/ERR086113.3	WGS	Illumina HiSeq 2000	ERP000916	PRJEB2686	ERS055983	SAMEA1034903	SAMEA1034903		SC	ERA087413
ERX063880	479	770	8	ERR086114	2012-04-15 03:50:15	https://sra-downloadb.st-va.ncbi.nlm.nih.gov/sos2/sra-pub-run-6/ERR086114/ERR086114.4	WGS	Illumina HiSeq 2000	ERP000916	PRJEB2686	ERS055984	SAMEA1034927	SAMEA1034927		SC	ERA087413
ERX063881	479	770	8	ERR086115	2012-04-15 03:50:15	https://sra-downloadb.st-va.ncbi.nlm.nih.gov/sos2/sra-pub-run-6/ERR086115/ERR086115.3	WGS	Illumina HiSeq 2000	ERP000916	PRJEB2686	ERS055985	SAMEA1034945	SAMEA1034945		SC	ERA087413
ERX063882	479	770	1540	ERR086116	2012-04-15 03:50:15	https://sra-downloadb.st-va.ncbi.nlm.nih.gov/sos2/sra-pub-run-6/ERR086116/ERR086116.4	WGS	Illumina HiSeq 2000	ERP000916	PRJEB2686	ERS055986	SAMEA1034966	SAMEA1034966		SC	ERA087413
ERX063883	479	770	1540	ERR086117	2012-04-15 03:50:15	https://sra-downloadb.st-va.ncbi.nlm.nih.gov/sos2/sra-pub-run-6/ERR086117/ERR086117.4	WGS	Illumina HiSeq 2000	ERP000916	PRJEB2686	ERS055987	SAMEA1034990	SAMEA1034990		SC	ERA087413
ERX063884	479	770	8	ERR086118	2012-04-15 03:50:15	https://sra-downloadb.st-va.ncbi.nlm.nih.gov/sos2/sra-pub-run-6/ERR086118/ERR086118.3	WGS	Illumina HiSeq 2000	ERP000916	PRJEB2686	ERS055988	SAMEA1034902	SAMEA1034902		SC	ERA087413
ERX063885	479	770	8	ERR086119	2012-04-15 03:50:18	https://sra-downloadb.st-va.ncbi.nlm.nih.gov/sos2/sra-pub-run-6/ERR086119/ERR086119.3	WGS	Illumina HiSeq 2000	ERP000916	PRJEB2686	ERS055989	SAMEA1034932	SAMEA1034932		SC	ERA087413
ERX063886	479	770	8	ERR086120	2012-04-15 03:50:18	https://sra-downloadb.st-va.ncbi.nlm.nih.gov/sos2/sra-pub-run-6/ERR086120/ERR086120.4	WGS	Illumina HiSeq 2000	ERP000916	PRJEB2686	ERS055990	SAMEA1034939	SAMEA1034939		SC	ERA087413
ERX063887	479	770	8	ERR086121	2012-04-15 03:50:18	https://sra-downloadb.st-va.ncbi.nlm.nih.gov/sos2/sra-pub-run-6/ERR086121/ERR086121.4	WGS	Illumina HiSeq 2000	ERP000916	PRJEB2686	ERS055991	SAMEA1034961	SAMEA1034961		SC	ERA087413
ERX063888	479	770	8	ERR086122	2012-04-15 03:50:19	https://sra-downloadb.st-va.ncbi.nlm.nih.gov/sos2/sra-pub-run-6/ERR086122/ERR086122.4	WGS	Illumina HiSeq 2000	ERP000916	PRJEB2686	ERS055992	SAMEA1034970	SAMEA1034970		SC	ERA087413
ERX063889	479	770	8	ERR086123	2012-04-15 03:50:19	https://sra-downloadb.st-va.ncbi.nlm.nih.gov/sos2/sra-pub-run-6/ERR086123/ERR086123.3	WGS	Illumina HiSeq 2000	ERP000916	PRJEB2686	ERS055993	SAMEA1034907	SAMEA1034907		SC	ERA087413
ERX063890	479	770	8	ERR086124	2012-04-15 03:50:19	https://sra-downloadb.st-va.ncbi.nlm.nih.gov/sos2/sra-pub-run-6/ERR086124/ERR086124.4	WGS	Illumina HiSeq 2000	ERP000916	PRJEB2686	ERS055994	SAMEA1034930	SAMEA1034930		SC	ERA087413
ERX063891	479	770	8	ERR086125	2012-04-15 03:50:19	https://sra-downloadb.st-va.ncbi.nlm.nih.gov/sos2/sra-pub-run-6/ERR086125/ERR086125.4	WGS	Illumina HiSeq 2000	ERP000916	PRJEB2686	ERS055995	SAMEA1034951	SAMEA1034951		SC	ERA087413
ERX063892	479	770	8	ERR086126	2012-04-15 03:50:19	https://sra-downloadb.st-va.ncbi.nlm.nih.gov/sos2/sra-pub-run-6/ERR086126/ERR086126.4	WGS	Illumina HiSeq 2000	ERP000916	PRJEB2686	ERS055996	SAMEA1034967	SAMEA1034967		SC	ERA087413
ERX063893	479	770	8	ERR086127	2012-04-15 03:50:19	https://sra-downloadb.st-va.ncbi.nlm.nih.gov/sos2/sra-pub-run-6/ERR086127/ERR086127.3	WGS	Illumina HiSeq 2000	ERP000916	PRJEB2686	ERS055997	SAMEA1034986	SAMEA1034986		SC	ERA087413
ERX063894	479	770	8	ERR086128	2012-04-15 03:50:20	https://sra-downloadb.st-va.ncbi.nlm.nih.gov/sos2/sra-pub-run-6/ERR086128/ERR086128.3	WGS	Illumina HiSeq 2000	ERP000916	PRJEB2686	ERS055998	SAMEA1034910	SAMEA1034910		SC	ERA087413
ERX063895	479	770	8	ERR086129	2012-04-15 03:50:20	https://sra-downloadb.st-va.ncbi.nlm.nih.gov/sos2/sra-pub-run-6/ERR086129/ERR086129.3	WGS	Illumina HiSeq 2000	ERP000916	PRJEB2686	ERS055999	SAMEA1034941	SAMEA1034941		SC	ERA087413
ERX063896	479	770	8	ERR086130	2012-04-15 03:50:20	https://sra-downloadb.st-va.ncbi.nlm.nih.gov/sos2/sra-pub-run-6/ERR086130/ERR086130.3	WGS	Illumina HiSeq 2000	ERP000916	PRJEB2686	ERS056000	SAMEA1034923	SAMEA1034923		SC	ERA087413
ERX063897	479	770	8	ERR086131	2012-04-15 03:50:20	https://sra-downloadb.st-va.ncbi.nlm.nih.gov/sos2/sra-pub-run-6/ERR086131/ERR086131.3	WGS	Illumina HiSeq 2000	ERP000916	PRJEB2686	ERS056001	SAMEA1034904	SAMEA1034904		SC	ERA087413
ERX063898	479	770	8	ERR086132	2012-04-15 03:50:20	https://sra-downloadb.st-va.ncbi.nlm.nih.gov/sos2/sra-pub-run-6/ERR086132/ERR086132.3	WGS	Illumina HiSeq 2000	ERP000916	PRJEB2686	ERS056002	SAMEA1034982	SAMEA1034982		SC	ERA087413
ERX063899	479	770	8	ERR086133	2012-04-15 03:50:20	https://sra-downloadb.st-va.ncbi.nlm.nih.gov/sos2/sra-pub-run-6/ERR086133/ERR086133.3	WGS	Illumina HiSeq 2000	ERP000916	PRJEB2686	ERS056003	SAMEA1034960	SAMEA1034960		SC	ERA087413
ERX063900	479	770	8	ERR086134	2012-04-15 03:50:20	https://sra-downloadb.st-va.ncbi.nlm.nih.gov/sos2/sra-pub-run-6/ERR086134/ERR086134.4	WGS	Illumina HiSeq 2000	ERP000916	PRJEB2686	ERS056004	SAMEA1034935	SAMEA1034935		SC	ERA087413
ERX063901	479	770	8	ERR086135	2012-04-15 03:50:20	https://sra-downloadb.st-va.ncbi.nlm.nih.gov/sos2/sra-pub-run-6/ERR086135/ERR086135.4	WGS	Illumina HiSeq 2000	ERP000916	PRJEB2686	ERS056005	SAMEA1034901	SAMEA1034901		SC	ERA087413
ERX063902	479	770	8	ERR086136	2012-04-15 03:50:20	https://sra-downloadb.st-va.ncbi.nlm.nih.gov/sos2/sra-pub-run-6/ERR086136/ERR086136.4	WGS	Illumina HiSeq 2000	ERP000916	PRJEB2686	ERS056006	SAMEA1034972	SAMEA1034972		SC	ERA087413
ERX063903	479	770	8	ERR086137	2012-04-15 03:50:20	https://sra-downloadb.st-va.ncbi.nlm.nih.gov/sos2/sra-pub-run-6/ERR086137/ERR086137.3	WGS	Illumina HiSeq 2000	ERP000916	PRJEB2686	ERS056007	SAMEA1034996	SAMEA1034996		SC	ERA087413
ERX063904	479	770	8	ERR086138	2012-04-15 03:50:21	https://sra-downloadb.st-va.ncbi.nlm.nih.gov/sos2/sra-pub-run-6/ERR086138/ERR086138.3	WGS	Illumina HiSeq 2000	ERP000916	PRJEB2686	ERS056008	SAMEA1034959	SAMEA1034959		SC	ERA087413
ERX063905	479	770	8	ERR086139	2012-04-15 03:50:21	https://sra-downloadb.st-va.ncbi.nlm.nih.gov/sos2/sra-pub-run-6/ERR086139/ERR086139.4	WGS	Illumina HiSeq 2000	ERP000916	PRJEB2686	ERS056009	SAMEA1034943	SAMEA1034943		SC	ERA087413
ERX063906	479	770	8	ERR086140	2012-04-15 03:50:21	https://sra-downloadb.st-va.ncbi.nlm.nih.gov/sos2/sra-pub-run-6/ERR086140/ERR086140.4	WGS	Illumina HiSeq 2000	ERP000916	PRJEB2686	ERS056010	SAMEA1034926	SAMEA1034926		SC	ERA087413
ERX063907	479	770	8	ERR086141	2012-04-15 03:50:21	https://sra-downloadb.st-va.ncbi.nlm.nih.gov/sos2/sra-pub-run-6/ERR086141/ERR086141.4	WGS	Illumina HiSeq 2000	ERP000916	PRJEB2686	ERS056011	SAMEA1034942	SAMEA1034942		SC	ERA087413
ERX063909	479	770	8	ERR086143	2012-04-15 03:50:21	https://sra-downloadb.st-va.ncbi.nlm.nih.gov/sos2/sra-pub-run-6/ERR086143/ERR086143.4	WGS	Illumina HiSeq 2000	ERP000916	PRJEB2686	ERS056013	SAMEA1034953	SAMEA1034953		SC	ERA087413
ERX063910	479	770	8	ERR086144	2012-04-15 03:50:21	https://sra-downloadb.st-va.ncbi.nlm.nih.gov/sos2/sra-pub-run-6/ERR086144/ERR086144.3	WGS	Illumina HiSeq 2000	ERP000916	PRJEB2686	ERS056014	SAMEA1034940	SAMEA1034940		SC	ERA087413
ERX063923	479	770	239	ERR086157	2012-04-15 03:50:21	https://sra-downloadb.st-va.ncbi.nlm.nih.gov/sos2/sra-pub-run-6/ERR086157/ERR086157.4	WGS	Illumina HiSeq 2000	ERP000708	PRJEB2561	ERS055744	SAMEA1030651	SAMEA1030651		SC	ERA087415
ERX063924	479	770	239	ERR086158	2012-04-15 03:50:21	https://sra-downloadb.st-va.ncbi.nlm.nih.gov/sos2/sra-pub-run-6/ERR086158/ERR086158.5	WGS	Illumina HiSeq 2000	ERP000708	PRJEB2561	ERS055745	SAMEA1030666	SAMEA1030666		SC	ERA087415
ERX063925	479	770	239	ERR086159	2012-04-15 03:50:21	https://sra-downloadb.st-va.ncbi.nlm.nih.gov/sos2/sra-pub-run-6/ERR086159/ERR086159.5	WGS	Illumina HiSeq 2000	ERP000708	PRJEB2561	ERS055746	SAMEA1030670	SAMEA1030670		SC	ERA087415
ERX063926	479	770	239	ERR086160	2012-04-15 03:50:21	https://sra-downloadb.st-va.ncbi.nlm.nih.gov/sos2/sra-pub-run-6/ERR086160/ERR086160.3	WGS	Illumina HiSeq 2000	ERP000708	PRJEB2561	ERS055747	SAMEA1030688	SAMEA1030688		SC	ERA087415
ERX063927	479	770	239	ERR086161	2012-04-15 03:50:22	https://sra-downloadb.st-va.ncbi.nlm.nih.gov/sos2/sra-pub-run-6/ERR086161/ERR086161.4	WGS	Illumina HiSeq 2000	ERP000708	PRJEB2561	ERS055748	SAMEA1030703	SAMEA1030703		SC	ERA087415
ERX063928	479	770	239	ERR086162	2012-04-15 03:50:22	https://sra-downloadb.st-va.ncbi.nlm.nih.gov/sos2/sra-pub-run-6/ERR086162/ERR086162.5	WGS	Illumina HiSeq 2000	ERP000708	PRJEB2561	ERS055749	SAMEA1030708	SAMEA1030708		SC	ERA087415
ERX063929	479	770	239	ERR086163	2012-04-15 03:50:22	https://sra-downloadb.st-va.ncbi.nlm.nih.gov/sos2/sra-pub-run-6/ERR086163/ERR086163.5	WGS	Illumina HiSeq 2000	ERP000708	PRJEB2561	ERS055750	SAMEA1030726	SAMEA1030726		SC	ERA087415
ERX063930	479	770	239	ERR086164	2012-04-15 03:50:22	https://sra-downloadb.st-va.ncbi.nlm.nih.gov/sos2/sra-pub-run-6/ERR086164/ERR086164.5	WGS	Illumina HiSeq 2000	ERP000708	PRJEB2561	ERS055751	SAMEA1030658	SAMEA1030658		SC	ERA087415
ERX063931	479	770	239	ERR086165	2012-04-15 03:50:22	https://sra-downloadb.st-va.ncbi.nlm.nih.gov/sos2/sra-pub-run-6/ERR086165/ERR086165.5	WGS	Illumina HiSeq 2000	ERP000708	PRJEB2561	ERS055752	SAMEA1030639	SAMEA1030639		SC	ERA087415
ERX063932	479	770	239	ERR086166	2012-04-15 03:50:22	https://sra-downloadb.st-va.ncbi.nlm.nih.gov/sos2/sra-pub-run-6/ERR086166/ERR086166.3	WGS	Illumina HiSeq 2000	ERP000708	PRJEB2561	ERS055753	SAMEA1030683	SAMEA1030683		SC	ERA087415
ERX063933	479	770	1576	ERR086167	2012-04-15 03:50:22	https://sra-downloadb.st-va.ncbi.nlm.nih.gov/sos2/sra-pub-run-6/ERR086167/ERR086167.3	WGS	Illumina HiSeq 2000	ERP000708	PRJEB2561	ERS055754	SAMEA1030696	SAMEA1030696		SC	ERA087415
ERX063934	479	770	7	ERR086168	2012-04-15 03:50:22	https://sra-downloadb.st-va.ncbi.nlm.nih.gov/sos2/sra-pub-run-6/ERR086168/ERR086168.4	WGS	Illumina HiSeq 2000	ERP000708	PRJEB2561	ERS055755	SAMEA1030681	SAMEA1030681		SC	ERA087415
ERX063935	479	770	239	ERR086169	2012-04-15 03:50:22	https://sra-downloadb.st-va.ncbi.nlm.nih.gov/sos2/sra-pub-run-6/ERR086169/ERR086169.4	WGS	Illumina HiSeq 2000	ERP000708	PRJEB2561	ERS055756	SAMEA1030599	SAMEA1030599		SC	ERA087415
ERX063936	479	770	239	ERR086170	2012-04-15 03:50:22	https://sra-downloadb.st-va.ncbi.nlm.nih.gov/sos2/sra-pub-run-6/ERR086170/ERR086170.4	WGS	Illumina HiSeq 2000	ERP000708	PRJEB2561	ERS055757	SAMEA1030587	SAMEA1030587		SC	ERA087415
ERX063937	479	770	239	ERR086171	2012-04-15 03:50:22	https://sra-downloadb.st-va.ncbi.nlm.nih.gov/sos2/sra-pub-run-6/ERR086171/ERR086171.5	WGS	Illumina HiSeq 2000	ERP000708	PRJEB2561	ERS055758	SAMEA1030637	SAMEA1030637		SC	ERA087415
ERX063938	479	770	239	ERR086172	2012-04-15 03:50:22	https://sra-downloadb.st-va.ncbi.nlm.nih.gov/sos2/sra-pub-run-6/ERR086172/ERR086172.5	WGS	Illumina HiSeq 2000	ERP000708	PRJEB2561	ERS055759	SAMEA1030618	SAMEA1030618		SC	ERA087415
ERX063939	479	770	239	ERR086173	2012-04-15 03:50:22	https://sra-downloadb.st-va.ncbi.nlm.nih.gov/sos2/sra-pub-run-6/ERR086173/ERR086173.5	WGS	Illumina HiSeq 2000	ERP000708	PRJEB2561	ERS055761	SAMEA1030532	SAMEA1030532		SC	ERA087415
ERX063940	479	770	239	ERR086174	2012-04-15 03:50:22	https://sra-downloadb.st-va.ncbi.nlm.nih.gov/sos2/sra-pub-run-6/ERR086174/ERR086174.4	WGS	Illumina HiSeq 2000	ERP000708	PRJEB2561	ERS055762	SAMEA1030547	SAMEA1030547		SC	ERA087415
ERX063941	479	770	239	ERR086175	2012-04-15 03:50:22	https://sra-downloadb.st-va.ncbi.nlm.nih.gov/sos2/sra-pub-run-6/ERR086175/ERR086175.4	WGS	Illumina HiSeq 2000	ERP000708	PRJEB2561	ERS055763	SAMEA1030740	SAMEA1030740		SC	ERA087415
ERX063942	479	770	239	ERR086176	2012-04-15 03:50:22	https://sra-downloadb.st-va.ncbi.nlm.nih.gov/sos2/sra-pub-run-6/ERR086176/ERR086176.5	WGS	Illumina HiSeq 2000	ERP000708	PRJEB2561	ERS055764	SAMEA1030728	SAMEA1030728		SC	ERA087415
ERX063943	479	770	239	ERR086177	2012-04-15 03:50:22	https://sra-downloadb.st-va.ncbi.nlm.nih.gov/sos2/sra-pub-run-6/ERR086177/ERR086177.5	WGS	Illumina HiSeq 2000	ERP000708	PRJEB2561	ERS055765	SAMEA1030739	SAMEA1030739		SC	ERA087415
ERX063944	479	770	239	ERR086178	2012-04-15 03:50:23	https://sra-downloadb.st-va.ncbi.nlm.nih.gov/sos2/sra-pub-run-6/ERR086178/ERR086178.4	WGS	Illumina HiSeq 2000	ERP000708	PRJEB2561	ERS055766	SAMEA1030721	SAMEA1030721		SC	ERA087415
ERX063945	479	770	239	ERR086179	2012-04-15 03:50:23	https://sra-downloadb.st-va.ncbi.nlm.nih.gov/sos2/sra-pub-run-6/ERR086179/ERR086179.4	WGS	Illumina HiSeq 2000	ERP000708	PRJEB2561	ERS055767	SAMEA1030706	SAMEA1030706		SC	ERA087415
ERX063946	479	770	239	ERR086180	2012-04-15 03:50:23	https://sra-downloadb.st-va.ncbi.nlm.nih.gov/sos2/sra-pub-run-6/ERR086180/ERR086180.4	WGS	Illumina HiSeq 2000	ERP000708	PRJEB2561	ERS055768	SAMEA1030684	SAMEA1030684		SC	ERA087415
ERX063947	479	770	1282	ERR086181	2012-04-15 03:50:23	https://sra-downloadb.st-va.ncbi.nlm.nih.gov/sos2/sra-pub-run-6/ERR086181/ERR086181.5	WGS	Illumina HiSeq 2000	ERP000708	PRJEB2561	ERS055769	SAMEA1030671	SAMEA1030671		SC	ERA087415
ERX063948	479	770	1282	ERR086182	2012-04-15 03:50:23	https://sra-downloadb.st-va.ncbi.nlm.nih.gov/sos2/sra-pub-run-6/ERR086182/ERR086182.5	WGS	Illumina HiSeq 2000	ERP000708	PRJEB2561	ERS055770	SAMEA1030746	SAMEA1030746		SC	ERA087415
ERX063949	479	770	239	ERR086183	2012-04-15 03:50:23	https://sra-downloadb.st-va.ncbi.nlm.nih.gov/sos2/sra-pub-run-6/ERR086183/ERR086183.3	WGS	Illumina HiSeq 2000	ERP000708	PRJEB2561	ERS055771	SAMEA1030538	SAMEA1030538		SC	ERA087415
ERX063950	479	770	1463	ERR086184	2012-04-15 03:50:23	https://sra-downloadb.st-va.ncbi.nlm.nih.gov/sos2/sra-pub-run-6/ERR086184/ERR086184.3	WGS	Illumina HiSeq 2000	ERP000708	PRJEB2561	ERS055772	SAMEA1030542	SAMEA1030542		SC	ERA087415
ERX063951	479	770	239	ERR086185	2012-04-15 03:50:23	https://sra-downloadb.st-va.ncbi.nlm.nih.gov/sos2/sra-pub-run-6/ERR086185/ERR086185.4	WGS	Illumina HiSeq 2000	ERP000708	PRJEB2561	ERS055773	SAMEA1030555	SAMEA1030555		SC	ERA087415
ERX063952	479	770	1282	ERR086186	2012-04-15 03:50:23	https://sra-downloadb.st-va.ncbi.nlm.nih.gov/sos2/sra-pub-run-6/ERR086186/ERR086186.5	WGS	Illumina HiSeq 2000	ERP000708	PRJEB2561	ERS055774	SAMEA1030567	SAMEA1030567		SC	ERA087415
ERX063953	479	770	239	ERR086187	2012-04-15 03:50:23	https://sra-downloadb.st-va.ncbi.nlm.nih.gov/sos2/sra-pub-run-6/ERR086187/ERR086187.5	WGS	Illumina HiSeq 2000	ERP000708	PRJEB2561	ERS055775	SAMEA1030579	SAMEA1030579		SC	ERA087415
ERX063954	479	770	239	ERR086188	2012-04-15 03:50:23	https://sra-downloadb.st-va.ncbi.nlm.nih.gov/sos2/sra-pub-run-6/ERR086188/ERR086188.4	WGS	Illumina HiSeq 2000	ERP000708	PRJEB2561	ERS055776	SAMEA1030590	SAMEA1030590		SC	ERA087415
ERX063955	479	770	239	ERR086189	2012-04-15 03:50:23	https://sra-downloadb.st-va.ncbi.nlm.nih.gov/sos2/sra-pub-run-6/ERR086189/ERR086189.4	WGS	Illumina HiSeq 2000	ERP000708	PRJEB2561	ERS055777	SAMEA1030603	SAMEA1030603		SC	ERA087415
ERX063956	479	770	239	ERR086190	2012-04-15 03:50:23	https://sra-downloadb.st-va.ncbi.nlm.nih.gov/sos2/sra-pub-run-6/ERR086190/ERR086190.5	WGS	Illumina HiSeq 2000	ERP000708	PRJEB2561	ERS055778	SAMEA1030614	SAMEA1030614		SC	ERA087415
ERX063957	479	770	239	ERR086191	2012-04-15 03:50:23	https://sra-downloadb.st-va.ncbi.nlm.nih.gov/sos2/sra-pub-run-6/ERR086191/ERR086191.5	WGS	Illumina HiSeq 2000	ERP000708	PRJEB2561	ERS055779	SAMEA1030628	SAMEA1030628		SC	ERA087415
ERX063958	479	770	239	ERR086192	2012-04-15 03:50:23	https://sra-downloadb.st-va.ncbi.nlm.nih.gov/sos2/sra-pub-run-6/ERR086192/ERR086192.4	WGS	Illumina HiSeq 2000	ERP000708	PRJEB2561	ERS055780	SAMEA1030690	SAMEA1030690		SC	ERA087415
ERX063959	479	770	239	ERR086193	2012-04-15 03:50:23	https://sra-downloadb.st-va.ncbi.nlm.nih.gov/sos2/sra-pub-run-6/ERR086193/ERR086193.5	WGS	Illumina HiSeq 2000	ERP000708	PRJEB2561	ERS055781	SAMEA1030643	SAMEA1030643		SC	ERA087415
ERX063960	479	770	239	ERR086194	2012-04-15 03:50:24	https://sra-downloadb.st-va.ncbi.nlm.nih.gov/sos2/sra-pub-run-6/ERR086194/ERR086194.5	WGS	Illumina HiSeq 2000	ERP000708	PRJEB2561	ERS055782	SAMEA1030653	SAMEA1030653		SC	ERA087415
ERX063961	479	770	239	ERR086195	2012-04-15 03:50:24	https://sra-downloadb.st-va.ncbi.nlm.nih.gov/sos2/sra-pub-run-6/ERR086195/ERR086195.5	WGS	Illumina HiSeq 2000	ERP000708	PRJEB2561	ERS055783	SAMEA1030737	SAMEA1030737		SC	ERA087415
ERX063962	479	770	239	ERR086196	2012-04-15 03:50:24	https://sra-downloadb.st-va.ncbi.nlm.nih.gov/sos2/sra-pub-run-6/ERR086196/ERR086196.5	WGS	Illumina HiSeq 2000	ERP000708	PRJEB2561	ERS055784	SAMEA1030747	SAMEA1030747		SC	ERA087415
ERX063963	479	770	239	ERR086197	2012-04-15 03:50:24	https://sra-downloadb.st-va.ncbi.nlm.nih.gov/sos2/sra-pub-run-6/ERR086197/ERR086197.5	WGS	Illumina HiSeq 2000	ERP000708	PRJEB2561	ERS055785	SAMEA1030710	SAMEA1030710		SC	ERA087415
ERX063964	479	770	239	ERR086198	2012-04-15 03:50:24	https://sra-downloadb.st-va.ncbi.nlm.nih.gov/sos2/sra-pub-run-6/ERR086198/ERR086198.5	WGS	Illumina HiSeq 2000	ERP000708	PRJEB2561	ERS055786	SAMEA1030723	SAMEA1030723		SC	ERA087415
ERX063965	479	770	101	ERR086199	2012-04-15 03:50:24	https://sra-downloadb.st-va.ncbi.nlm.nih.gov/sos2/sra-pub-run-6/ERR086199/ERR086199.5	WGS	Illumina HiSeq 2000	ERP000708	PRJEB2561	ERS055787	SAMEA1030714	SAMEA1030714		SC	ERA087415
ERX063966	479	770	239	ERR086200	2012-04-15 03:50:24	https://sra-downloadb.st-va.ncbi.nlm.nih.gov/sos2/sra-pub-run-6/ERR086200/ERR086200.6	WGS	Illumina HiSeq 2000	ERP000708	PRJEB2561	ERS055788	SAMEA1030559	SAMEA1030559		SC	ERA087415
ERX063967	479	770	239	ERR086201	2012-04-15 03:50:24	https://sra-downloadb.st-va.ncbi.nlm.nih.gov/sos2/sra-pub-run-6/ERR086201/ERR086201.5	WGS	Illumina HiSeq 2000	ERP000708	PRJEB2561	ERS055789	SAMEA1030570	SAMEA1030570		SC	ERA087415
ERX063968	479	770	239	ERR086202	2012-04-15 03:50:24	https://sra-downloadb.st-va.ncbi.nlm.nih.gov/sos2/sra-pub-run-6/ERR086202/ERR086202.6	WGS	Illumina HiSeq 2000	ERP000708	PRJEB2561	ERS055790	SAMEA1030630	SAMEA1030630		SC	ERA087415
ERX063969	479	770	239	ERR086203	2012-04-15 03:50:24	https://sra-downloadb.st-va.ncbi.nlm.nih.gov/sos2/sra-pub-run-6/ERR086203/ERR086203.5	WGS	Illumina HiSeq 2000	ERP000708	PRJEB2561	ERS055791	SAMEA1030632	SAMEA1030632		SC	ERA087415
ERX063970	479	770	239	ERR086204	2012-04-15 03:50:24	https://sra-downloadb.st-va.ncbi.nlm.nih.gov/sos2/sra-pub-run-6/ERR086204/ERR086204.6	WGS	Illumina HiSeq 2000	ERP000708	PRJEB2561	ERS055792	SAMEA1030613	SAMEA1030613		SC	ERA087415
ERX063971	479	770	239	ERR086205	2012-04-15 03:50:24	https://sra-downloadb.st-va.ncbi.nlm.nih.gov/sos2/sra-pub-run-6/ERR086205/ERR086205.6	WGS	Illumina HiSeq 2000	ERP000708	PRJEB2561	ERS055793	SAMEA1030607	SAMEA1030607		SC	ERA087415
ERX063972	479	770	239	ERR086206	2012-04-15 03:50:24	https://sra-downloadb.st-va.ncbi.nlm.nih.gov/sos2/sra-pub-run-6/ERR086206/ERR086206.4	WGS	Illumina HiSeq 2000	ERP000708	PRJEB2561	ERS055794	SAMEA1030584	SAMEA1030584		SC	ERA087415
ERX063973	479	770	239	ERR086207	2012-04-15 03:50:24	https://sra-downloadb.st-va.ncbi.nlm.nih.gov/sos2/sra-pub-run-6/ERR086207/ERR086207.5	WGS	Illumina HiSeq 2000	ERP000708	PRJEB2561	ERS055795	SAMEA1030595	SAMEA1030595		SC	ERA087415
ERX063974	479	770	239	ERR086208	2012-04-15 03:50:24	https://sra-downloadb.st-va.ncbi.nlm.nih.gov/sos2/sra-pub-run-6/ERR086208/ERR086208.5	WGS	Illumina HiSeq 2000	ERP000708	PRJEB2561	ERS055796	SAMEA1030586	SAMEA1030586		SC	ERA087415
ERX063975	479	770	239	ERR086209	2012-04-15 03:50:24	https://sra-downloadb.st-va.ncbi.nlm.nih.gov/sos2/sra-pub-run-6/ERR086209/ERR086209.5	WGS	Illumina HiSeq 2000	ERP000708	PRJEB2561	ERS055797	SAMEA1030629	SAMEA1030629		SC	ERA087415
ERX063976	479	770	239	ERR086210	2012-04-15 03:50:25	https://sra-downloadb.st-va.ncbi.nlm.nih.gov/sos2/sra-pub-run-6/ERR086210/ERR086210.5	WGS	Illumina HiSeq 2000	ERP000708	PRJEB2561	ERS055798	SAMEA1030633	SAMEA1030633		SC	ERA087415
ERX063978	479	770	239	ERR086212	2012-04-15 03:50:25	https://sra-downloadb.st-va.ncbi.nlm.nih.gov/sos2/sra-pub-run-6/ERR086212/ERR086212.4	WGS	Illumina HiSeq 2000	ERP000708	PRJEB2561	ERS055800	SAMEA1030553	SAMEA1030553		SC	ERA087415
ERX063979	479	770	239	ERR086213	2012-04-15 03:50:25	https://sra-downloadb.st-va.ncbi.nlm.nih.gov/sos2/sra-pub-run-6/ERR086213/ERR086213.5	WGS	Illumina HiSeq 2000	ERP000708	PRJEB2561	ERS055801	SAMEA1030612	SAMEA1030612		SC	ERA087415
ERX063980	479	770	239	ERR086214	2012-04-15 03:50:25	https://sra-downloadb.st-va.ncbi.nlm.nih.gov/sos2/sra-pub-run-6/ERR086214/ERR086214.5	WGS	Illumina HiSeq 2000	ERP000708	PRJEB2561	ERS055802	SAMEA1030627	SAMEA1030627		SC	ERA087415
ERX063981	479	770	239	ERR086215	2012-04-15 03:50:25	https://sra-downloadb.st-va.ncbi.nlm.nih.gov/sos2/sra-pub-run-6/ERR086215/ERR086215.4	WGS	Illumina HiSeq 2000	ERP000708	PRJEB2561	ERS055803	SAMEA1030581	SAMEA1030581		SC	ERA087415
ERX063982	479	770	239	ERR086216	2012-04-15 03:50:25	https://sra-downloadb.st-va.ncbi.nlm.nih.gov/sos2/sra-pub-run-6/ERR086216/ERR086216.5	WGS	Illumina HiSeq 2000	ERP000708	PRJEB2561	ERS055804	SAMEA1030592	SAMEA1030592		SC	ERA087415
ERX063983	479	770	15	ERR086217	2012-04-15 03:50:25	https://sra-downloadb.st-va.ncbi.nlm.nih.gov/sos2/sra-pub-run-6/ERR086217/ERR086217.4	WGS	Illumina HiSeq 2000	ERP000708	PRJEB2561	ERS055805	SAMEA1030605	SAMEA1030605		SC	ERA087415
ERX063984	479	770	239	ERR086218	2012-04-15 03:50:25	https://sra-downloadb.st-va.ncbi.nlm.nih.gov/sos2/sra-pub-run-6/ERR086218/ERR086218.4	WGS	Illumina HiSeq 2000	ERP000708	PRJEB2561	ERS055806	SAMEA1030722	SAMEA1030722		SC	ERA087415
ERX063985	479	770	239	ERR086219	2012-04-15 03:50:25	https://sra-downloadb.st-va.ncbi.nlm.nih.gov/sos2/sra-pub-run-6/ERR086219/ERR086219.4	WGS	Illumina HiSeq 2000	ERP000708	PRJEB2561	ERS055807	SAMEA1030700	SAMEA1030700		SC	ERA087415
ERX063986	479	770	239	ERR086220	2012-04-15 03:50:25	https://sra-downloadb.st-va.ncbi.nlm.nih.gov/sos2/sra-pub-run-6/ERR086220/ERR086220.5	WGS	Illumina HiSeq 2000	ERP000708	PRJEB2561	ERS055808	SAMEA1030743	SAMEA1030743		SC	ERA087415
ERX063987	479	770	239	ERR086221	2012-04-15 03:50:25	https://sra-downloadb.st-va.ncbi.nlm.nih.gov/sos2/sra-pub-run-6/ERR086221/ERR086221.4	WGS	Illumina HiSeq 2000	ERP000708	PRJEB2561	ERS055809	SAMEA1030729	SAMEA1030729		SC	ERA087415
ERX063988	479	770	239	ERR086222	2012-04-15 03:50:25	https://sra-downloadb.st-va.ncbi.nlm.nih.gov/sos2/sra-pub-run-6/ERR086222/ERR086222.4	WGS	Illumina HiSeq 2000	ERP000708	PRJEB2561	ERS055810	SAMEA1030667	SAMEA1030667		SC	ERA087415
ERX067790	479	770	2371	ERR089821	2012-04-15 03:52:13	https://sra-downloadb.st-va.ncbi.nlm.nih.gov/sos2/sra-pub-run-6/ERR089821/ERR089821.3	WGS	Illumina MiSeq	ERP000985	PRJEB2737	ERS069488	SAMEA1094544	SAMEA1094544		SC	ERA088379
ERX067791	479	770	1352	ERR089822	2012-04-15 03:52:13	https://sra-downloadb.st-va.ncbi.nlm.nih.gov/sos2/sra-pub-run-6/ERR089822/ERR089822.3	WGS	Illumina MiSeq	ERP000985	PRJEB2737	ERS069499	SAMEA1094533	SAMEA1094533		SC	ERA088379
ERX067792	479	770	22	ERR089823	2012-04-15 03:52:13	https://sra-downloadb.st-va.ncbi.nlm.nih.gov/sos2/sra-pub-run-6/ERR089823/ERR089823.4	WGS	Illumina MiSeq	ERP000985	PRJEB2737	ERS069503	SAMEA1094543	SAMEA1094543		SC	ERA088379
ERX079897	479	770	22	ERR101899	2012-06-14 22:33:46	https://sra-downloadb.st-va.ncbi.nlm.nih.gov/sos2/sra-pub-run-6/ERR101899/ERR101899.1	WGS	Illumina MiSeq	ERP001256	PRJEB2912	ERS100431	SAMEA1466728	SAMEA1466728		ILLUMINA	ERA094224
ERX079898	479	770	22	ERR101900	2012-06-14 22:33:46	https://sra-downloadb.st-va.ncbi.nlm.nih.gov/sos2/sra-pub-run-6/ERR101900/ERR101900.1	WGS	Illumina MiSeq	ERP001256	PRJEB2912	ERS100432	SAMEA1466718	SAMEA1466718		ILLUMINA	ERA094225
ERX080830	479	770	22	ERR103394	2012-06-14 22:33:46	https://sra-downloadb.st-va.ncbi.nlm.nih.gov/sos2/sra-pub-run-6/ERR103394/ERR103394.1	WGS	Illumina MiSeq	ERP001256	PRJEB2912	ERS100433	SAMEA1466717	SAMEA1466717		ILLUMINA	ERA097835
ERX080831	479	770	5	ERR103395	2012-06-14 22:33:46	https://sra-downloadb.st-va.ncbi.nlm.nih.gov/sos2/sra-pub-run-6/ERR103395/ERR103395.1	WGS	Illumina MiSeq	ERP001256	PRJEB2912	ERS100434	SAMEA1466723	SAMEA1466723		ILLUMINA	ERA097837
ERX080832	479	770	22	ERR103396	2012-06-14 22:33:46	https://sra-downloadb.st-va.ncbi.nlm.nih.gov/sos2/sra-pub-run-6/ERR103396/ERR103396.1	WGS	Illumina MiSeq	ERP001256	PRJEB2912	ERS100435	SAMEA1466724	SAMEA1466724		ILLUMINA	ERA097838
ERX080833	479	770	1	ERR103397	2012-06-14 22:33:46	https://sra-downloadb.st-va.ncbi.nlm.nih.gov/sos2/sra-pub-run-6/ERR103397/ERR103397.1	WGS	Illumina MiSeq	ERP001256	PRJEB2912	ERS100436	SAMEA1466722	SAMEA1466722		ILLUMINA	ERA097839
ERX080834	479	770	1	ERR103398	2012-06-14 22:33:46	https://sra-downloadb.st-va.ncbi.nlm.nih.gov/sos2/sra-pub-run-6/ERR103398/ERR103398.1	WGS	Illumina MiSeq	ERP001256	PRJEB2912	ERS100437	SAMEA1466719	SAMEA1466719		ILLUMINA	ERA097840
ERX080835	479	770	36	ERR159680	2012-08-28 23:14:37	https://sra-downloadb.st-va.ncbi.nlm.nih.gov/sos2/sra-pub-run-6/ERR159680/ERR159680.1	WGS	Illumina MiSeq	ERP001256	PRJEB2912	ERS100438	SAMEA1466720	SAMEA1466720		ILLUMINA	ERA146303
ERX080836	479	770	22	ERR103400	2012-06-14 22:33:46	https://sra-downloadb.st-va.ncbi.nlm.nih.gov/sos2/sra-pub-run-6/ERR103400/ERR103400.1	WGS	Illumina MiSeq	ERP001256	PRJEB2912	ERS100439	SAMEA1466729	SAMEA1466729		ILLUMINA	ERA097842
ERX080837	479	770	22	ERR103401	2012-06-14 22:33:46	https://sra-downloadb.st-va.ncbi.nlm.nih.gov/sos2/sra-pub-run-6/ERR103401/ERR103401.1	WGS	Illumina MiSeq	ERP001256	PRJEB2912	ERS100427	SAMEA1466726	SAMEA1466726		ILLUMINA	ERA097843
ERX080838	479	770	22	ERR103402	2012-06-14 22:33:46	https://sra-downloadb.st-va.ncbi.nlm.nih.gov/sos2/sra-pub-run-6/ERR103402/ERR103402.1	WGS	Illumina MiSeq	ERP001256	PRJEB2912	ERS100440	SAMEA1466721	SAMEA1466721		ILLUMINA	ERA097844
ERX080839	479	770	22	ERR103403	2012-06-14 22:33:46	https://sra-downloadb.st-va.ncbi.nlm.nih.gov/sos2/sra-pub-run-6/ERR103403/ERR103403.1	WGS	Illumina MiSeq	ERP001256	PRJEB2912	ERS100428	SAMEA1466725	SAMEA1466725		ILLUMINA	ERA097845
ERX080840	479	770	22	ERR103404	2012-06-14 22:33:46	https://sra-downloadb.st-va.ncbi.nlm.nih.gov/sos2/sra-pub-run-6/ERR103404/ERR103404.1	WGS	Illumina MiSeq	ERP001256	PRJEB2912	ERS100429	SAMEA1466730	SAMEA1466730		ILLUMINA	ERA097846
ERX080841	479	770	22	ERR103405	2012-06-14 22:33:46	https://sra-downloadb.st-va.ncbi.nlm.nih.gov/sos2/sra-pub-run-6/ERR103405/ERR103405.1	WGS	Illumina MiSeq	ERP001256	PRJEB2912	ERS100430	SAMEA1466727	SAMEA1466727		ILLUMINA	ERA097847
ERX085219	479	770	22	ERR107785	2012-04-27 20:01:09	https://sra-downloadb.st-va.ncbi.nlm.nih.gov/sos2/sra-pub-run-6/ERR107785/ERR107785.3	WGS	Illumina HiSeq 2000	ERP001012	PRJEB2756	ERS072462	SAMEA1317551	SAMEA1317551		SC	ERA118400
ERX085220	479	770	22	ERR107786	2012-04-27 20:01:10	https://sra-downloadb.st-va.ncbi.nlm.nih.gov/sos2/sra-pub-run-6/ERR107786/ERR107786.4	WGS	Illumina HiSeq 2000	ERP001012	PRJEB2756	ERS072798	SAMEA1317481	SAMEA1317481		SC	ERA118400
ERX085221	479	770	22	ERR107787	2012-04-27 20:01:10	https://sra-downloadb.st-va.ncbi.nlm.nih.gov/sos2/sra-pub-run-6/ERR107787/ERR107787.4	WGS	Illumina HiSeq 2000	ERP001012	PRJEB2756	ERS072464	SAMEA1317531	SAMEA1317531		SC	ERA118400
ERX085222	479	770	8	ERR107788	2012-04-27 20:01:10	https://sra-downloadb.st-va.ncbi.nlm.nih.gov/sos2/sra-pub-run-6/ERR107788/ERR107788.3	WGS	Illumina HiSeq 2000	ERP001012	PRJEB2756	ERS072465	SAMEA1317577	SAMEA1317577		SC	ERA118400
ERX085223	479	770	8	ERR107789	2012-04-27 20:01:10	https://sra-downloadb.st-va.ncbi.nlm.nih.gov/sos2/sra-pub-run-6/ERR107789/ERR107789.4	WGS	Illumina HiSeq 2000	ERP001012	PRJEB2756	ERS072799	SAMEA1317478	SAMEA1317478		SC	ERA118400
ERX085224	479	770	36	ERR107790	2012-04-27 20:01:10	https://sra-downloadb.st-va.ncbi.nlm.nih.gov/sos2/sra-pub-run-6/ERR107790/ERR107790.4	WGS	Illumina HiSeq 2000	ERP001012	PRJEB2756	ERS072467	SAMEA1317487	SAMEA1317487		SC	ERA118400
ERX085225	479	770	241	ERR107791	2012-04-27 20:01:10	https://sra-downloadb.st-va.ncbi.nlm.nih.gov/sos2/sra-pub-run-6/ERR107791/ERR107791.4	WGS	Illumina HiSeq 2000	ERP001012	PRJEB2756	ERS072468	SAMEA1317461	SAMEA1317461		SC	ERA118400
ERX085226	479	770	22	ERR107792	2012-04-27 20:01:11	https://sra-downloadb.st-va.ncbi.nlm.nih.gov/sos2/sra-pub-run-6/ERR107792/ERR107792.5	WGS	Illumina HiSeq 2000	ERP001012	PRJEB2756	ERS073246	SAMEA1317512	SAMEA1317512		SC	ERA118400
ERX085227	479	770	22	ERR107793	2012-04-27 20:01:11	https://sra-downloadb.st-va.ncbi.nlm.nih.gov/sos2/sra-pub-run-6/ERR107793/ERR107793.5	WGS	Illumina HiSeq 2000	ERP001012	PRJEB2756	ERS072470	SAMEA1317443	SAMEA1317443		SC	ERA118400
ERX085228	479	770	36	ERR107794	2012-04-27 20:01:11	https://sra-downloadb.st-va.ncbi.nlm.nih.gov/sos2/sra-pub-run-6/ERR107794/ERR107794.3	WGS	Illumina HiSeq 2000	ERP001012	PRJEB2756	ERS072801	SAMEA1317468	SAMEA1317468		SC	ERA118400
ERX085229	479	770	22	ERR107795	2012-04-27 20:01:11	https://sra-downloadb.st-va.ncbi.nlm.nih.gov/sos2/sra-pub-run-6/ERR107795/ERR107795.4	WGS	Illumina HiSeq 2000	ERP001012	PRJEB2756	ERS072473	SAMEA1317388	SAMEA1317388		SC	ERA118400
ERX085230	479	770	22	ERR107796	2012-04-27 20:01:11	https://sra-downloadb.st-va.ncbi.nlm.nih.gov/sos2/sra-pub-run-6/ERR107796/ERR107796.5	WGS	Illumina HiSeq 2000	ERP001012	PRJEB2756	ERS072474	SAMEA1317399	SAMEA1317399		SC	ERA118400
ERX085231	479	770	22	ERR107797	2012-04-27 20:01:12	https://sra-downloadb.st-va.ncbi.nlm.nih.gov/sos2/sra-pub-run-6/ERR107797/ERR107797.4	WGS	Illumina HiSeq 2000	ERP001012	PRJEB2756	ERS072802	SAMEA1317510	SAMEA1317510		SC	ERA118400
ERX085232	479	770	22	ERR107798	2012-04-27 20:01:12	https://sra-downloadb.st-va.ncbi.nlm.nih.gov/sos2/sra-pub-run-6/ERR107798/ERR107798.5	WGS	Illumina HiSeq 2000	ERP001012	PRJEB2756	ERS072476	SAMEA1317358	SAMEA1317358		SC	ERA118400
ERX085233	479	770	22	ERR107799	2012-04-27 20:01:12	https://sra-downloadb.st-va.ncbi.nlm.nih.gov/sos2/sra-pub-run-6/ERR107799/ERR107799.4	WGS	Illumina HiSeq 2000	ERP001012	PRJEB2756	ERS072477	SAMEA1317323	SAMEA1317323		SC	ERA118400
ERX085234	479	770	5	ERR107800	2012-04-27 20:01:12	https://sra-downloadb.st-va.ncbi.nlm.nih.gov/sos2/sra-pub-run-6/ERR107800/ERR107800.4	WGS	Illumina HiSeq 2000	ERP001012	PRJEB2756	ERS073247	SAMEA1317462	SAMEA1317462		SC	ERA118400
ERX085235	479	770	5	ERR107801	2012-04-27 20:01:12	https://sra-downloadb.st-va.ncbi.nlm.nih.gov/sos2/sra-pub-run-6/ERR107801/ERR107801.4	WGS	Illumina HiSeq 2000	ERP001012	PRJEB2756	ERS072479	SAMEA1317583	SAMEA1317583		SC	ERA118400
ERX085236	479	770	8	ERR107802	2012-04-27 20:01:12	https://sra-downloadb.st-va.ncbi.nlm.nih.gov/sos2/sra-pub-run-6/ERR107802/ERR107802.4	WGS	Illumina HiSeq 2000	ERP001012	PRJEB2756	ERS072480	SAMEA1317527	SAMEA1317527		SC	ERA118400
ERX085237	479	770	8	ERR107803	2012-04-27 20:01:12	https://sra-downloadb.st-va.ncbi.nlm.nih.gov/sos2/sra-pub-run-6/ERR107803/ERR107803.4	WGS	Illumina HiSeq 2000	ERP001012	PRJEB2756	ERS072804	SAMEA1317407	SAMEA1317407		SC	ERA118400
ERX085238	479	770	22	ERR107804	2012-04-27 20:01:13	https://sra-downloadb.st-va.ncbi.nlm.nih.gov/sos2/sra-pub-run-6/ERR107804/ERR107804.5	WGS	Illumina HiSeq 2000	ERP001012	PRJEB2756	ERS072482	SAMEA1317498	SAMEA1317498		SC	ERA118400
ERX085239	479	770	22	ERR107805	2012-04-27 20:01:13	https://sra-downloadb.st-va.ncbi.nlm.nih.gov/sos2/sra-pub-run-6/ERR107805/ERR107805.5	WGS	Illumina HiSeq 2000	ERP001012	PRJEB2756	ERS072483	SAMEA1317521	SAMEA1317521		SC	ERA118400
ERX085240	479	770	22	ERR107806	2012-04-27 20:01:13	https://sra-downloadb.st-va.ncbi.nlm.nih.gov/sos2/sra-pub-run-6/ERR107806/ERR107806.5	WGS	Illumina HiSeq 2000	ERP001012	PRJEB2756	ERS072805	SAMEA1317402	SAMEA1317402		SC	ERA118400
ERX085241	479	770	22	ERR107807	2012-04-27 20:01:13	https://sra-downloadb.st-va.ncbi.nlm.nih.gov/sos2/sra-pub-run-6/ERR107807/ERR107807.4	WGS	Illumina HiSeq 2000	ERP001012	PRJEB2756	ERS072485	SAMEA1317456	SAMEA1317456		SC	ERA118400
ERX085242	479	770	22	ERR107808	2012-04-27 20:01:13	https://sra-downloadb.st-va.ncbi.nlm.nih.gov/sos2/sra-pub-run-6/ERR107808/ERR107808.4	WGS	Illumina HiSeq 2000	ERP001012	PRJEB2756	ERS072486	SAMEA1317475	SAMEA1317475		SC	ERA118400
ERX085243	479	770	22	ERR107809	2012-04-27 20:01:14	https://sra-downloadb.st-va.ncbi.nlm.nih.gov/sos2/sra-pub-run-6/ERR107809/ERR107809.4	WGS	Illumina HiSeq 2000	ERP001012	PRJEB2756	ERS073766	SAMEA1317437	SAMEA1317437		SC	ERA118400
ERX085244	479	770	22	ERR107810	2012-04-27 20:01:14	https://sra-downloadb.st-va.ncbi.nlm.nih.gov/sos2/sra-pub-run-6/ERR107810/ERR107810.4	WGS	Illumina HiSeq 2000	ERP001012	PRJEB2756	ERS072488	SAMEA1317585	SAMEA1317585		SC	ERA118400
ERX085245	479	770	22	ERR107811	2012-04-27 20:01:15	https://sra-downloadb.st-va.ncbi.nlm.nih.gov/sos2/sra-pub-run-6/ERR107811/ERR107811.5	WGS	Illumina HiSeq 2000	ERP001012	PRJEB2756	ERS072489	SAMEA1317538	SAMEA1317538		SC	ERA118400
ERX085246	479	770	22	ERR107812	2012-04-27 20:01:16	https://sra-downloadb.st-va.ncbi.nlm.nih.gov/sos2/sra-pub-run-6/ERR107812/ERR107812.4	WGS	Illumina HiSeq 2000	ERP001012	PRJEB2756	ERS072807	SAMEA1317439	SAMEA1317439		SC	ERA118400
ERX085247	479	770	22	ERR107813	2012-04-27 20:01:16	https://sra-downloadb.st-va.ncbi.nlm.nih.gov/sos2/sra-pub-run-6/ERR107813/ERR107813.4	WGS	Illumina HiSeq 2000	ERP001012	PRJEB2756	ERS072491	SAMEA1317492	SAMEA1317492		SC	ERA118400
ERX085248	479	770	36	ERR107814	2012-04-27 20:01:16	https://sra-downloadb.st-va.ncbi.nlm.nih.gov/sos2/sra-pub-run-6/ERR107814/ERR107814.4	WGS	Illumina HiSeq 2000	ERP001012	PRJEB2756	ERS072492	SAMEA1317490	SAMEA1317490		SC	ERA118400
ERX085249	479	770	22	ERR107815	2012-04-27 20:01:16	https://sra-downloadb.st-va.ncbi.nlm.nih.gov/sos2/sra-pub-run-6/ERR107815/ERR107815.2	WGS	Illumina HiSeq 2000	ERP001012	PRJEB2756	ERS072808	SAMEA1317419	SAMEA1317419		SC	ERA118400
ERX085250	479	770	22	ERR107816	2012-04-27 20:01:17	https://sra-downloadb.st-va.ncbi.nlm.nih.gov/sos2/sra-pub-run-6/ERR107816/ERR107816.5	WGS	Illumina HiSeq 2000	ERP001012	PRJEB2756	ERS072494	SAMEA1317444	SAMEA1317444		SC	ERA118400
ERX085251	479	770	22	ERR107817	2012-04-27 20:01:17	https://sra-downloadb.st-va.ncbi.nlm.nih.gov/sos2/sra-pub-run-6/ERR107817/ERR107817.5	WGS	Illumina HiSeq 2000	ERP001012	PRJEB2756	ERS072495	SAMEA1317423	SAMEA1317423		SC	ERA118400
ERX085252	479	770	22	ERR107818	2012-04-27 20:01:17	https://sra-downloadb.st-va.ncbi.nlm.nih.gov/sos2/sra-pub-run-6/ERR107818/ERR107818.5	WGS	Illumina HiSeq 2000	ERP001012	PRJEB2756	ERS073249	SAMEA1317566	SAMEA1317566		SC	ERA118400
ERX085253	479	770	22	ERR107819	2012-04-27 20:01:17	https://sra-downloadb.st-va.ncbi.nlm.nih.gov/sos2/sra-pub-run-6/ERR107819/ERR107819.4	WGS	Illumina HiSeq 2000	ERP001012	PRJEB2756	ERS072497	SAMEA1317412	SAMEA1317412		SC	ERA118400
ERX085254	479	770	22	ERR107820	2012-04-27 20:01:17	https://sra-downloadb.st-va.ncbi.nlm.nih.gov/sos2/sra-pub-run-6/ERR107820/ERR107820.4	WGS	Illumina HiSeq 2000	ERP001012	PRJEB2756	ERS072498	SAMEA1317398	SAMEA1317398		SC	ERA118400
ERX085255	479	770	22	ERR107821	2012-04-27 20:01:17	https://sra-downloadb.st-va.ncbi.nlm.nih.gov/sos2/sra-pub-run-6/ERR107821/ERR107821.2	WGS	Illumina HiSeq 2000	ERP001012	PRJEB2756	ERS072810	SAMEA1317312	SAMEA1317312		SC	ERA118400
ERX085256	479	770	22	ERR107822	2012-04-27 20:01:18	https://sra-downloadb.st-va.ncbi.nlm.nih.gov/sos2/sra-pub-run-6/ERR107822/ERR107822.2	WGS	Illumina HiSeq 2000	ERP001012	PRJEB2756	ERS072500	SAMEA1317356	SAMEA1317356		SC	ERA118400
ERX085257	479	770	22	ERR107823	2012-04-27 20:01:18	https://sra-downloadb.st-va.ncbi.nlm.nih.gov/sos2/sra-pub-run-6/ERR107823/ERR107823.4	WGS	Illumina HiSeq 2000	ERP001012	PRJEB2756	ERS072501	SAMEA1317384	SAMEA1317384		SC	ERA118400
ERX085258	479	770	22	ERR107824	2012-04-27 20:01:18	https://sra-downloadb.st-va.ncbi.nlm.nih.gov/sos2/sra-pub-run-6/ERR107824/ERR107824.4	WGS	Illumina HiSeq 2000	ERP001012	PRJEB2756	ERS072811	SAMEA1317333	SAMEA1317333		SC	ERA118400
ERX085259	479	770	22	ERR107825	2012-04-27 20:01:18	https://sra-downloadb.st-va.ncbi.nlm.nih.gov/sos2/sra-pub-run-6/ERR107825/ERR107825.4	WGS	Illumina HiSeq 2000	ERP001012	PRJEB2756	ERS072503	SAMEA1317306	SAMEA1317306		SC	ERA118400
ERX085260	479	770	22	ERR107826	2012-04-27 20:01:18	https://sra-downloadb.st-va.ncbi.nlm.nih.gov/sos2/sra-pub-run-6/ERR107826/ERR107826.4	WGS	Illumina HiSeq 2000	ERP001012	PRJEB2756	ERS072504	SAMEA1317330	SAMEA1317330		SC	ERA118400
ERX085261	479	770	22	ERR107827	2012-04-27 20:01:18	https://sra-downloadb.st-va.ncbi.nlm.nih.gov/sos2/sra-pub-run-6/ERR107827/ERR107827.3	WGS	Illumina HiSeq 2000	ERP001012	PRJEB2756	ERS073250	SAMEA1317361	SAMEA1317361		SC	ERA118400
ERX085262	479	770	22	ERR107828	2012-04-27 20:01:19	https://sra-downloadb.st-va.ncbi.nlm.nih.gov/sos2/sra-pub-run-6/ERR107828/ERR107828.4	WGS	Illumina HiSeq 2000	ERP001012	PRJEB2756	ERS072506	SAMEA1317581	SAMEA1317581		SC	ERA118400
ERX085265	479	770	36	ERR107831	2012-04-27 20:01:19	https://sra-downloadb.st-va.ncbi.nlm.nih.gov/sos2/sra-pub-run-6/ERR107831/ERR107831.4	WGS	Illumina HiSeq 2000	ERP001012	PRJEB2756	ERS072846	SAMEA1317336	SAMEA1317336		SC	ERA118400
ERX085266	479	770	22	ERR107832	2012-04-27 20:01:19	https://sra-downloadb.st-va.ncbi.nlm.nih.gov/sos2/sra-pub-run-6/ERR107832/ERR107832.4	WGS	Illumina HiSeq 2000	ERP001012	PRJEB2756	ERS072608	SAMEA1317486	SAMEA1317486		SC	ERA118400
ERX085267	479	770	22	ERR107833	2012-04-27 20:01:19	https://sra-downloadb.st-va.ncbi.nlm.nih.gov/sos2/sra-pub-run-6/ERR107833/ERR107833.4	WGS	Illumina HiSeq 2000	ERP001012	PRJEB2756	ERS072609	SAMEA1317502	SAMEA1317502		SC	ERA118400
ERX085268	479	770	22	ERR107834	2012-04-27 20:01:20	https://sra-downloadb.st-va.ncbi.nlm.nih.gov/sos2/sra-pub-run-6/ERR107834/ERR107834.4	WGS	Illumina HiSeq 2000	ERP001012	PRJEB2756	ERS072847	SAMEA1317310	SAMEA1317310		SC	ERA118400
ERX085269	479	770	22	ERR107835	2012-04-27 20:01:20	https://sra-downloadb.st-va.ncbi.nlm.nih.gov/sos2/sra-pub-run-6/ERR107835/ERR107835.3	WGS	Illumina HiSeq 2000	ERP001012	PRJEB2756	ERS072611	SAMEA1317449	SAMEA1317449		SC	ERA118400
ERX085270	479	770	22	ERR107836	2012-04-27 20:01:20	https://sra-downloadb.st-va.ncbi.nlm.nih.gov/sos2/sra-pub-run-6/ERR107836/ERR107836.3	WGS	Illumina HiSeq 2000	ERP001012	PRJEB2756	ERS072612	SAMEA1317441	SAMEA1317441		SC	ERA118400
ERX085271	479	770	36	ERR107837	2012-04-27 20:01:20	https://sra-downloadb.st-va.ncbi.nlm.nih.gov/sos2/sra-pub-run-6/ERR107837/ERR107837.3	WGS	Illumina HiSeq 2000	ERP001012	PRJEB2756	ERS073262	SAMEA1317389	SAMEA1317389		SC	ERA118400
ERX085272	479	770	59	ERR107838	2012-04-27 20:01:20	https://sra-downloadb.st-va.ncbi.nlm.nih.gov/sos2/sra-pub-run-6/ERR107838/ERR107838.4	WGS	Illumina HiSeq 2000	ERP001012	PRJEB2756	ERS072614	SAMEA1317327	SAMEA1317327		SC	ERA118400
ERX085273	479	770	2892	ERR107839	2012-04-27 20:01:20	https://sra-downloadb.st-va.ncbi.nlm.nih.gov/sos2/sra-pub-run-6/ERR107839/ERR107839.4	WGS	Illumina HiSeq 2000	ERP001012	PRJEB2756	ERS072615	SAMEA1317319	SAMEA1317319		SC	ERA118400
ERX085274	479	770	22	ERR107840	2012-04-27 20:01:21	https://sra-downloadb.st-va.ncbi.nlm.nih.gov/sos2/sra-pub-run-6/ERR107840/ERR107840.4	WGS	Illumina HiSeq 2000	ERP001012	PRJEB2756	ERS072849	SAMEA1317446	SAMEA1317446		SC	ERA118400
ERX085275	479	770	22	ERR107841	2012-04-27 20:01:21	https://sra-downloadb.st-va.ncbi.nlm.nih.gov/sos2/sra-pub-run-6/ERR107841/ERR107841.4	WGS	Illumina HiSeq 2000	ERP001012	PRJEB2756	ERS072617	SAMEA1317355	SAMEA1317355		SC	ERA118400
ERX085276	479	770	22	ERR107842	2012-04-27 20:01:21	https://sra-downloadb.st-va.ncbi.nlm.nih.gov/sos2/sra-pub-run-6/ERR107842/ERR107842.3	WGS	Illumina HiSeq 2000	ERP001012	PRJEB2756	ERS072618	SAMEA1317344	SAMEA1317344		SC	ERA118400
ERX085277	479	770	22	ERR107843	2012-04-27 20:01:21	https://sra-downloadb.st-va.ncbi.nlm.nih.gov/sos2/sra-pub-run-6/ERR107843/ERR107843.4	WGS	Illumina HiSeq 2000	ERP001012	PRJEB2756	ERS072850	SAMEA1317416	SAMEA1317416		SC	ERA118400
ERX085278	479	770	22	ERR107844	2012-04-27 20:01:21	https://sra-downloadb.st-va.ncbi.nlm.nih.gov/sos2/sra-pub-run-6/ERR107844/ERR107844.5	WGS	Illumina HiSeq 2000	ERP001012	PRJEB2756	ERS072620	SAMEA1317525	SAMEA1317525		SC	ERA118400
ERX085279	479	770	22	ERR107845	2012-04-27 20:01:21	https://sra-downloadb.st-va.ncbi.nlm.nih.gov/sos2/sra-pub-run-6/ERR107845/ERR107845.4	WGS	Illumina HiSeq 2000	ERP001012	PRJEB2756	ERS072621	SAMEA1317509	SAMEA1317509		SC	ERA118400
ERX085280	479	770	22	ERR107846	2012-04-27 20:01:21	https://sra-downloadb.st-va.ncbi.nlm.nih.gov/sos2/sra-pub-run-6/ERR107846/ERR107846.4	WGS	Illumina HiSeq 2000	ERP001012	PRJEB2756	ERS073940	SAMEA1317316	SAMEA1317316		SC	ERA118400
ERX085281	479	770	36	ERR107847	2012-04-27 20:01:22	https://sra-downloadb.st-va.ncbi.nlm.nih.gov/sos2/sra-pub-run-6/ERR107847/ERR107847.4	WGS	Illumina HiSeq 2000	ERP001012	PRJEB2756	ERS072623	SAMEA1317504	SAMEA1317504		SC	ERA118400
ERX085282	479	770	22	ERR107848	2012-04-27 20:01:22	https://sra-downloadb.st-va.ncbi.nlm.nih.gov/sos2/sra-pub-run-6/ERR107848/ERR107848.3	WGS	Illumina HiSeq 2000	ERP001012	PRJEB2756	ERS072624	SAMEA1317491	SAMEA1317491		SC	ERA118400
ERX085283	479	770	36	ERR107849	2012-04-27 20:01:22	https://sra-downloadb.st-va.ncbi.nlm.nih.gov/sos2/sra-pub-run-6/ERR107849/ERR107849.5	WGS	Illumina HiSeq 2000	ERP001012	PRJEB2756	ERS072852	SAMEA1317516	SAMEA1317516		SC	ERA118400
ERX085284	479	770	22	ERR107850	2012-04-27 20:01:22	https://sra-downloadb.st-va.ncbi.nlm.nih.gov/sos2/sra-pub-run-6/ERR107850/ERR107850.5	WGS	Illumina HiSeq 2000	ERP001012	PRJEB2756	ERS072626	SAMEA1317450	SAMEA1317450		SC	ERA118400
ERX085285	479	770	22	ERR107851	2012-04-27 20:01:22	https://sra-downloadb.st-va.ncbi.nlm.nih.gov/sos2/sra-pub-run-6/ERR107851/ERR107851.5	WGS	Illumina HiSeq 2000	ERP001012	PRJEB2756	ERS072627	SAMEA1317428	SAMEA1317428		SC	ERA118400
ERX085286	479	770	22	ERR107852	2012-04-27 20:01:22	https://sra-downloadb.st-va.ncbi.nlm.nih.gov/sos2/sra-pub-run-6/ERR107852/ERR107852.5	WGS	Illumina HiSeq 2000	ERP001012	PRJEB2756	ERS072853	SAMEA1317465	SAMEA1317465		SC	ERA118400
ERX085287	479	770	22	ERR107853	2012-04-27 20:01:22	https://sra-downloadb.st-va.ncbi.nlm.nih.gov/sos2/sra-pub-run-4/ERR107853/ERR107853.5	WGS	Illumina HiSeq 2000	ERP001012	PRJEB2756	ERS072630	SAMEA1317415	SAMEA1317415		SC	ERA118400
ERX085288	479	770	22	ERR107854	2012-04-27 20:01:23	https://sra-downloadb.st-va.ncbi.nlm.nih.gov/sos2/sra-pub-run-4/ERR107854/ERR107854.5	WGS	Illumina HiSeq 2000	ERP001012	PRJEB2756	ERS072632	SAMEA1317445	SAMEA1317445		SC	ERA118400
ERX085289	479	770	22	ERR107855	2012-04-27 20:01:23	https://sra-downloadb.st-va.ncbi.nlm.nih.gov/sos2/sra-pub-run-4/ERR107855/ERR107855.4	WGS	Illumina HiSeq 2000	ERP001012	PRJEB2756	ERS072633	SAMEA1317484	SAMEA1317484		SC	ERA118400
ERX085290	479	770	22	ERR107856	2012-04-27 20:01:23	https://sra-downloadb.st-va.ncbi.nlm.nih.gov/sos2/sra-pub-run-4/ERR107856/ERR107856.4	WGS	Illumina HiSeq 2000	ERP001012	PRJEB2756	ERS072855	SAMEA1317479	SAMEA1317479		SC	ERA118400
ERX085291	479	770	36	ERR107857	2012-04-27 20:01:23	https://sra-downloadb.st-va.ncbi.nlm.nih.gov/sos2/sra-pub-run-4/ERR107857/ERR107857.4	WGS	Illumina HiSeq 2000	ERP001012	PRJEB2756	ERS072635	SAMEA1317458	SAMEA1317458		SC	ERA118400
ERX085292	479	770	22	ERR107858	2012-04-27 20:01:23	https://sra-downloadb.st-va.ncbi.nlm.nih.gov/sos2/sra-pub-run-4/ERR107858/ERR107858.3	WGS	Illumina HiSeq 2000	ERP001012	PRJEB2756	ERS072636	SAMEA1317508	SAMEA1317508		SC	ERA118400
ERX085293	479	770	22	ERR107859	2012-04-27 20:01:23	https://sra-downloadb.st-va.ncbi.nlm.nih.gov/sos2/sra-pub-run-4/ERR107859/ERR107859.4	WGS	Illumina HiSeq 2000	ERP001012	PRJEB2756	ERS072856	SAMEA1317563	SAMEA1317563		SC	ERA118400
ERX085294	479	770	2032	ERR107860	2012-04-27 20:01:23	https://sra-downloadb.st-va.ncbi.nlm.nih.gov/sos2/sra-pub-run-4/ERR107860/ERR107860.3	WGS	Illumina HiSeq 2000	ERP001012	PRJEB2756	ERS072638	SAMEA1317548	SAMEA1317548		SC	ERA118400
ERX085295	479	770	22	ERR107861	2012-04-27 20:01:24	https://sra-downloadb.st-va.ncbi.nlm.nih.gov/sos2/sra-pub-run-4/ERR107861/ERR107861.5	WGS	Illumina HiSeq 2000	ERP001012	PRJEB2756	ERS073265	SAMEA1317370	SAMEA1317370		SC	ERA118400
ERX085296	479	770	22	ERR107862	2012-04-27 20:01:24	https://sra-downloadb.st-va.ncbi.nlm.nih.gov/sos2/sra-pub-run-4/ERR107862/ERR107862.4	WGS	Illumina HiSeq 2000	ERP001012	PRJEB2756	ERS072641	SAMEA1317363	SAMEA1317363		SC	ERA118400
ERX085297	479	770	36	ERR107863	2012-04-27 20:01:24	https://sra-downloadb.st-va.ncbi.nlm.nih.gov/sos2/sra-pub-run-4/ERR107863/ERR107863.5	WGS	Illumina HiSeq 2000	ERP001012	PRJEB2756	ERS072642	SAMEA1317367	SAMEA1317367		SC	ERA118400
ERX085298	479	770	22	ERR107864	2012-04-27 20:01:24	https://sra-downloadb.st-va.ncbi.nlm.nih.gov/sos2/sra-pub-run-4/ERR107864/ERR107864.4	WGS	Illumina HiSeq 2000	ERP001012	PRJEB2756	ERS072858	SAMEA1317535	SAMEA1317535		SC	ERA118400
ERX085299	479	770	22	ERR107865	2012-04-27 20:01:24	https://sra-downloadb.st-va.ncbi.nlm.nih.gov/sos2/sra-pub-run-4/ERR107865/ERR107865.3	WGS	Illumina HiSeq 2000	ERP001012	PRJEB2756	ERS072644	SAMEA1317328	SAMEA1317328		SC	ERA118400
ERX085300	479	770	22	ERR107866	2012-04-27 20:01:24	https://sra-downloadb.st-va.ncbi.nlm.nih.gov/sos2/sra-pub-run-4/ERR107866/ERR107866.3	WGS	Illumina HiSeq 2000	ERP001012	PRJEB2756	ERS072645	SAMEA1317341	SAMEA1317341		SC	ERA118400
ERX085301	479	770	22	ERR107867	2012-04-27 20:01:24	https://sra-downloadb.st-va.ncbi.nlm.nih.gov/sos2/sra-pub-run-4/ERR107867/ERR107867.3	WGS	Illumina HiSeq 2000	ERP001012	PRJEB2756	ERS072859	SAMEA1317552	SAMEA1317552		SC	ERA118400
ERX085302	479	770	22	ERR107868	2012-04-27 20:01:25	https://sra-downloadb.st-va.ncbi.nlm.nih.gov/sos2/sra-pub-run-4/ERR107868/ERR107868.4	WGS	Illumina HiSeq 2000	ERP001012	PRJEB2756	ERS072647	SAMEA1317451	SAMEA1317451		SC	ERA118400
ERX085303	479	770	22	ERR107869	2012-04-27 20:01:25	https://sra-downloadb.st-va.ncbi.nlm.nih.gov/sos2/sra-pub-run-4/ERR107869/ERR107869.3	WGS	Illumina HiSeq 2000	ERP001012	PRJEB2756	ERS072648	SAMEA1317393	SAMEA1317393		SC	ERA118400
ERX085304	479	770	36	ERR107870	2012-04-27 20:01:25	https://sra-downloadb.st-va.ncbi.nlm.nih.gov/sos2/sra-pub-run-4/ERR107870/ERR107870.3	WGS	Illumina HiSeq 2000	ERP001012	PRJEB2756	ERS073772	SAMEA1317434	SAMEA1317434		SC	ERA118400
ERX085305	479	770	22	ERR107871	2012-04-27 20:01:25	https://sra-downloadb.st-va.ncbi.nlm.nih.gov/sos2/sra-pub-run-4/ERR107871/ERR107871.3	WGS	Illumina HiSeq 2000	ERP001012	PRJEB2756	ERS072650	SAMEA1317495	SAMEA1317495		SC	ERA118400
ERX085306	479	770	22	ERR107872	2012-04-27 20:01:25	https://sra-downloadb.st-va.ncbi.nlm.nih.gov/sos2/sra-pub-run-4/ERR107872/ERR107872.3	WGS	Illumina HiSeq 2000	ERP001012	PRJEB2756	ERS072651	SAMEA1317489	SAMEA1317489		SC	ERA118400
ERX085307	479	770	22	ERR107873	2012-04-27 20:01:25	https://sra-downloadb.st-va.ncbi.nlm.nih.gov/sos2/sra-pub-run-4/ERR107873/ERR107873.3	WGS	Illumina HiSeq 2000	ERP001012	PRJEB2756	ERS072861	SAMEA1317362	SAMEA1317362		SC	ERA118400
ERX085308	479	770	36	ERR107874	2012-04-27 20:01:25	https://sra-downloadb.st-va.ncbi.nlm.nih.gov/sos2/sra-pub-run-4/ERR107874/ERR107874.4	WGS	Illumina HiSeq 2000	ERP001012	PRJEB2756	ERS072653	SAMEA1317582	SAMEA1317582		SC	ERA118400
ERX085309	479	770	2935	ERR107875	2012-04-27 20:01:26	https://sra-downloadb.st-va.ncbi.nlm.nih.gov/sos2/sra-pub-run-4/ERR107875/ERR107875.3	WGS	Illumina HiSeq 2000	ERP001012	PRJEB2756	ERS072654	SAMEA1317560	SAMEA1317560		SC	ERA118400
ERX085310	479	770	36	ERR107876	2012-04-27 20:01:26	https://sra-downloadb.st-va.ncbi.nlm.nih.gov/sos2/sra-pub-run-4/ERR107876/ERR107876.4	WGS	Illumina HiSeq 2000	ERP001012	PRJEB2756	ERS072862	SAMEA1317366	SAMEA1317366		SC	ERA118400
ERX085311	479	770	36	ERR107877	2012-04-27 20:01:26	https://sra-downloadb.st-va.ncbi.nlm.nih.gov/sos2/sra-pub-run-4/ERR107877/ERR107877.3	WGS	Illumina HiSeq 2000	ERP001012	PRJEB2756	ERS072656	SAMEA1317553	SAMEA1317553		SC	ERA118400
ERX085315	479	770	22	ERR107881	2012-04-27 20:01:26	https://sra-downloadb.st-va.ncbi.nlm.nih.gov/sos2/sra-pub-run-4/ERR107881/ERR107881.3	WGS	Illumina HiSeq 2000	ERP001012	PRJEB2756	ERS073267	SAMEA1317318	SAMEA1317318		SC	ERA118400
ERX085316	479	770	8	ERR107882	2012-04-27 20:01:27	https://sra-downloadb.st-va.ncbi.nlm.nih.gov/sos2/sra-pub-run-4/ERR107882/ERR107882.4	WGS	Illumina HiSeq 2000	ERP001012	PRJEB2756	ERS072659	SAMEA1317353	SAMEA1317353		SC	ERA118400
ERX085317	479	770	22	ERR107883	2012-04-27 20:01:27	https://sra-downloadb.st-va.ncbi.nlm.nih.gov/sos2/sra-pub-run-4/ERR107883/ERR107883.4	WGS	Illumina HiSeq 2000	ERP001012	PRJEB2756	ERS072660	SAMEA1317433	SAMEA1317433		SC	ERA118400
ERX085318	479	770	22	ERR107884	2012-04-27 20:01:27	https://sra-downloadb.st-va.ncbi.nlm.nih.gov/sos2/sra-pub-run-4/ERR107884/ERR107884.3	WGS	Illumina HiSeq 2000	ERP001012	PRJEB2756	ERS072864	SAMEA1317401	SAMEA1317401		SC	ERA118400
ERX085319	479	770	8	ERR107885	2012-04-27 20:01:27	https://sra-downloadb.st-va.ncbi.nlm.nih.gov/sos2/sra-pub-run-4/ERR107885/ERR107885.4	WGS	Illumina HiSeq 2000	ERP001012	PRJEB2756	ERS072663	SAMEA1317385	SAMEA1317385		SC	ERA118400
ERX085320	479	770	36	ERR107886	2012-04-27 20:01:27	https://sra-downloadb.st-va.ncbi.nlm.nih.gov/sos2/sra-pub-run-4/ERR107886/ERR107886.4	WGS	Illumina HiSeq 2000	ERP001012	PRJEB2756	ERS072865	SAMEA1317417	SAMEA1317417		SC	ERA118400
ERX085321	479	770	36	ERR107887	2012-04-27 20:01:27	https://sra-downloadb.st-va.ncbi.nlm.nih.gov/sos2/sra-pub-run-4/ERR107887/ERR107887.4	WGS	Illumina HiSeq 2000	ERP001012	PRJEB2756	ERS072665	SAMEA1317471	SAMEA1317471		SC	ERA118400
ERX085322	479	770	22	ERR107888	2012-04-27 20:01:27	https://sra-downloadb.st-va.ncbi.nlm.nih.gov/sos2/sra-pub-run-4/ERR107888/ERR107888.4	WGS	Illumina HiSeq 2000	ERP001012	PRJEB2756	ERS072666	SAMEA1317454	SAMEA1317454		SC	ERA118400
ERX085323	479	770	22	ERR107889	2012-04-27 20:01:28	https://sra-downloadb.st-va.ncbi.nlm.nih.gov/sos2/sra-pub-run-4/ERR107889/ERR107889.3	WGS	Illumina HiSeq 2000	ERP001012	PRJEB2756	ERS073268	SAMEA1317339	SAMEA1317339		SC	ERA118400
ERX085324	479	770	22	ERR107890	2012-04-27 20:01:28	https://sra-downloadb.st-va.ncbi.nlm.nih.gov/sos2/sra-pub-run-4/ERR107890/ERR107890.4	WGS	Illumina HiSeq 2000	ERP001012	PRJEB2756	ERS072668	SAMEA1317523	SAMEA1317523		SC	ERA118400
ERX085325	479	770	22	ERR107891	2012-04-27 20:01:28	https://sra-downloadb.st-va.ncbi.nlm.nih.gov/sos2/sra-pub-run-4/ERR107891/ERR107891.4	WGS	Illumina HiSeq 2000	ERP001012	PRJEB2756	ERS072867	SAMEA1317452	SAMEA1317452		SC	ERA118400
ERX085326	479	770	5	ERR107892	2012-04-27 20:01:28	https://sra-downloadb.st-va.ncbi.nlm.nih.gov/sos2/sra-pub-run-4/ERR107892/ERR107892.4	WGS	Illumina HiSeq 2000	ERP001012	PRJEB2756	ERS072671	SAMEA1317575	SAMEA1317575		SC	ERA118400
ERX085327	479	770	22	ERR107893	2012-04-27 20:01:28	https://sra-downloadb.st-va.ncbi.nlm.nih.gov/sos2/sra-pub-run-4/ERR107893/ERR107893.4	WGS	Illumina HiSeq 2000	ERP001012	PRJEB2756	ERS072672	SAMEA1317586	SAMEA1317586		SC	ERA118400
ERX085328	479	770	22	ERR107894	2012-04-27 20:01:28	https://sra-downloadb.st-va.ncbi.nlm.nih.gov/sos2/sra-pub-run-4/ERR107894/ERR107894.4	WGS	Illumina HiSeq 2000	ERP001012	PRJEB2756	ERS072868	SAMEA1317466	SAMEA1317466		SC	ERA118400
ERX085329	479	770	22	ERR107895	2012-04-27 20:01:28	https://sra-downloadb.st-va.ncbi.nlm.nih.gov/sos2/sra-pub-run-4/ERR107895/ERR107895.4	WGS	Illumina HiSeq 2000	ERP001012	PRJEB2756	ERS072674	SAMEA1317326	SAMEA1317326		SC	ERA118400
ERX085330	479	770	22	ERR107896	2012-04-27 20:01:29	https://sra-downloadb.st-va.ncbi.nlm.nih.gov/sos2/sra-pub-run-4/ERR107896/ERR107896.3	WGS	Illumina HiSeq 2000	ERP001012	PRJEB2756	ERS073773	SAMEA1317447	SAMEA1317447		SC	ERA118400
ERX085331	479	770	22	ERR107897	2012-04-27 20:01:29	https://sra-downloadb.st-va.ncbi.nlm.nih.gov/sos2/sra-pub-run-4/ERR107897/ERR107897.3	WGS	Illumina HiSeq 2000	ERP001012	PRJEB2756	ERS072677	SAMEA1317400	SAMEA1317400		SC	ERA118400
ERX085332	479	770	22	ERR107898	2012-04-27 20:01:29	https://sra-downloadb.st-va.ncbi.nlm.nih.gov/sos2/sra-pub-run-4/ERR107898/ERR107898.3	WGS	Illumina HiSeq 2000	ERP001012	PRJEB2756	ERS072678	SAMEA1317386	SAMEA1317386		SC	ERA118400
ERX085333	479	770	8	ERR107899	2012-04-27 20:01:29	https://sra-downloadb.st-va.ncbi.nlm.nih.gov/sos2/sra-pub-run-4/ERR107899/ERR107899.3	WGS	Illumina HiSeq 2000	ERP001012	PRJEB2756	ERS072870	SAMEA1317413	SAMEA1317413		SC	ERA118400
ERX085334	479	770	22	ERR107900	2012-04-27 20:01:29	https://sra-downloadb.st-va.ncbi.nlm.nih.gov/sos2/sra-pub-run-4/ERR107900/ERR107900.3	WGS	Illumina HiSeq 2000	ERP001012	PRJEB2756	ERS072680	SAMEA1317569	SAMEA1317569		SC	ERA118400
ERX085335	479	770	36	ERR107901	2012-04-27 20:01:29	https://sra-downloadb.st-va.ncbi.nlm.nih.gov/sos2/sra-pub-run-4/ERR107901/ERR107901.4	WGS	Illumina HiSeq 2000	ERP001012	PRJEB2756	ERS072681	SAMEA1317589	SAMEA1317589		SC	ERA118400
ERX085336	479	770	22	ERR107902	2012-04-27 20:01:29	https://sra-downloadb.st-va.ncbi.nlm.nih.gov/sos2/sra-pub-run-4/ERR107902/ERR107902.4	WGS	Illumina HiSeq 2000	ERP001012	PRJEB2756	ERS072871	SAMEA1317359	SAMEA1317359		SC	ERA118400
ERX085337	479	770	36	ERR107903	2012-04-27 20:01:30	https://sra-downloadb.st-va.ncbi.nlm.nih.gov/sos2/sra-pub-run-4/ERR107903/ERR107903.4	WGS	Illumina HiSeq 2000	ERP001012	PRJEB2756	ERS072683	SAMEA1317524	SAMEA1317524		SC	ERA118400
ERX085338	479	770	36	ERR107904	2012-04-27 20:01:30	https://sra-downloadb.st-va.ncbi.nlm.nih.gov/sos2/sra-pub-run-4/ERR107904/ERR107904.4	WGS	Illumina HiSeq 2000	ERP001012	PRJEB2756	ERS072684	SAMEA1317547	SAMEA1317547		SC	ERA118400
ERX085339	479	770	36	ERR107905	2012-04-27 20:01:30	https://sra-downloadb.st-va.ncbi.nlm.nih.gov/sos2/sra-pub-run-4/ERR107905/ERR107905.4	WGS	Illumina HiSeq 2000	ERP001012	PRJEB2756	ERS072686	SAMEA1317520	SAMEA1317520		SC	ERA118400
ERX085340	479	770	36	ERR107906	2012-04-27 20:01:30	https://sra-downloadb.st-va.ncbi.nlm.nih.gov/sos2/sra-pub-run-4/ERR107906/ERR107906.4	WGS	Illumina HiSeq 2000	ERP001012	PRJEB2756	ERS072687	SAMEA1317463	SAMEA1317463		SC	ERA118400
ERX085341	479	770	22	ERR107907	2012-04-27 20:01:30	https://sra-downloadb.st-va.ncbi.nlm.nih.gov/sos2/sra-pub-run-4/ERR107907/ERR107907.4	WGS	Illumina HiSeq 2000	ERP001012	PRJEB2756	ERS072873	SAMEA1317308	SAMEA1317308		SC	ERA118400
ERX085342	479	770	36	ERR107908	2012-04-27 20:01:30	https://sra-downloadb.st-va.ncbi.nlm.nih.gov/sos2/sra-pub-run-4/ERR107908/ERR107908.3	WGS	Illumina HiSeq 2000	ERP001012	PRJEB2756	ERS072689	SAMEA1317477	SAMEA1317477		SC	ERA118400
ERX085343	479	770	22	ERR107909	2012-04-27 20:01:31	https://sra-downloadb.st-va.ncbi.nlm.nih.gov/sos2/sra-pub-run-4/ERR107909/ERR107909.3	WGS	Illumina HiSeq 2000	ERP001012	PRJEB2756	ERS072690	SAMEA1317440	SAMEA1317440		SC	ERA118400
ERX085344	479	770	22	ERR107910	2012-04-27 20:01:31	https://sra-downloadb.st-va.ncbi.nlm.nih.gov/sos2/sra-pub-run-4/ERR107910/ERR107910.3	WGS	Illumina HiSeq 2000	ERP001012	PRJEB2756	ERS072874	SAMEA1317334	SAMEA1317334		SC	ERA118400
ERX085345	479	770	36	ERR107911	2012-04-27 20:01:31	https://sra-downloadb.st-va.ncbi.nlm.nih.gov/sos2/sra-pub-run-4/ERR107911/ERR107911.4	WGS	Illumina HiSeq 2000	ERP001012	PRJEB2756	ERS072692	SAMEA1317332	SAMEA1317332		SC	ERA118400
ERX085346	479	770	2914	ERR107912	2012-04-27 20:01:31	https://sra-downloadb.st-va.ncbi.nlm.nih.gov/sos2/sra-pub-run-4/ERR107912/ERR107912.4	WGS	Illumina HiSeq 2000	ERP001012	PRJEB2756	ERS072693	SAMEA1317311	SAMEA1317311		SC	ERA118400
ERX085347	479	770	22	ERR107913	2012-04-27 20:01:31	https://sra-downloadb.st-va.ncbi.nlm.nih.gov/sos2/sra-pub-run-4/ERR107913/ERR107913.4	WGS	Illumina HiSeq 2000	ERP001012	PRJEB2756	ERS072695	SAMEA1317379	SAMEA1317379		SC	ERA118400
ERX085348	479	770	22	ERR107914	2012-04-27 20:01:31	https://sra-downloadb.st-va.ncbi.nlm.nih.gov/sos2/sra-pub-run-4/ERR107914/ERR107914.4	WGS	Illumina HiSeq 2000	ERP001012	PRJEB2756	ERS072696	SAMEA1317364	SAMEA1317364		SC	ERA118400
ERX085349	479	770	22	ERR107915	2012-04-27 20:01:31	https://sra-downloadb.st-va.ncbi.nlm.nih.gov/sos2/sra-pub-run-4/ERR107915/ERR107915.4	WGS	Illumina HiSeq 2000	ERP001012	PRJEB2756	ERS072876	SAMEA1317579	SAMEA1317579		SC	ERA118400
ERX085350	479	770	22	ERR107916	2012-04-27 20:01:32	https://sra-downloadb.st-va.ncbi.nlm.nih.gov/sos2/sra-pub-run-4/ERR107916/ERR107916.3	WGS	Illumina HiSeq 2000	ERP001012	PRJEB2756	ERS072699	SAMEA1317567	SAMEA1317567		SC	ERA118400
ERX085351	479	770	22	ERR107917	2012-04-27 20:01:32	https://sra-downloadb.st-va.ncbi.nlm.nih.gov/sos2/sra-pub-run-4/ERR107917/ERR107917.3	WGS	Illumina HiSeq 2000	ERP001012	PRJEB2756	ERS072877	SAMEA1317562	SAMEA1317562		SC	ERA118400
ERX085352	479	770	36	ERR107918	2012-04-27 20:01:32	https://sra-downloadb.st-va.ncbi.nlm.nih.gov/sos2/sra-pub-run-4/ERR107918/ERR107918.3	WGS	Illumina HiSeq 2000	ERP001012	PRJEB2756	ERS072701	SAMEA1317561	SAMEA1317561		SC	ERA118400
ERX085353	479	770	22	ERR107919	2012-04-27 20:01:32	https://sra-downloadb.st-va.ncbi.nlm.nih.gov/sos2/sra-pub-run-4/ERR107919/ERR107919.3	WGS	Illumina HiSeq 2000	ERP001012	PRJEB2756	ERS072702	SAMEA1317573	SAMEA1317573		SC	ERA118400
ERX085354	479	770	36	ERR107920	2012-04-27 20:01:32	https://sra-downloadb.st-va.ncbi.nlm.nih.gov/sos2/sra-pub-run-4/ERR107920/ERR107920.3	WGS	Illumina HiSeq 2000	ERP001012	PRJEB2756	ERS073996	SAMEA1317519	SAMEA1317519		SC	ERA118400
ERX085355	479	770	22	ERR107921	2012-04-27 20:01:32	https://sra-downloadb.st-va.ncbi.nlm.nih.gov/sos2/sra-pub-run-4/ERR107921/ERR107921.4	WGS	Illumina HiSeq 2000	ERP001012	PRJEB2756	ERS072704	SAMEA1317488	SAMEA1317488		SC	ERA118400
ERX085356	479	770	22	ERR107922	2012-04-27 20:01:32	https://sra-downloadb.st-va.ncbi.nlm.nih.gov/sos2/sra-pub-run-4/ERR107922/ERR107922.3	WGS	Illumina HiSeq 2000	ERP001012	PRJEB2756	ERS072705	SAMEA1317503	SAMEA1317503		SC	ERA118400
ERX085357	479	770	22	ERR107923	2012-04-27 20:01:33	https://sra-downloadb.st-va.ncbi.nlm.nih.gov/sos2/sra-pub-run-4/ERR107923/ERR107923.4	WGS	Illumina HiSeq 2000	ERP001012	PRJEB2756	ERS072879	SAMEA1317537	SAMEA1317537		SC	ERA118400
ERX085358	479	770	22	ERR107924	2012-04-27 20:01:33	https://sra-downloadb.st-va.ncbi.nlm.nih.gov/sos2/sra-pub-run-4/ERR107924/ERR107924.3	WGS	Illumina HiSeq 2000	ERP001012	PRJEB2756	ERS072707	SAMEA1317505	SAMEA1317505		SC	ERA118400
ERX085361	479	770	22	ERR107927	2012-04-27 20:01:33	https://sra-downloadb.st-va.ncbi.nlm.nih.gov/sos2/sra-pub-run-4/ERR107927/ERR107927.4	WGS	Illumina HiSeq 2000	ERP001012	PRJEB2756	ERS072710	SAMEA1317431	SAMEA1317431		SC	ERA118400
ERX085362	479	770	22	ERR107928	2012-04-27 20:01:33	https://sra-downloadb.st-va.ncbi.nlm.nih.gov/sos2/sra-pub-run-4/ERR107928/ERR107928.4	WGS	Illumina HiSeq 2000	ERP001012	PRJEB2756	ERS072921	SAMEA1317559	SAMEA1317559		SC	ERA118400
ERX085363	479	770	36	ERR107929	2012-04-27 20:01:33	https://sra-downloadb.st-va.ncbi.nlm.nih.gov/sos2/sra-pub-run-4/ERR107929/ERR107929.4	WGS	Illumina HiSeq 2000	ERP001012	PRJEB2756	ERS072922	SAMEA1317576	SAMEA1317576		SC	ERA118400
ERX085364	479	770	22	ERR107930	2012-04-27 20:01:34	https://sra-downloadb.st-va.ncbi.nlm.nih.gov/sos2/sra-pub-run-4/ERR107930/ERR107930.4	WGS	Illumina HiSeq 2000	ERP001012	PRJEB2756	ERS073779	SAMEA1317530	SAMEA1317530		SC	ERA118400
ERX085365	479	770	22	ERR107931	2012-04-27 20:01:34	https://sra-downloadb.st-va.ncbi.nlm.nih.gov/sos2/sra-pub-run-4/ERR107931/ERR107931.4	WGS	Illumina HiSeq 2000	ERP001012	PRJEB2756	ERS072924	SAMEA1317549	SAMEA1317549		SC	ERA118400
ERX085366	479	770	22	ERR107932	2012-04-27 20:01:34	https://sra-downloadb.st-va.ncbi.nlm.nih.gov/sos2/sra-pub-run-4/ERR107932/ERR107932.5	WGS	Illumina HiSeq 2000	ERP001012	PRJEB2756	ERS072925	SAMEA1317345	SAMEA1317345		SC	ERA118400
ERX085367	479	770	22	ERR107933	2012-04-27 20:01:34	https://sra-downloadb.st-va.ncbi.nlm.nih.gov/sos2/sra-pub-run-4/ERR107933/ERR107933.5	WGS	Illumina HiSeq 2000	ERP001012	PRJEB2756	ERS073288	SAMEA1317501	SAMEA1317501		SC	ERA118400
ERX085368	479	770	22	ERR107934	2012-04-27 20:01:34	https://sra-downloadb.st-va.ncbi.nlm.nih.gov/sos2/sra-pub-run-4/ERR107934/ERR107934.4	WGS	Illumina HiSeq 2000	ERP001012	PRJEB2756	ERS072927	SAMEA1317383	SAMEA1317383		SC	ERA118400
ERX085369	479	770	36	ERR107935	2012-04-27 20:01:34	https://sra-downloadb.st-va.ncbi.nlm.nih.gov/sos2/sra-pub-run-4/ERR107935/ERR107935.4	WGS	Illumina HiSeq 2000	ERP001012	PRJEB2756	ERS073289	SAMEA1317555	SAMEA1317555		SC	ERA118400
ERX085370	479	770	22	ERR107936	2012-04-27 20:01:35	https://sra-downloadb.st-va.ncbi.nlm.nih.gov/sos2/sra-pub-run-4/ERR107936/ERR107936.4	WGS	Illumina HiSeq 2000	ERP001012	PRJEB2756	ERS072930	SAMEA1317375	SAMEA1317375		SC	ERA118400
ERX085371	479	770	22	ERR107937	2012-04-27 20:01:35	https://sra-downloadb.st-va.ncbi.nlm.nih.gov/sos2/sra-pub-run-4/ERR107937/ERR107937.4	WGS	Illumina HiSeq 2000	ERP001012	PRJEB2756	ERS072931	SAMEA1317372	SAMEA1317372		SC	ERA118400
ERX085372	479	770	22	ERR107938	2012-04-27 20:01:35	https://sra-downloadb.st-va.ncbi.nlm.nih.gov/sos2/sra-pub-run-4/ERR107938/ERR107938.5	WGS	Illumina HiSeq 2000	ERP001012	PRJEB2756	ERS073943	SAMEA1317348	SAMEA1317348		SC	ERA118400
ERX085373	479	770	22	ERR107939	2012-04-27 20:01:35	https://sra-downloadb.st-va.ncbi.nlm.nih.gov/sos2/sra-pub-run-4/ERR107939/ERR107939.4	WGS	Illumina HiSeq 2000	ERP001012	PRJEB2756	ERS072933	SAMEA1317540	SAMEA1317540		SC	ERA118400
ERX085374	479	770	36	ERR107940	2012-04-27 20:01:35	https://sra-downloadb.st-va.ncbi.nlm.nih.gov/sos2/sra-pub-run-4/ERR107940/ERR107940.4	WGS	Illumina HiSeq 2000	ERP001012	PRJEB2756	ERS072934	SAMEA1317541	SAMEA1317541		SC	ERA118400
ERX085375	479	770	22	ERR107941	2012-04-27 20:01:35	https://sra-downloadb.st-va.ncbi.nlm.nih.gov/sos2/sra-pub-run-4/ERR107941/ERR107941.4	WGS	Illumina HiSeq 2000	ERP001012	PRJEB2756	ERS073291	SAMEA1317376	SAMEA1317376		SC	ERA118400
ERX085376	479	770	22	ERR107942	2012-04-27 20:01:35	https://sra-downloadb.st-va.ncbi.nlm.nih.gov/sos2/sra-pub-run-4/ERR107942/ERR107942.4	WGS	Illumina HiSeq 2000	ERP001012	PRJEB2756	ERS072936	SAMEA1317580	SAMEA1317580		SC	ERA118400
ERX085377	479	770	22	ERR107943	2012-04-27 20:01:36	https://sra-downloadb.st-va.ncbi.nlm.nih.gov/sos2/sra-pub-run-4/ERR107943/ERR107943.5	WGS	Illumina HiSeq 2000	ERP001012	PRJEB2756	ERS072937	SAMEA1317588	SAMEA1317588		SC	ERA118400
ERX085378	479	770	22	ERR107944	2012-04-27 20:01:36	https://sra-downloadb.st-va.ncbi.nlm.nih.gov/sos2/sra-pub-run-4/ERR107944/ERR107944.4	WGS	Illumina HiSeq 2000	ERP001012	PRJEB2756	ERS073292	SAMEA1317369	SAMEA1317369		SC	ERA118400
ERX085379	479	770	22	ERR107945	2012-04-27 20:01:36	https://sra-downloadb.st-va.ncbi.nlm.nih.gov/sos2/sra-pub-run-4/ERR107945/ERR107945.5	WGS	Illumina HiSeq 2000	ERP001012	PRJEB2756	ERS072939	SAMEA1317482	SAMEA1317482		SC	ERA118400
ERX085380	479	770	22	ERR107946	2012-04-27 20:01:36	https://sra-downloadb.st-va.ncbi.nlm.nih.gov/sos2/sra-pub-run-4/ERR107946/ERR107946.5	WGS	Illumina HiSeq 2000	ERP001012	PRJEB2756	ERS072940	SAMEA1317448	SAMEA1317448		SC	ERA118400
ERX085381	479	770	22	ERR107947	2012-04-27 20:01:36	https://sra-downloadb.st-va.ncbi.nlm.nih.gov/sos2/sra-pub-run-4/ERR107947/ERR107947.4	WGS	Illumina HiSeq 2000	ERP001012	PRJEB2756	ERS073781	SAMEA1317514	SAMEA1317514		SC	ERA118400
ERX085382	479	770	22	ERR107948	2012-04-27 20:01:36	https://sra-downloadb.st-va.ncbi.nlm.nih.gov/sos2/sra-pub-run-4/ERR107948/ERR107948.4	WGS	Illumina HiSeq 2000	ERP001012	PRJEB2756	ERS072942	SAMEA1317426	SAMEA1317426		SC	ERA118400
ERX085383	479	770	22	ERR107949	2012-04-27 20:01:36	https://sra-downloadb.st-va.ncbi.nlm.nih.gov/sos2/sra-pub-run-4/ERR107949/ERR107949.5	WGS	Illumina HiSeq 2000	ERP001012	PRJEB2756	ERS072943	SAMEA1317406	SAMEA1317406		SC	ERA118400
ERX085384	479	770	22	ERR107950	2012-04-27 20:01:37	https://sra-downloadb.st-va.ncbi.nlm.nih.gov/sos2/sra-pub-run-4/ERR107950/ERR107950.4	WGS	Illumina HiSeq 2000	ERP001012	PRJEB2756	ERS073294	SAMEA1317331	SAMEA1317331		SC	ERA118400
ERX085385	479	770	22	ERR107951	2012-04-27 20:01:37	https://sra-downloadb.st-va.ncbi.nlm.nih.gov/sos2/sra-pub-run-4/ERR107951/ERR107951.4	WGS	Illumina HiSeq 2000	ERP001012	PRJEB2756	ERS072945	SAMEA1317374	SAMEA1317374		SC	ERA118400
ERX085386	479	770	22	ERR107952	2012-04-27 20:01:37	https://sra-downloadb.st-va.ncbi.nlm.nih.gov/sos2/sra-pub-run-4/ERR107952/ERR107952.4	WGS	Illumina HiSeq 2000	ERP001012	PRJEB2756	ERS072946	SAMEA1317351	SAMEA1317351		SC	ERA118400
ERX085387	479	770	22	ERR107953	2012-04-27 20:01:37	https://sra-downloadb.st-va.ncbi.nlm.nih.gov/sos2/sra-pub-run-4/ERR107953/ERR107953.5	WGS	Illumina HiSeq 2000	ERP001012	PRJEB2756	ERS073295	SAMEA1317317	SAMEA1317317		SC	ERA118400
ERX085388	479	770	22	ERR107954	2012-04-27 20:01:37	https://sra-downloadb.st-va.ncbi.nlm.nih.gov/sos2/sra-pub-run-4/ERR107954/ERR107954.5	WGS	Illumina HiSeq 2000	ERP001012	PRJEB2756	ERS072948	SAMEA1317322	SAMEA1317322		SC	ERA118400
ERX085389	479	770	22	ERR107955	2012-04-27 20:01:37	https://sra-downloadb.st-va.ncbi.nlm.nih.gov/sos2/sra-pub-run-4/ERR107955/ERR107955.4	WGS	Illumina HiSeq 2000	ERP001012	PRJEB2756	ERS072949	SAMEA1317309	SAMEA1317309		SC	ERA118400
ERX085390	479	770	22	ERR107956	2012-04-27 20:01:37	https://sra-downloadb.st-va.ncbi.nlm.nih.gov/sos2/sra-pub-run-4/ERR107956/ERR107956.4	WGS	Illumina HiSeq 2000	ERP001012	PRJEB2756	ERS073782	SAMEA1317497	SAMEA1317497		SC	ERA118400
ERX085391	479	770	22	ERR107957	2012-04-27 20:01:38	https://sra-downloadb.st-va.ncbi.nlm.nih.gov/sos2/sra-pub-run-4/ERR107957/ERR107957.4	WGS	Illumina HiSeq 2000	ERP001012	PRJEB2756	ERS072951	SAMEA1317377	SAMEA1317377		SC	ERA118400
ERX085392	479	770	22	ERR107958	2012-04-27 20:01:38	https://sra-downloadb.st-va.ncbi.nlm.nih.gov/sos2/sra-pub-run-6/ERR107958/ERR107958.4	WGS	Illumina HiSeq 2000	ERP001012	PRJEB2756	ERS072952	SAMEA1317395	SAMEA1317395		SC	ERA118400
ERX085393	479	770	22	ERR107959	2012-04-27 20:01:38	https://sra-downloadb.st-va.ncbi.nlm.nih.gov/sos2/sra-pub-run-6/ERR107959/ERR107959.4	WGS	Illumina HiSeq 2000	ERP001012	PRJEB2756	ERS073297	SAMEA1317432	SAMEA1317432		SC	ERA118400
ERX085394	479	770	22	ERR107960	2012-04-27 20:01:38	https://sra-downloadb.st-va.ncbi.nlm.nih.gov/sos2/sra-pub-run-6/ERR107960/ERR107960.4	WGS	Illumina HiSeq 2000	ERP001012	PRJEB2756	ERS072954	SAMEA1317404	SAMEA1317404		SC	ERA118400
ERX085395	479	770	22	ERR107961	2012-04-27 20:01:38	https://sra-downloadb.st-va.ncbi.nlm.nih.gov/sos2/sra-pub-run-6/ERR107961/ERR107961.5	WGS	Illumina HiSeq 2000	ERP001012	PRJEB2756	ERS072955	SAMEA1317422	SAMEA1317422		SC	ERA118400
ERX085396	479	770	22	ERR107962	2012-04-27 20:01:38	https://sra-downloadb.st-va.ncbi.nlm.nih.gov/sos2/sra-pub-run-6/ERR107962/ERR107962.4	WGS	Illumina HiSeq 2000	ERP001012	PRJEB2756	ERS073298	SAMEA1317411	SAMEA1317411		SC	ERA118400
ERX085397	479	770	22	ERR107963	2012-04-27 20:01:38	https://sra-downloadb.st-va.ncbi.nlm.nih.gov/sos2/sra-pub-run-6/ERR107963/ERR107963.4	WGS	Illumina HiSeq 2000	ERP001012	PRJEB2756	ERS072957	SAMEA1317457	SAMEA1317457		SC	ERA118400
ERX085398	479	770	22	ERR107964	2012-04-27 20:01:39	https://sra-downloadb.st-va.ncbi.nlm.nih.gov/sos2/sra-pub-run-6/ERR107964/ERR107964.4	WGS	Illumina HiSeq 2000	ERP001012	PRJEB2756	ERS072958	SAMEA1317476	SAMEA1317476		SC	ERA118400
ERX085399	479	770	22	ERR107965	2012-04-27 20:01:39	https://sra-downloadb.st-va.ncbi.nlm.nih.gov/sos2/sra-pub-run-6/ERR107965/ERR107965.4	WGS	Illumina HiSeq 2000	ERP001012	PRJEB2756	ERS074015	SAMEA1317590	SAMEA1317590		SC	ERA118400
ERX085400	479	770	22	ERR107966	2012-04-27 20:01:39	https://sra-downloadb.st-va.ncbi.nlm.nih.gov/sos2/sra-pub-run-6/ERR107966/ERR107966.4	WGS	Illumina HiSeq 2000	ERP001012	PRJEB2756	ERS072960	SAMEA1317550	SAMEA1317550		SC	ERA118400
ERX085401	479	770	22	ERR107967	2012-04-27 20:01:39	https://sra-downloadb.st-va.ncbi.nlm.nih.gov/sos2/sra-pub-run-6/ERR107967/ERR107967.4	WGS	Illumina HiSeq 2000	ERP001012	PRJEB2756	ERS072961	SAMEA1317528	SAMEA1317528		SC	ERA118400
ERX085402	479	770	36	ERR107968	2012-04-27 20:01:39	https://sra-downloadb.st-va.ncbi.nlm.nih.gov/sos2/sra-pub-run-6/ERR107968/ERR107968.4	WGS	Illumina HiSeq 2000	ERP001012	PRJEB2756	ERS073300	SAMEA1317513	SAMEA1317513		SC	ERA118400
ERX085403	479	770	22	ERR107969	2012-04-27 20:01:39	https://sra-downloadb.st-va.ncbi.nlm.nih.gov/sos2/sra-pub-run-6/ERR107969/ERR107969.4	WGS	Illumina HiSeq 2000	ERP001012	PRJEB2756	ERS072963	SAMEA1317557	SAMEA1317557		SC	ERA118400
ERX085404	479	770	22	ERR107970	2012-04-27 20:01:39	https://sra-downloadb.st-va.ncbi.nlm.nih.gov/sos2/sra-pub-run-6/ERR107970/ERR107970.5	WGS	Illumina HiSeq 2000	ERP001012	PRJEB2756	ERS072964	SAMEA1317571	SAMEA1317571		SC	ERA118400
ERX085405	479	770	5	ERR107971	2012-04-27 20:01:40	https://sra-downloadb.st-va.ncbi.nlm.nih.gov/sos2/sra-pub-run-6/ERR107971/ERR107971.4	WGS	Illumina HiSeq 2000	ERP001012	PRJEB2756	ERS073301	SAMEA1317493	SAMEA1317493		SC	ERA118400
ERX085406	479	770	22	ERR107972	2012-04-27 20:01:40	https://sra-downloadb.st-va.ncbi.nlm.nih.gov/sos2/sra-pub-run-6/ERR107972/ERR107972.3	WGS	Illumina HiSeq 2000	ERP001012	PRJEB2756	ERS072966	SAMEA1317365	SAMEA1317365		SC	ERA118400
ERX085407	479	770	36	ERR107973	2012-04-27 20:01:40	https://sra-downloadb.st-va.ncbi.nlm.nih.gov/sos2/sra-pub-run-6/ERR107973/ERR107973.3	WGS	Illumina HiSeq 2000	ERP001012	PRJEB2756	ERS072967	SAMEA1317320	SAMEA1317320		SC	ERA118400
ERX085408	479	770	36	ERR107974	2012-04-27 20:01:40	https://sra-downloadb.st-va.ncbi.nlm.nih.gov/sos2/sra-pub-run-6/ERR107974/ERR107974.4	WGS	Illumina HiSeq 2000	ERP001012	PRJEB2756	ERS073784	SAMEA1317470	SAMEA1317470		SC	ERA118400
ERX085473	479	770	45	ERR108039	2012-04-27 20:01:40	https://sra-downloadb.st-va.ncbi.nlm.nih.gov/sos2/sra-pub-run-3/ERR108039/ERR108039.4	WGS	Illumina MiSeq	ERP001177	PRJEB2858	ERS088978	SAMEA1317978	SAMEA1317978		SC	ERA118402
ERX085474	479	770	5	ERR108040	2012-04-27 20:01:40	https://sra-downloadb.st-va.ncbi.nlm.nih.gov/sos2/sra-pub-run-3/ERR108040/ERR108040.4	WGS	Illumina MiSeq	ERP001177	PRJEB2858	ERS088979	SAMEA1317982	SAMEA1317982		SC	ERA118402
ERX085476	479	770	45	ERR108042	2012-04-27 20:01:41	https://sra-downloadb.st-va.ncbi.nlm.nih.gov/sos2/sra-pub-run-3/ERR108042/ERR108042.3	WGS	Illumina MiSeq	ERP001177	PRJEB2858	ERS088981	SAMEA1317999	SAMEA1317999		SC	ERA118402
ERX085477	479	770	149	ERR108043	2012-04-27 20:01:41	https://sra-downloadb.st-va.ncbi.nlm.nih.gov/sos2/sra-pub-run-3/ERR108043/ERR108043.4	WGS	Illumina MiSeq	ERP001177	PRJEB2858	ERS088982	SAMEA1317981	SAMEA1317981		SC	ERA118402
ERX085478	479	770	1	ERR108044	2012-04-27 20:01:41	https://sra-downloadb.st-va.ncbi.nlm.nih.gov/sos2/sra-pub-run-3/ERR108044/ERR108044.4	WGS	Illumina MiSeq	ERP001177	PRJEB2858	ERS088983	SAMEA1317985	SAMEA1317985		SC	ERA118402
ERX085479	479	770	149	ERR108045	2012-04-27 20:01:41	https://sra-downloadb.st-va.ncbi.nlm.nih.gov/sos2/sra-pub-run-3/ERR108045/ERR108045.4	WGS	Illumina MiSeq	ERP001177	PRJEB2858	ERS088984	SAMEA1317983	SAMEA1317983		SC	ERA118402
ERX085480	479	770	45	ERR108046	2012-04-27 20:01:41	https://sra-downloadb.st-va.ncbi.nlm.nih.gov/sos2/sra-pub-run-3/ERR108046/ERR108046.4	WGS	Illumina MiSeq	ERP001177	PRJEB2858	ERS088985	SAMEA1317990	SAMEA1317990		SC	ERA118402
ERX085481	479	770	149	ERR108047	2012-04-27 20:01:41	https://sra-downloadb.st-va.ncbi.nlm.nih.gov/sos2/sra-pub-run-3/ERR108047/ERR108047.4	WGS	Illumina MiSeq	ERP001177	PRJEB2858	ERS088986	SAMEA1317996	SAMEA1317996		SC	ERA118402
ERX085482	479	770	8	ERR108048	2012-04-27 20:01:41	https://sra-downloadb.st-va.ncbi.nlm.nih.gov/sos2/sra-pub-run-3/ERR108048/ERR108048.3	WGS	Illumina MiSeq	ERP001177	PRJEB2858	ERS088987	SAMEA1317993	SAMEA1317993		SC	ERA118402
ERX085483	479	770	45	ERR108049	2012-04-27 20:01:41	https://sra-downloadb.st-va.ncbi.nlm.nih.gov/sos2/sra-pub-run-3/ERR108049/ERR108049.4	WGS	Illumina MiSeq	ERP001177	PRJEB2858	ERS088988	SAMEA1317984	SAMEA1317984		SC	ERA118402
ERX085484	479	770	45	ERR108050	2012-04-27 20:01:41	https://sra-downloadb.st-va.ncbi.nlm.nih.gov/sos2/sra-pub-run-3/ERR108050/ERR108050.3	WGS	Illumina MiSeq	ERP001177	PRJEB2858	ERS088989	SAMEA1317979	SAMEA1317979		SC	ERA118402
ERX085485	479	770	45	ERR108051	2012-04-27 20:01:41	https://sra-downloadb.st-va.ncbi.nlm.nih.gov/sos2/sra-pub-run-3/ERR108051/ERR108051.4	WGS	Illumina MiSeq	ERP001177	PRJEB2858	ERS088990	SAMEA1317987	SAMEA1317987		SC	ERA118402
ERX085486	479	770	1	ERR108052	2012-04-27 20:01:41	https://sra-downloadb.st-va.ncbi.nlm.nih.gov/sos2/sra-pub-run-3/ERR108052/ERR108052.4	WGS	Illumina MiSeq	ERP001177	PRJEB2858	ERS088991	SAMEA1317976	SAMEA1317976		SC	ERA118402
ERX085487	479	770	45	ERR108053	2012-04-27 20:01:41	https://sra-downloadb.st-va.ncbi.nlm.nih.gov/sos2/sra-pub-run-6/ERR108053/ERR108053.4	WGS	Illumina MiSeq	ERP001177	PRJEB2858	ERS088992	SAMEA1317997	SAMEA1317997		SC	ERA118402
ERX085488	479	770	2371	ERR108054	2012-04-27 20:01:41	https://sra-downloadb.st-va.ncbi.nlm.nih.gov/sos2/sra-pub-run-6/ERR108054/ERR108054.4	WGS	Illumina MiSeq	ERP001177	PRJEB2858	ERS088993	SAMEA1317995	SAMEA1317995		SC	ERA118402
ERX085489	479	770	149	ERR108055	2012-04-27 20:01:41	https://sra-downloadb.st-va.ncbi.nlm.nih.gov/sos2/sra-pub-run-6/ERR108055/ERR108055.4	WGS	Illumina MiSeq	ERP001177	PRJEB2858	ERS088970	SAMEA1317989	SAMEA1317989		SC	ERA118402
ERX085490	479	770	1	ERR108056	2012-04-27 20:01:41	https://sra-downloadb.st-va.ncbi.nlm.nih.gov/sos2/sra-pub-run-6/ERR108056/ERR108056.4	WGS	Illumina MiSeq	ERP001177	PRJEB2858	ERS088971	SAMEA1317992	SAMEA1317992		SC	ERA118402
ERX085491	479	770	1	ERR108057	2012-04-27 20:01:41	https://sra-downloadb.st-va.ncbi.nlm.nih.gov/sos2/sra-pub-run-6/ERR108057/ERR108057.4	WGS	Illumina MiSeq	ERP001177	PRJEB2858	ERS088972	SAMEA1317998	SAMEA1317998		SC	ERA118402
ERX085492	479	770	149	ERR108058	2012-04-27 20:01:41	https://sra-downloadb.st-va.ncbi.nlm.nih.gov/sos2/sra-pub-run-6/ERR108058/ERR108058.4	WGS	Illumina MiSeq	ERP001177	PRJEB2858	ERS088973	SAMEA1317994	SAMEA1317994		SC	ERA118402
ERX085493	479	770	2942	ERR108059	2012-04-27 20:01:41	https://sra-downloadb.st-va.ncbi.nlm.nih.gov/sos2/sra-pub-run-6/ERR108059/ERR108059.4	WGS	Illumina MiSeq	ERP001177	PRJEB2858	ERS088974	SAMEA1317977	SAMEA1317977		SC	ERA118402
ERX085494	479	770	1	ERR108060	2012-04-27 20:01:41	https://sra-downloadb.st-va.ncbi.nlm.nih.gov/sos2/sra-pub-run-6/ERR108060/ERR108060.3	WGS	Illumina MiSeq	ERP001177	PRJEB2858	ERS088975	SAMEA1317991	SAMEA1317991		SC	ERA118402
ERX085495	479	770	5	ERR108061	2012-04-27 20:01:41	https://sra-downloadb.st-va.ncbi.nlm.nih.gov/sos2/sra-pub-run-6/ERR108061/ERR108061.3	WGS	Illumina MiSeq	ERP001177	PRJEB2858	ERS088976	SAMEA1317988	SAMEA1317988		SC	ERA118402
ERX085496	479	770	45	ERR108062	2012-04-27 20:01:42	https://sra-downloadb.st-va.ncbi.nlm.nih.gov/sos2/sra-pub-run-6/ERR108062/ERR108062.3	WGS	Illumina MiSeq	ERP001177	PRJEB2858	ERS088977	SAMEA1317986	SAMEA1317986		SC	ERA118402
ERX086645	479	770	239	ERR109211	2012-04-27 20:11:25	https://sra-downloadb.st-va.ncbi.nlm.nih.gov/sos2/sra-pub-run-6/ERR109211/ERR109211.4	WGS	Illumina HiSeq 2000	ERP000708	PRJEB2561	ERS055678	SAMEA1462738	SAMEA1462738		SC	ERA119044
ERX086646	479	770	239	ERR109212	2012-04-27 20:11:25	https://sra-downloadb.st-va.ncbi.nlm.nih.gov/sos2/sra-pub-run-6/ERR109212/ERR109212.4	WGS	Illumina HiSeq 2000	ERP000708	PRJEB2561	ERS055679	SAMEA1462677	SAMEA1462677		SC	ERA119044
ERX086647	479	770	239	ERR109213	2012-04-27 20:11:25	https://sra-downloadb.st-va.ncbi.nlm.nih.gov/sos2/sra-pub-run-6/ERR109213/ERR109213.4	WGS	Illumina HiSeq 2000	ERP000708	PRJEB2561	ERS055680	SAMEA1462690	SAMEA1462690		SC	ERA119044
ERX086648	479	770	239	ERR109214	2012-04-27 20:11:25	https://sra-downloadb.st-va.ncbi.nlm.nih.gov/sos2/sra-pub-run-6/ERR109214/ERR109214.3	WGS	Illumina HiSeq 2000	ERP000708	PRJEB2561	ERS055681	SAMEA1462698	SAMEA1462698		SC	ERA119044
ERX086649	479	770	239	ERR109215	2012-04-27 20:11:25	https://sra-downloadb.st-va.ncbi.nlm.nih.gov/sos2/sra-pub-run-6/ERR109215/ERR109215.4	WGS	Illumina HiSeq 2000	ERP000708	PRJEB2561	ERS055682	SAMEA1462777	SAMEA1462777		SC	ERA119044
ERX086650	479	770	239	ERR109216	2012-04-27 20:11:25	https://sra-downloadb.st-va.ncbi.nlm.nih.gov/sos2/sra-pub-run-6/ERR109216/ERR109216.5	WGS	Illumina HiSeq 2000	ERP000708	PRJEB2561	ERS055683	SAMEA1462771	SAMEA1462771		SC	ERA119044
ERX086651	479	770	239	ERR109217	2012-04-27 20:11:25	https://sra-downloadb.st-va.ncbi.nlm.nih.gov/sos2/sra-pub-run-6/ERR109217/ERR109217.5	WGS	Illumina HiSeq 2000	ERP000708	PRJEB2561	ERS055684	SAMEA1462799	SAMEA1462799		SC	ERA119044
ERX086652	479	770	239	ERR109218	2012-04-27 20:11:25	https://sra-downloadb.st-va.ncbi.nlm.nih.gov/sos2/sra-pub-run-6/ERR109218/ERR109218.5	WGS	Illumina HiSeq 2000	ERP000708	PRJEB2561	ERS055685	SAMEA1462790	SAMEA1462790		SC	ERA119044
ERX086653	479	770	239	ERR109219	2012-04-27 20:11:26	https://sra-downloadb.st-va.ncbi.nlm.nih.gov/sos2/sra-pub-run-6/ERR109219/ERR109219.5	WGS	Illumina HiSeq 2000	ERP000708	PRJEB2561	ERS055686	SAMEA1462750	SAMEA1462750		SC	ERA119044
ERX086654	479	770	239	ERR109220	2012-04-27 20:11:26	https://sra-downloadb.st-va.ncbi.nlm.nih.gov/sos2/sra-pub-run-6/ERR109220/ERR109220.4	WGS	Illumina HiSeq 2000	ERP000708	PRJEB2561	ERS055687	SAMEA1462743	SAMEA1462743		SC	ERA119044
ERX086655	479	770	239	ERR109221	2012-04-27 20:11:26	https://sra-downloadb.st-va.ncbi.nlm.nih.gov/sos2/sra-pub-run-6/ERR109221/ERR109221.4	WGS	Illumina HiSeq 2000	ERP000708	PRJEB2561	ERS055688	SAMEA1462742	SAMEA1462742		SC	ERA119044
ERX086656	479	770	239	ERR109222	2012-04-27 20:11:26	https://sra-downloadb.st-va.ncbi.nlm.nih.gov/sos2/sra-pub-run-6/ERR109222/ERR109222.5	WGS	Illumina HiSeq 2000	ERP000708	PRJEB2561	ERS055689	SAMEA1462763	SAMEA1462763		SC	ERA119044
ERX086657	479	770	239	ERR109223	2012-04-27 20:11:26	https://sra-downloadb.st-va.ncbi.nlm.nih.gov/sos2/sra-pub-run-6/ERR109223/ERR109223.5	WGS	Illumina HiSeq 2000	ERP000708	PRJEB2561	ERS055690	SAMEA1462697	SAMEA1462697		SC	ERA119044
ERX086658	479	770	572	ERR109224	2012-04-27 20:11:26	https://sra-downloadb.st-va.ncbi.nlm.nih.gov/sos2/sra-pub-run-6/ERR109224/ERR109224.5	WGS	Illumina HiSeq 2000	ERP000708	PRJEB2561	ERS055691	SAMEA1462685	SAMEA1462685		SC	ERA119044
ERX086659	479	770	239	ERR109225	2012-04-27 20:11:26	https://sra-downloadb.st-va.ncbi.nlm.nih.gov/sos2/sra-pub-run-6/ERR109225/ERR109225.4	WGS	Illumina HiSeq 2000	ERP000708	PRJEB2561	ERS055692	SAMEA1462684	SAMEA1462684		SC	ERA119044
ERX086660	479	770	239	ERR109226	2012-04-27 20:11:26	https://sra-downloadb.st-va.ncbi.nlm.nih.gov/sos2/sra-pub-run-6/ERR109226/ERR109226.5	WGS	Illumina HiSeq 2000	ERP000708	PRJEB2561	ERS055693	SAMEA1462675	SAMEA1462675		SC	ERA119044
ERX086661	479	770	1971	ERR109227	2012-04-27 20:11:26	https://sra-downloadb.st-va.ncbi.nlm.nih.gov/sos2/sra-pub-run-6/ERR109227/ERR109227.5	WGS	Illumina HiSeq 2000	ERP000708	PRJEB2561	ERS055694	SAMEA1462735	SAMEA1462735		SC	ERA119044
ERX086662	479	770	239	ERR109228	2012-04-27 20:11:26	https://sra-downloadb.st-va.ncbi.nlm.nih.gov/sos2/sra-pub-run-6/ERR109228/ERR109228.5	WGS	Illumina HiSeq 2000	ERP000708	PRJEB2561	ERS055695	SAMEA1462727	SAMEA1462727		SC	ERA119044
ERX086663	479	770	2149	ERR109229	2012-04-27 20:11:26	https://sra-downloadb.st-va.ncbi.nlm.nih.gov/sos2/sra-pub-run-6/ERR109229/ERR109229.3	WGS	Illumina HiSeq 2000	ERP000708	PRJEB2561	ERS055696	SAMEA1462718	SAMEA1462718		SC	ERA119044
ERX086664	479	770	239	ERR109230	2012-04-27 20:11:26	https://sra-downloadb.st-va.ncbi.nlm.nih.gov/sos2/sra-pub-run-6/ERR109230/ERR109230.4	WGS	Illumina HiSeq 2000	ERP000708	PRJEB2561	ERS055697	SAMEA1462712	SAMEA1462712		SC	ERA119044
ERX086665	479	770	30	ERR109231	2012-04-27 20:11:26	https://sra-downloadb.st-va.ncbi.nlm.nih.gov/sos2/sra-pub-run-6/ERR109231/ERR109231.4	WGS	Illumina HiSeq 2000	ERP000708	PRJEB2561	ERS055698	SAMEA1462762	SAMEA1462762		SC	ERA119044
ERX086666	479	770	239	ERR109232	2012-04-27 20:11:27	https://sra-downloadb.st-va.ncbi.nlm.nih.gov/sos2/sra-pub-run-6/ERR109232/ERR109232.2	WGS	Illumina HiSeq 2000	ERP000708	PRJEB2561	ERS055699	SAMEA1462769	SAMEA1462769		SC	ERA119044
ERX086667	479	770	239	ERR109233	2012-04-27 20:11:27	https://sra-downloadb.st-va.ncbi.nlm.nih.gov/sos2/sra-pub-run-6/ERR109233/ERR109233.4	WGS	Illumina HiSeq 2000	ERP000708	PRJEB2561	ERS055700	SAMEA1462696	SAMEA1462696		SC	ERA119044
ERX086668	479	770	2149	ERR109234	2012-04-27 20:11:27	https://sra-downloadb.st-va.ncbi.nlm.nih.gov/sos2/sra-pub-run-6/ERR109234/ERR109234.4	WGS	Illumina HiSeq 2000	ERP000708	PRJEB2561	ERS055701	SAMEA1462704	SAMEA1462704		SC	ERA119044
ERX086669	479	770	239	ERR109235	2012-04-27 20:11:27	https://sra-downloadb.st-va.ncbi.nlm.nih.gov/sos2/sra-pub-run-6/ERR109235/ERR109235.5	WGS	Illumina HiSeq 2000	ERP000708	PRJEB2561	ERS055702	SAMEA1462673	SAMEA1462673		SC	ERA119044
ERX086670	479	770	239	ERR109236	2012-04-27 20:11:27	https://sra-downloadb.st-va.ncbi.nlm.nih.gov/sos2/sra-pub-run-6/ERR109236/ERR109236.5	WGS	Illumina HiSeq 2000	ERP000708	PRJEB2561	ERS055703	SAMEA1462683	SAMEA1462683		SC	ERA119044
ERX086671	479	770	239	ERR109237	2012-04-27 20:11:27	https://sra-downloadb.st-va.ncbi.nlm.nih.gov/sos2/sra-pub-run-6/ERR109237/ERR109237.4	WGS	Illumina HiSeq 2000	ERP000708	PRJEB2561	ERS055704	SAMEA1462722	SAMEA1462722		SC	ERA119044
ERX086672	479	770	239	ERR109238	2012-04-27 20:11:27	https://sra-downloadb.st-va.ncbi.nlm.nih.gov/sos2/sra-pub-run-6/ERR109238/ERR109238.4	WGS	Illumina HiSeq 2000	ERP000708	PRJEB2561	ERS055705	SAMEA1462731	SAMEA1462731		SC	ERA119044
ERX086673	479	770	239	ERR109239	2012-04-27 20:11:27	https://sra-downloadb.st-va.ncbi.nlm.nih.gov/sos2/sra-pub-run-6/ERR109239/ERR109239.4	WGS	Illumina HiSeq 2000	ERP000708	PRJEB2561	ERS055706	SAMEA1462737	SAMEA1462737		SC	ERA119044
ERX086674	479	770	239	ERR109240	2012-04-27 20:11:27	https://sra-downloadb.st-va.ncbi.nlm.nih.gov/sos2/sra-pub-run-6/ERR109240/ERR109240.4	WGS	Illumina HiSeq 2000	ERP000708	PRJEB2561	ERS055707	SAMEA1462711	SAMEA1462711		SC	ERA119044
ERX086675	479	770	239	ERR109241	2012-04-27 20:11:27	https://sra-downloadb.st-va.ncbi.nlm.nih.gov/sos2/sra-pub-run-6/ERR109241/ERR109241.4	WGS	Illumina HiSeq 2000	ERP000708	PRJEB2561	ERS055708	SAMEA1462713	SAMEA1462713		SC	ERA119044
ERX086676	479	770	239	ERR109242	2012-04-27 20:11:27	https://sra-downloadb.st-va.ncbi.nlm.nih.gov/sos2/sra-pub-run-6/ERR109242/ERR109242.4	WGS	Illumina HiSeq 2000	ERP000708	PRJEB2561	ERS055709	SAMEA1462757	SAMEA1462757		SC	ERA119044
ERX086677	479	770	239	ERR109243	2012-04-27 20:11:27	https://sra-downloadb.st-va.ncbi.nlm.nih.gov/sos2/sra-pub-run-6/ERR109243/ERR109243.4	WGS	Illumina HiSeq 2000	ERP000708	PRJEB2561	ERS055710	SAMEA1462764	SAMEA1462764		SC	ERA119044
ERX086678	479	770	239	ERR109244	2012-04-27 20:11:27	https://sra-downloadb.st-va.ncbi.nlm.nih.gov/sos2/sra-pub-run-6/ERR109244/ERR109244.5	WGS	Illumina HiSeq 2000	ERP000708	PRJEB2561	ERS055711	SAMEA1462754	SAMEA1462754		SC	ERA119044
ERX086679	479	770	239	ERR109245	2012-04-27 20:11:28	https://sra-downloadb.st-va.ncbi.nlm.nih.gov/sos2/sra-pub-run-6/ERR109245/ERR109245.3	WGS	Illumina HiSeq 2000	ERP000708	PRJEB2561	ERS055712	SAMEA1462782	SAMEA1462782		SC	ERA119044
ERX086680	479	770	239	ERR109246	2012-04-27 20:11:28	https://sra-downloadb.st-va.ncbi.nlm.nih.gov/sos2/sra-pub-run-6/ERR109246/ERR109246.4	WGS	Illumina HiSeq 2000	ERP000708	PRJEB2561	ERS055713	SAMEA1462774	SAMEA1462774		SC	ERA119044
ERX086681	479	770	239	ERR109247	2012-04-27 20:11:28	https://sra-downloadb.st-va.ncbi.nlm.nih.gov/sos2/sra-pub-run-6/ERR109247/ERR109247.4	WGS	Illumina HiSeq 2000	ERP000708	PRJEB2561	ERS055714	SAMEA1462802	SAMEA1462802		SC	ERA119044
ERX086682	479	770	1441	ERR109248	2012-04-27 20:11:28	https://sra-downloadb.st-va.ncbi.nlm.nih.gov/sos2/sra-pub-run-6/ERR109248/ERR109248.4	WGS	Illumina HiSeq 2000	ERP000708	PRJEB2561	ERS055715	SAMEA1462792	SAMEA1462792		SC	ERA119044
ERX086683	479	770	239	ERR109249	2012-04-27 20:11:28	https://sra-downloadb.st-va.ncbi.nlm.nih.gov/sos2/sra-pub-run-6/ERR109249/ERR109249.5	WGS	Illumina HiSeq 2000	ERP000708	PRJEB2561	ERS055716	SAMEA1462788	SAMEA1462788		SC	ERA119044
ERX086684	479	770	239	ERR109250	2012-04-27 20:11:28	https://sra-downloadb.st-va.ncbi.nlm.nih.gov/sos2/sra-pub-run-6/ERR109250/ERR109250.4	WGS	Illumina HiSeq 2000	ERP000708	PRJEB2561	ERS055717	SAMEA1462679	SAMEA1462679		SC	ERA119044
ERX086685	479	770	239	ERR109251	2012-04-27 20:11:28	https://sra-downloadb.st-va.ncbi.nlm.nih.gov/sos2/sra-pub-run-6/ERR109251/ERR109251.4	WGS	Illumina HiSeq 2000	ERP000708	PRJEB2561	ERS055718	SAMEA1462687	SAMEA1462687		SC	ERA119044
ERX086686	479	770	239	ERR109252	2012-04-27 20:11:28	https://sra-downloadb.st-va.ncbi.nlm.nih.gov/sos2/sra-pub-run-6/ERR109252/ERR109252.3	WGS	Illumina HiSeq 2000	ERP000708	PRJEB2561	ERS055719	SAMEA1462691	SAMEA1462691		SC	ERA119044
ERX086687	479	770	239	ERR109253	2012-04-27 20:11:28	https://sra-downloadb.st-va.ncbi.nlm.nih.gov/sos2/sra-pub-run-6/ERR109253/ERR109253.4	WGS	Illumina HiSeq 2000	ERP000708	PRJEB2561	ERS055720	SAMEA1462695	SAMEA1462695		SC	ERA119044
ERX086688	479	770	239	ERR109254	2012-04-27 20:11:28	https://sra-downloadb.st-va.ncbi.nlm.nih.gov/sos2/sra-pub-run-6/ERR109254/ERR109254.5	WGS	Illumina HiSeq 2000	ERP000708	PRJEB2561	ERS055721	SAMEA1462693	SAMEA1462693		SC	ERA119044
ERX086689	479	770	239	ERR109255	2012-04-27 20:11:28	https://sra-downloadb.st-va.ncbi.nlm.nih.gov/sos2/sra-pub-run-6/ERR109255/ERR109255.4	WGS	Illumina HiSeq 2000	ERP000708	PRJEB2561	ERS055722	SAMEA1462681	SAMEA1462681		SC	ERA119044
ERX086690	479	770	239	ERR109256	2012-04-27 20:11:28	https://sra-downloadb.st-va.ncbi.nlm.nih.gov/sos2/sra-pub-run-6/ERR109256/ERR109256.4	WGS	Illumina HiSeq 2000	ERP000708	PRJEB2561	ERS055723	SAMEA1462672	SAMEA1462672		SC	ERA119044
ERX086691	479	770	239	ERR109257	2012-04-27 20:11:28	https://sra-downloadb.st-va.ncbi.nlm.nih.gov/sos2/sra-pub-run-6/ERR109257/ERR109257.4	WGS	Illumina HiSeq 2000	ERP000708	PRJEB2561	ERS055724	SAMEA1462795	SAMEA1462795		SC	ERA119044
ERX086692	479	770	239	ERR109258	2012-04-27 20:11:29	https://sra-downloadb.st-va.ncbi.nlm.nih.gov/sos2/sra-pub-run-3/ERR109258/ERR109258.4	WGS	Illumina HiSeq 2000	ERP000708	PRJEB2561	ERS055725	SAMEA1462789	SAMEA1462789		SC	ERA119044
ERX086693	479	770	239	ERR109259	2012-04-27 20:11:29	https://sra-downloadb.st-va.ncbi.nlm.nih.gov/sos2/sra-pub-run-3/ERR109259/ERR109259.4	WGS	Illumina HiSeq 2000	ERP000708	PRJEB2561	ERS055726	SAMEA1462781	SAMEA1462781		SC	ERA119044
ERX086694	479	770	239	ERR109260	2012-04-27 20:11:29	https://sra-downloadb.st-va.ncbi.nlm.nih.gov/sos2/sra-pub-run-3/ERR109260/ERR109260.3	WGS	Illumina HiSeq 2000	ERP000708	PRJEB2561	ERS055727	SAMEA1462784	SAMEA1462784		SC	ERA119044
ERX086695	479	770	5	ERR109261	2012-04-27 20:11:29	https://sra-downloadb.st-va.ncbi.nlm.nih.gov/sos2/sra-pub-run-3/ERR109261/ERR109261.4	WGS	Illumina HiSeq 2000	ERP000708	PRJEB2561	ERS055728	SAMEA1462775	SAMEA1462775		SC	ERA119044
ERX086696	479	770	239	ERR109262	2012-04-27 20:11:29	https://sra-downloadb.st-va.ncbi.nlm.nih.gov/sos2/sra-pub-run-3/ERR109262/ERR109262.4	WGS	Illumina HiSeq 2000	ERP000708	PRJEB2561	ERS055729	SAMEA1462767	SAMEA1462767		SC	ERA119044
ERX086697	479	770	239	ERR109263	2012-04-27 20:11:29	https://sra-downloadb.st-va.ncbi.nlm.nih.gov/sos2/sra-pub-run-3/ERR109263/ERR109263.5	WGS	Illumina HiSeq 2000	ERP000708	PRJEB2561	ERS055730	SAMEA1462747	SAMEA1462747		SC	ERA119044
ERX086698	479	770	239	ERR109264	2012-04-27 20:11:29	https://sra-downloadb.st-va.ncbi.nlm.nih.gov/sos2/sra-pub-run-3/ERR109264/ERR109264.3	WGS	Illumina HiSeq 2000	ERP000708	PRJEB2561	ERS055731	SAMEA1462721	SAMEA1462721		SC	ERA119044
ERX086699	479	770	239	ERR109265	2012-04-27 20:11:29	https://sra-downloadb.st-va.ncbi.nlm.nih.gov/sos2/sra-pub-run-3/ERR109265/ERR109265.4	WGS	Illumina HiSeq 2000	ERP000708	PRJEB2561	ERS055732	SAMEA1462715	SAMEA1462715		SC	ERA119044
ERX086700	479	770	239	ERR109266	2012-04-27 20:11:29	https://sra-downloadb.st-va.ncbi.nlm.nih.gov/sos2/sra-pub-run-3/ERR109266/ERR109266.5	WGS	Illumina HiSeq 2000	ERP000708	PRJEB2561	ERS055733	SAMEA1462706	SAMEA1462706		SC	ERA119044
ERX086701	479	770	239	ERR109267	2012-04-27 20:11:29	https://sra-downloadb.st-va.ncbi.nlm.nih.gov/sos2/sra-pub-run-3/ERR109267/ERR109267.4	WGS	Illumina HiSeq 2000	ERP000708	PRJEB2561	ERS055734	SAMEA1462733	SAMEA1462733		SC	ERA119044
ERX086702	479	770	239	ERR109268	2012-04-27 20:11:29	https://sra-downloadb.st-va.ncbi.nlm.nih.gov/sos2/sra-pub-run-3/ERR109268/ERR109268.4	WGS	Illumina HiSeq 2000	ERP000708	PRJEB2561	ERS055735	SAMEA1462730	SAMEA1462730		SC	ERA119044
ERX086703	479	770	242	ERR109269	2012-04-27 20:11:29	https://sra-downloadb.st-va.ncbi.nlm.nih.gov/sos2/sra-pub-run-3/ERR109269/ERR109269.3	WGS	Illumina HiSeq 2000	ERP000708	PRJEB2561	ERS055736	SAMEA1462688	SAMEA1462688		SC	ERA119044
ERX086704	479	770	239	ERR109270	2012-04-27 20:11:29	https://sra-downloadb.st-va.ncbi.nlm.nih.gov/sos2/sra-pub-run-3/ERR109270/ERR109270.4	WGS	Illumina HiSeq 2000	ERP000708	PRJEB2561	ERS055737	SAMEA1462680	SAMEA1462680		SC	ERA119044
ERX086705	479	770	239	ERR109271	2012-04-27 20:11:30	https://sra-downloadb.st-va.ncbi.nlm.nih.gov/sos2/sra-pub-run-3/ERR109271/ERR109271.3	WGS	Illumina HiSeq 2000	ERP000708	PRJEB2561	ERS055738	SAMEA1462671	SAMEA1462671		SC	ERA119044
ERX086706	479	770	239	ERR109272	2012-04-27 20:11:30	https://sra-downloadb.st-va.ncbi.nlm.nih.gov/sos2/sra-pub-run-3/ERR109272/ERR109272.4	WGS	Illumina HiSeq 2000	ERP000708	PRJEB2561	ERS055739	SAMEA1462699	SAMEA1462699		SC	ERA119044
ERX086707	479	770	239	ERR109273	2012-04-27 20:11:30	https://sra-downloadb.st-va.ncbi.nlm.nih.gov/sos2/sra-pub-run-3/ERR109273/ERR109273.4	WGS	Illumina HiSeq 2000	ERP000708	PRJEB2561	ERS055740	SAMEA1462778	SAMEA1462778		SC	ERA119044
ERX086708	479	770	239	ERR109274	2012-04-27 20:11:30	https://sra-downloadb.st-va.ncbi.nlm.nih.gov/sos2/sra-pub-run-3/ERR109274/ERR109274.4	WGS	Illumina HiSeq 2000	ERP000708	PRJEB2561	ERS055741	SAMEA1462786	SAMEA1462786		SC	ERA119044
ERX086709	479	770	239	ERR109275	2012-04-27 20:11:30	https://sra-downloadb.st-va.ncbi.nlm.nih.gov/sos2/sra-pub-run-3/ERR109275/ERR109275.3	WGS	Illumina HiSeq 2000	ERP000708	PRJEB2561	ERS055742	SAMEA1462797	SAMEA1462797		SC	ERA119044
ERX086710	479	770	239	ERR109276	2012-04-27 20:11:30	https://sra-downloadb.st-va.ncbi.nlm.nih.gov/sos2/sra-pub-run-3/ERR109276/ERR109276.4	WGS	Illumina HiSeq 2000	ERP000708	PRJEB2561	ERS055743	SAMEA1462801	SAMEA1462801		SC	ERA119044
ERX086906	479	770	34	ERR109472	2012-04-27 20:11:39	https://sra-downloadb.st-va.ncbi.nlm.nih.gov/sos2/sra-pub-run-6/ERR109472/ERR109472.5	WGS	Illumina HiSeq 2000	ERP001009	PRJEB2755	ERS072407	SAMEA1317157	SAMEA1317157		SC	ERA119049
ERX086907	479	770	45	ERR109473	2012-04-27 20:11:39	https://sra-downloadb.st-va.ncbi.nlm.nih.gov/sos2/sra-pub-run-6/ERR109473/ERR109473.4	WGS	Illumina HiSeq 2000	ERP001009	PRJEB2755	ERS071978	SAMEA1317252	SAMEA1317252		SC	ERA119049
ERX086908	479	770	30	ERR109474	2012-04-27 20:11:39	https://sra-downloadb.st-va.ncbi.nlm.nih.gov/sos2/sra-pub-run-6/ERR109474/ERR109474.5	WGS	Illumina HiSeq 2000	ERP001009	PRJEB2755	ERS071979	SAMEA1317208	SAMEA1317208		SC	ERA119049
ERX086909	479	770	34	ERR109475	2012-04-27 20:11:39	https://sra-downloadb.st-va.ncbi.nlm.nih.gov/sos2/sra-pub-run-6/ERR109475/ERR109475.5	WGS	Illumina HiSeq 2000	ERP001009	PRJEB2755	ERS072300	SAMEA1317082	SAMEA1317082		SC	ERA119049
ERX086910	479	770	22	ERR109476	2012-04-27 20:11:40	https://sra-downloadb.st-va.ncbi.nlm.nih.gov/sos2/sra-pub-run-6/ERR109476/ERR109476.4	WGS	Illumina HiSeq 2000	ERP001009	PRJEB2755	ERS071981	SAMEA1317167	SAMEA1317167		SC	ERA119049
ERX086911	479	770	30	ERR109477	2012-04-27 20:11:40	https://sra-downloadb.st-va.ncbi.nlm.nih.gov/sos2/sra-pub-run-6/ERR109477/ERR109477.5	WGS	Illumina HiSeq 2000	ERP001009	PRJEB2755	ERS071982	SAMEA1317171	SAMEA1317171		SC	ERA119049
ERX086912	479	770	45	ERR109478	2012-04-27 20:11:40	https://sra-downloadb.st-va.ncbi.nlm.nih.gov/sos2/sra-pub-run-6/ERR109478/ERR109478.4	WGS	Illumina HiSeq 2000	ERP001009	PRJEB2755	ERS072301	SAMEA1317111	SAMEA1317111		SC	ERA119049
ERX086913	479	770	25	ERR109479	2012-04-27 20:11:40	https://sra-downloadb.st-va.ncbi.nlm.nih.gov/sos2/sra-pub-run-6/ERR109479/ERR109479.5	WGS	Illumina HiSeq 2000	ERP001009	PRJEB2755	ERS071984	SAMEA1317080	SAMEA1317080		SC	ERA119049
ERX086914	479	770	2888	ERR109480	2012-04-27 20:11:40	https://sra-downloadb.st-va.ncbi.nlm.nih.gov/sos2/sra-pub-run-6/ERR109480/ERR109480.5	WGS	Illumina HiSeq 2000	ERP001009	PRJEB2755	ERS071985	SAMEA1317093	SAMEA1317093		SC	ERA119049
ERX086915	479	770	6	ERR109481	2012-04-27 20:11:40	https://sra-downloadb.st-va.ncbi.nlm.nih.gov/sos2/sra-pub-run-6/ERR109481/ERR109481.3	WGS	Illumina HiSeq 2000	ERP001009	PRJEB2755	ERS072408	SAMEA1317250	SAMEA1317250		SC	ERA119049
ERX086916	479	770	20	ERR109482	2012-04-27 20:11:41	https://sra-downloadb.st-va.ncbi.nlm.nih.gov/sos2/sra-pub-run-6/ERR109482/ERR109482.4	WGS	Illumina HiSeq 2000	ERP001009	PRJEB2755	ERS071987	SAMEA1317120	SAMEA1317120		SC	ERA119049
ERX086917	479	770	12	ERR109483	2012-04-27 20:11:41	https://sra-downloadb.st-va.ncbi.nlm.nih.gov/sos2/sra-pub-run-6/ERR109483/ERR109483.4	WGS	Illumina HiSeq 2000	ERP001009	PRJEB2755	ERS071988	SAMEA1317131	SAMEA1317131		SC	ERA119049
ERX086918	479	770	34	ERR109484	2012-04-27 20:11:41	https://sra-downloadb.st-va.ncbi.nlm.nih.gov/sos2/sra-pub-run-6/ERR109484/ERR109484.4	WGS	Illumina HiSeq 2000	ERP001009	PRJEB2755	ERS072303	SAMEA1317193	SAMEA1317193		SC	ERA119049
ERX086919	479	770	8	ERR109485	2012-04-27 20:11:41	https://sra-downloadb.st-va.ncbi.nlm.nih.gov/sos2/sra-pub-run-6/ERR109485/ERR109485.5	WGS	Illumina HiSeq 2000	ERP001009	PRJEB2755	ERS071990	SAMEA1317290	SAMEA1317290		SC	ERA119049
ERX086920	479	770	72	ERR109486	2012-04-27 20:11:41	https://sra-downloadb.st-va.ncbi.nlm.nih.gov/sos2/sra-pub-run-6/ERR109486/ERR109486.5	WGS	Illumina HiSeq 2000	ERP001009	PRJEB2755	ERS071991	SAMEA1317284	SAMEA1317284		SC	ERA119049
ERX086921	479	770	1460	ERR109487	2012-04-27 20:11:41	https://sra-downloadb.st-va.ncbi.nlm.nih.gov/sos2/sra-pub-run-6/ERR109487/ERR109487.4	WGS	Illumina HiSeq 2000	ERP001009	PRJEB2755	ERS072304	SAMEA1317188	SAMEA1317188		SC	ERA119049
ERX086922	479	770	25	ERR109488	2012-04-27 20:11:42	https://sra-downloadb.st-va.ncbi.nlm.nih.gov/sos2/sra-pub-run-6/ERR109488/ERR109488.3	WGS	Illumina HiSeq 2000	ERP001009	PRJEB2755	ERS071993	SAMEA1317210	SAMEA1317210		SC	ERA119049
ERX086923	479	770	20	ERR109489	2012-04-27 20:11:42	https://sra-downloadb.st-va.ncbi.nlm.nih.gov/sos2/sra-pub-run-6/ERR109489/ERR109489.3	WGS	Illumina HiSeq 2000	ERP001009	PRJEB2755	ERS071994	SAMEA1317256	SAMEA1317256		SC	ERA119049
ERX086924	479	770	15	ERR109490	2012-04-27 20:11:42	https://sra-downloadb.st-va.ncbi.nlm.nih.gov/sos2/sra-pub-run-6/ERR109490/ERR109490.4	WGS	Illumina HiSeq 2000	ERP001009	PRJEB2755	ERS072443	SAMEA1317147	SAMEA1317147		SC	ERA119049
ERX086925	479	770	8	ERR109491	2012-04-27 20:11:42	https://sra-downloadb.st-va.ncbi.nlm.nih.gov/sos2/sra-pub-run-6/ERR109491/ERR109491.6	WGS	Illumina HiSeq 2000	ERP001009	PRJEB2755	ERS071996	SAMEA1317232	SAMEA1317232		SC	ERA119049
ERX086926	479	770	59	ERR109492	2012-04-27 20:11:42	https://sra-downloadb.st-va.ncbi.nlm.nih.gov/sos2/sra-pub-run-6/ERR109492/ERR109492.6	WGS	Illumina HiSeq 2000	ERP001009	PRJEB2755	ERS071997	SAMEA1317115	SAMEA1317115		SC	ERA119049
ERX086927	479	770	72	ERR109493	2012-04-27 20:11:42	https://sra-downloadb.st-va.ncbi.nlm.nih.gov/sos2/sra-pub-run-6/ERR109493/ERR109493.5	WGS	Illumina HiSeq 2000	ERP001009	PRJEB2755	ERS072306	SAMEA1317155	SAMEA1317155		SC	ERA119049
ERX086928	479	770	12	ERR109494	2012-04-27 20:11:43	https://sra-downloadb.st-va.ncbi.nlm.nih.gov/sos2/sra-pub-run-6/ERR109494/ERR109494.4	WGS	Illumina HiSeq 2000	ERP001009	PRJEB2755	ERS071999	SAMEA1317089	SAMEA1317089		SC	ERA119049
ERX086929	479	770	30	ERR109495	2012-04-27 20:11:43	https://sra-downloadb.st-va.ncbi.nlm.nih.gov/sos2/sra-pub-run-6/ERR109495/ERR109495.4	WGS	Illumina HiSeq 2000	ERP001009	PRJEB2755	ERS072000	SAMEA1317243	SAMEA1317243		SC	ERA119049
ERX086930	479	770	25	ERR109496	2012-04-27 20:11:43	https://sra-downloadb.st-va.ncbi.nlm.nih.gov/sos2/sra-pub-run-6/ERR109496/ERR109496.5	WGS	Illumina HiSeq 2000	ERP001009	PRJEB2755	ERS072307	SAMEA1317117	SAMEA1317117		SC	ERA119049
ERX086931	479	770	12	ERR109497	2012-04-27 20:11:43	https://sra-downloadb.st-va.ncbi.nlm.nih.gov/sos2/sra-pub-run-6/ERR109497/ERR109497.4	WGS	Illumina HiSeq 2000	ERP001009	PRJEB2755	ERS072002	SAMEA1317239	SAMEA1317239		SC	ERA119049
ERX086932	479	770	5	ERR109498	2012-04-27 20:11:43	https://sra-downloadb.st-va.ncbi.nlm.nih.gov/sos2/sra-pub-run-6/ERR109498/ERR109498.4	WGS	Illumina HiSeq 2000	ERP001009	PRJEB2755	ERS072003	SAMEA1317249	SAMEA1317249		SC	ERA119049
ERX086933	479	770	2902	ERR109499	2012-04-27 20:11:43	https://sra-downloadb.st-va.ncbi.nlm.nih.gov/sos2/sra-pub-run-6/ERR109499/ERR109499.5	WGS	Illumina HiSeq 2000	ERP001009	PRJEB2755	ERS072410	SAMEA1317301	SAMEA1317301		SC	ERA119049
ERX086934	479	770	224	ERR109500	2012-04-27 20:11:44	https://sra-downloadb.st-va.ncbi.nlm.nih.gov/sos2/sra-pub-run-6/ERR109500/ERR109500.4	WGS	Illumina HiSeq 2000	ERP001009	PRJEB2755	ERS072005	SAMEA1317215	SAMEA1317215		SC	ERA119049
ERX086935	479	770	224	ERR109501	2012-04-27 20:11:44	https://sra-downloadb.st-va.ncbi.nlm.nih.gov/sos2/sra-pub-run-6/ERR109501/ERR109501.5	WGS	Illumina HiSeq 2000	ERP001009	PRJEB2755	ERS072006	SAMEA1317202	SAMEA1317202		SC	ERA119049
ERX086936	479	770	22	ERR109502	2012-04-27 20:11:44	https://sra-downloadb.st-va.ncbi.nlm.nih.gov/sos2/sra-pub-run-6/ERR109502/ERR109502.6	WGS	Illumina HiSeq 2000	ERP001009	PRJEB2755	ERS072309	SAMEA1317092	SAMEA1317092		SC	ERA119049
ERX086937	479	770	30	ERR109503	2012-04-27 20:11:44	https://sra-downloadb.st-va.ncbi.nlm.nih.gov/sos2/sra-pub-run-6/ERR109503/ERR109503.4	WGS	Illumina HiSeq 2000	ERP001009	PRJEB2755	ERS072008	SAMEA1317297	SAMEA1317297		SC	ERA119049
ERX086938	479	770	12	ERR109504	2012-04-27 20:11:44	https://sra-downloadb.st-va.ncbi.nlm.nih.gov/sos2/sra-pub-run-6/ERR109504/ERR109504.5	WGS	Illumina HiSeq 2000	ERP001009	PRJEB2755	ERS072009	SAMEA1317287	SAMEA1317287		SC	ERA119049
ERX086939	479	770	5	ERR109505	2012-04-27 20:11:44	https://sra-downloadb.st-va.ncbi.nlm.nih.gov/sos2/sra-pub-run-4/ERR109505/ERR109505.4	WGS	Illumina HiSeq 2000	ERP001009	PRJEB2755	ERS072310	SAMEA1317298	SAMEA1317298		SC	ERA119049
ERX086940	479	770	30	ERR109506	2012-04-27 20:11:45	https://sra-downloadb.st-va.ncbi.nlm.nih.gov/sos2/sra-pub-run-4/ERR109506/ERR109506.4	WGS	Illumina HiSeq 2000	ERP001009	PRJEB2755	ERS072011	SAMEA1317142	SAMEA1317142		SC	ERA119049
ERX086941	479	770	30	ERR109507	2012-04-27 20:11:45	https://sra-downloadb.st-va.ncbi.nlm.nih.gov/sos2/sra-pub-run-4/ERR109507/ERR109507.4	WGS	Illumina HiSeq 2000	ERP001009	PRJEB2755	ERS072012	SAMEA1317135	SAMEA1317135		SC	ERA119049
ERX086942	479	770	5	ERR109508	2012-04-27 20:11:45	https://sra-downloadb.st-va.ncbi.nlm.nih.gov/sos2/sra-pub-run-4/ERR109508/ERR109508.4	WGS	Illumina HiSeq 2000	ERP001009	PRJEB2755	ERS072411	SAMEA1317206	SAMEA1317206		SC	ERA119049
ERX086943	479	770	7	ERR109509	2012-04-27 20:11:45	https://sra-downloadb.st-va.ncbi.nlm.nih.gov/sos2/sra-pub-run-4/ERR109509/ERR109509.4	WGS	Illumina HiSeq 2000	ERP001009	PRJEB2755	ERS072014	SAMEA1317097	SAMEA1317097		SC	ERA119049
ERX086944	479	770	15	ERR109510	2012-04-27 20:11:45	https://sra-downloadb.st-va.ncbi.nlm.nih.gov/sos2/sra-pub-run-4/ERR109510/ERR109510.3	WGS	Illumina HiSeq 2000	ERP001009	PRJEB2755	ERS072015	SAMEA1317176	SAMEA1317176		SC	ERA119049
ERX086945	479	770	15	ERR109511	2012-04-27 20:11:45	https://sra-downloadb.st-va.ncbi.nlm.nih.gov/sos2/sra-pub-run-6/ERR109511/ERR109511.5	WGS	Illumina HiSeq 2000	ERP001009	PRJEB2755	ERS072312	SAMEA1317271	SAMEA1317271		SC	ERA119049
ERX086946	479	770	45	ERR109512	2012-04-27 20:11:46	https://sra-downloadb.st-va.ncbi.nlm.nih.gov/sos2/sra-pub-run-6/ERR109512/ERR109512.4	WGS	Illumina HiSeq 2000	ERP001009	PRJEB2755	ERS072017	SAMEA1317154	SAMEA1317154		SC	ERA119049
ERX086947	479	770	59	ERR109513	2012-04-27 20:11:46	https://sra-downloadb.st-va.ncbi.nlm.nih.gov/sos2/sra-pub-run-6/ERR109513/ERR109513.4	WGS	Illumina HiSeq 2000	ERP001009	PRJEB2755	ERS072018	SAMEA1317146	SAMEA1317146		SC	ERA119049
ERX086948	479	770	15	ERR109514	2012-04-27 20:11:46	https://sra-downloadb.st-va.ncbi.nlm.nih.gov/sos2/sra-pub-run-6/ERR109514/ERR109514.5	WGS	Illumina HiSeq 2000	ERP001009	PRJEB2755	ERS072313	SAMEA1317257	SAMEA1317257		SC	ERA119049
ERX086949	479	770	22	ERR109515	2012-04-27 20:11:46	https://sra-downloadb.st-va.ncbi.nlm.nih.gov/sos2/sra-pub-run-6/ERR109515/ERR109515.5	WGS	Illumina HiSeq 2000	ERP001009	PRJEB2755	ERS072020	SAMEA1317226	SAMEA1317226		SC	ERA119049
ERX086952	479	770	34	ERR109518	2012-04-27 20:11:47	https://sra-downloadb.st-va.ncbi.nlm.nih.gov/sos2/sra-pub-run-6/ERR109518/ERR109518.4	WGS	Illumina HiSeq 2000	ERP001009	PRJEB2755	ERS072023	SAMEA1317266	SAMEA1317266		SC	ERA119049
ERX086953	479	770	101	ERR109519	2012-04-27 20:11:47	https://sra-downloadb.st-va.ncbi.nlm.nih.gov/sos2/sra-pub-run-6/ERR109519/ERR109519.4	WGS	Illumina HiSeq 2000	ERP001009	PRJEB2755	ERS072024	SAMEA1317276	SAMEA1317276		SC	ERA119049
ERX086954	479	770	22	ERR109520	2012-04-27 20:11:47	https://sra-downloadb.st-va.ncbi.nlm.nih.gov/sos2/sra-pub-run-6/ERR109520/ERR109520.5	WGS	Illumina HiSeq 2000	ERP001009	PRJEB2755	ERS072315	SAMEA1317255	SAMEA1317255		SC	ERA119049
ERX086955	479	770	188	ERR109521	2012-04-27 20:11:47	https://sra-downloadb.st-va.ncbi.nlm.nih.gov/sos2/sra-pub-run-6/ERR109521/ERR109521.4	WGS	Illumina HiSeq 2000	ERP001009	PRJEB2755	ERS072026	SAMEA1317295	SAMEA1317295		SC	ERA119049
ERX086956	479	770	15	ERR109522	2012-04-27 20:11:47	https://sra-downloadb.st-va.ncbi.nlm.nih.gov/sos2/sra-pub-run-6/ERR109522/ERR109522.5	WGS	Illumina HiSeq 2000	ERP001009	PRJEB2755	ERS072027	SAMEA1317088	SAMEA1317088		SC	ERA119049
ERX086957	479	770	22	ERR109523	2012-04-27 20:11:47	https://sra-downloadb.st-va.ncbi.nlm.nih.gov/sos2/sra-pub-run-6/ERR109523/ERR109523.3	WGS	Illumina HiSeq 2000	ERP001009	PRJEB2755	ERS072316	SAMEA1317236	SAMEA1317236		SC	ERA119049
ERX086958	479	770	45	ERR109524	2012-04-27 20:11:48	https://sra-downloadb.st-va.ncbi.nlm.nih.gov/sos2/sra-pub-run-6/ERR109524/ERR109524.4	WGS	Illumina HiSeq 2000	ERP001009	PRJEB2755	ERS072029	SAMEA1317096	SAMEA1317096		SC	ERA119049
ERX086959	479	770	30	ERR109525	2012-04-27 20:11:48	https://sra-downloadb.st-va.ncbi.nlm.nih.gov/sos2/sra-pub-run-6/ERR109525/ERR109525.4	WGS	Illumina HiSeq 2000	ERP001009	PRJEB2755	ERS072030	SAMEA1317129	SAMEA1317129		SC	ERA119049
ERX086960	479	770	39	ERR109526	2012-04-27 20:11:48	https://sra-downloadb.st-va.ncbi.nlm.nih.gov/sos2/sra-pub-run-6/ERR109526/ERR109526.3	WGS	Illumina HiSeq 2000	ERP001009	PRJEB2755	ERS072413	SAMEA1317228	SAMEA1317228		SC	ERA119049
ERX086961	479	770	45	ERR109527	2012-04-27 20:11:48	https://sra-downloadb.st-va.ncbi.nlm.nih.gov/sos2/sra-pub-run-6/ERR109527/ERR109527.3	WGS	Illumina HiSeq 2000	ERP001009	PRJEB2755	ERS072032	SAMEA1317102	SAMEA1317102		SC	ERA119049
ERX086962	479	770	22	ERR109528	2012-04-27 20:11:48	https://sra-downloadb.st-va.ncbi.nlm.nih.gov/sos2/sra-pub-run-4/ERR109528/ERR109528.4	WGS	Illumina HiSeq 2000	ERP001009	PRJEB2755	ERS072033	SAMEA1317084	SAMEA1317084		SC	ERA119049
ERX086963	479	770	97	ERR109529	2012-04-27 20:11:48	https://sra-downloadb.st-va.ncbi.nlm.nih.gov/sos2/sra-pub-run-4/ERR109529/ERR109529.4	WGS	Illumina HiSeq 2000	ERP001009	PRJEB2755	ERS072318	SAMEA1317201	SAMEA1317201		SC	ERA119049
ERX086964	479	770	22	ERR109530	2012-04-27 20:11:49	https://sra-downloadb.st-va.ncbi.nlm.nih.gov/sos2/sra-pub-run-4/ERR109530/ERR109530.5	WGS	Illumina HiSeq 2000	ERP001009	PRJEB2755	ERS072035	SAMEA1317281	SAMEA1317281		SC	ERA119049
ERX086965	479	770	121	ERR109531	2012-04-27 20:11:49	https://sra-downloadb.st-va.ncbi.nlm.nih.gov/sos2/sra-pub-run-4/ERR109531/ERR109531.5	WGS	Illumina HiSeq 2000	ERP001009	PRJEB2755	ERS072036	SAMEA1317293	SAMEA1317293		SC	ERA119049
ERX086966	479	770	30	ERR109532	2012-04-27 20:11:49	https://sra-downloadb.st-va.ncbi.nlm.nih.gov/sos2/sra-pub-run-4/ERR109532/ERR109532.4	WGS	Illumina HiSeq 2000	ERP001009	PRJEB2755	ERS072319	SAMEA1317152	SAMEA1317152		SC	ERA119049
ERX086967	479	770	30	ERR109533	2012-04-27 20:11:49	https://sra-downloadb.st-va.ncbi.nlm.nih.gov/sos2/sra-pub-run-6/ERR109533/ERR109533.5	WGS	Illumina HiSeq 2000	ERP001009	PRJEB2755	ERS072038	SAMEA1317279	SAMEA1317279		SC	ERA119049
ERX086968	479	770	45	ERR109534	2012-04-27 20:11:49	https://sra-downloadb.st-va.ncbi.nlm.nih.gov/sos2/sra-pub-run-6/ERR109534/ERR109534.4	WGS	Illumina HiSeq 2000	ERP001009	PRJEB2755	ERS072039	SAMEA1317242	SAMEA1317242		SC	ERA119049
ERX086969	479	770	15	ERR109535	2012-04-27 20:11:49	https://sra-downloadb.st-va.ncbi.nlm.nih.gov/sos2/sra-pub-run-6/ERR109535/ERR109535.5	WGS	Illumina HiSeq 2000	ERP001009	PRJEB2755	ERS072414	SAMEA1317241	SAMEA1317241		SC	ERA119049
ERX086970	479	770	182	ERR109536	2012-04-27 20:11:50	https://sra-downloadb.st-va.ncbi.nlm.nih.gov/sos2/sra-pub-run-6/ERR109536/ERR109536.5	WGS	Illumina HiSeq 2000	ERP001009	PRJEB2755	ERS072041	SAMEA1317240	SAMEA1317240		SC	ERA119049
ERX086971	479	770	1	ERR109537	2012-04-27 20:11:50	https://sra-downloadb.st-va.ncbi.nlm.nih.gov/sos2/sra-pub-run-6/ERR109537/ERR109537.5	WGS	Illumina HiSeq 2000	ERP001009	PRJEB2755	ERS072042	SAMEA1317156	SAMEA1317156		SC	ERA119049
ERX086972	479	770	15	ERR109538	2012-04-27 20:11:50	https://sra-downloadb.st-va.ncbi.nlm.nih.gov/sos2/sra-pub-run-6/ERR109538/ERR109538.5	WGS	Illumina HiSeq 2000	ERP001009	PRJEB2755	ERS072321	SAMEA1317172	SAMEA1317172		SC	ERA119049
ERX086973	479	770	30	ERR109539	2012-04-27 20:11:50	https://sra-downloadb.st-va.ncbi.nlm.nih.gov/sos2/sra-pub-run-6/ERR109539/ERR109539.5	WGS	Illumina HiSeq 2000	ERP001009	PRJEB2755	ERS072044	SAMEA1317190	SAMEA1317190		SC	ERA119049
ERX086974	479	770	22	ERR109540	2012-04-27 20:11:50	https://sra-downloadb.st-va.ncbi.nlm.nih.gov/sos2/sra-pub-run-6/ERR109540/ERR109540.5	WGS	Illumina HiSeq 2000	ERP001009	PRJEB2755	ERS072045	SAMEA1317192	SAMEA1317192		SC	ERA119049
ERX086975	479	770	8	ERR109541	2012-04-27 20:11:50	https://sra-downloadb.st-va.ncbi.nlm.nih.gov/sos2/sra-pub-run-6/ERR109541/ERR109541.4	WGS	Illumina HiSeq 2000	ERP001009	PRJEB2755	ERS072322	SAMEA1317095	SAMEA1317095		SC	ERA119049
ERX086976	479	770	1035	ERR109542	2012-04-27 20:11:51	https://sra-downloadb.st-va.ncbi.nlm.nih.gov/sos2/sra-pub-run-6/ERR109542/ERR109542.5	WGS	Illumina HiSeq 2000	ERP001009	PRJEB2755	ERS072047	SAMEA1317103	SAMEA1317103		SC	ERA119049
ERX086977	479	770	12	ERR109543	2012-04-27 20:11:51	https://sra-downloadb.st-va.ncbi.nlm.nih.gov/sos2/sra-pub-run-6/ERR109543/ERR109543.5	WGS	Illumina HiSeq 2000	ERP001009	PRJEB2755	ERS072048	SAMEA1317085	SAMEA1317085		SC	ERA119049
ERX086978	479	770	25	ERR109544	2012-04-27 20:11:51	https://sra-downloadb.st-va.ncbi.nlm.nih.gov/sos2/sra-pub-run-6/ERR109544/ERR109544.5	WGS	Illumina HiSeq 2000	ERP001009	PRJEB2755	ERS072445	SAMEA1317177	SAMEA1317177		SC	ERA119049
ERX086979	479	770	15	ERR109545	2012-04-27 20:11:51	https://sra-downloadb.st-va.ncbi.nlm.nih.gov/sos2/sra-pub-run-6/ERR109545/ERR109545.5	WGS	Illumina HiSeq 2000	ERP001009	PRJEB2755	ERS072050	SAMEA1317090	SAMEA1317090		SC	ERA119049
ERX086980	479	770	22	ERR109546	2012-04-27 20:11:51	https://sra-downloadb.st-va.ncbi.nlm.nih.gov/sos2/sra-pub-run-6/ERR109546/ERR109546.6	WGS	Illumina HiSeq 2000	ERP001009	PRJEB2755	ERS072051	SAMEA1317105	SAMEA1317105		SC	ERA119049
ERX086981	479	770	22	ERR109547	2012-04-27 20:11:51	https://sra-downloadb.st-va.ncbi.nlm.nih.gov/sos2/sra-pub-run-6/ERR109547/ERR109547.4	WGS	Illumina HiSeq 2000	ERP001009	PRJEB2755	ERS072324	SAMEA1317137	SAMEA1317137		SC	ERA119049
ERX086982	479	770	2896	ERR109548	2012-04-27 20:11:52	https://sra-downloadb.st-va.ncbi.nlm.nih.gov/sos2/sra-pub-run-6/ERR109548/ERR109548.5	WGS	Illumina HiSeq 2000	ERP001009	PRJEB2755	ERS072053	SAMEA1317134	SAMEA1317134		SC	ERA119049
ERX086983	479	770	34	ERR109549	2012-04-27 20:11:52	https://sra-downloadb.st-va.ncbi.nlm.nih.gov/sos2/sra-pub-run-6/ERR109549/ERR109549.5	WGS	Illumina HiSeq 2000	ERP001009	PRJEB2755	ERS072054	SAMEA1317151	SAMEA1317151		SC	ERA119049
ERX086984	479	770	34	ERR109550	2012-04-27 20:11:52	https://sra-downloadb.st-va.ncbi.nlm.nih.gov/sos2/sra-pub-run-6/ERR109550/ERR109550.6	WGS	Illumina HiSeq 2000	ERP001009	PRJEB2755	ERS072325	SAMEA1317122	SAMEA1317122		SC	ERA119049
ERX086985	479	770	88	ERR109551	2012-04-27 20:11:52	https://sra-downloadb.st-va.ncbi.nlm.nih.gov/sos2/sra-pub-run-6/ERR109551/ERR109551.4	WGS	Illumina HiSeq 2000	ERP001009	PRJEB2755	ERS072056	SAMEA1317163	SAMEA1317163		SC	ERA119049
ERX086986	479	770	15	ERR109552	2012-04-27 20:11:52	https://sra-downloadb.st-va.ncbi.nlm.nih.gov/sos2/sra-pub-run-6/ERR109552/ERR109552.4	WGS	Illumina HiSeq 2000	ERP001009	PRJEB2755	ERS072057	SAMEA1317179	SAMEA1317179		SC	ERA119049
ERX086987	479	770	39	ERR109553	2012-04-27 20:11:52	https://sra-downloadb.st-va.ncbi.nlm.nih.gov/sos2/sra-pub-run-6/ERR109553/ERR109553.5	WGS	Illumina HiSeq 2000	ERP001009	PRJEB2755	ERS072416	SAMEA1317148	SAMEA1317148		SC	ERA119049
ERX086988	479	770	2919	ERR109554	2012-04-27 20:11:53	https://sra-downloadb.st-va.ncbi.nlm.nih.gov/sos2/sra-pub-run-6/ERR109554/ERR109554.4	WGS	Illumina HiSeq 2000	ERP001009	PRJEB2755	ERS072059	SAMEA1317211	SAMEA1317211		SC	ERA119049
ERX086989	479	770	10	ERR109555	2012-04-27 20:11:53	https://sra-downloadb.st-va.ncbi.nlm.nih.gov/sos2/sra-pub-run-6/ERR109555/ERR109555.5	WGS	Illumina HiSeq 2000	ERP001009	PRJEB2755	ERS072060	SAMEA1317248	SAMEA1317248		SC	ERA119049
ERX086990	479	770	5	ERR109556	2012-04-27 20:11:53	https://sra-downloadb.st-va.ncbi.nlm.nih.gov/sos2/sra-pub-run-6/ERR109556/ERR109556.5	WGS	Illumina HiSeq 2000	ERP001009	PRJEB2755	ERS072327	SAMEA1317278	SAMEA1317278		SC	ERA119049
ERX086991	479	770	15	ERR109557	2012-04-27 20:11:53	https://sra-downloadb.st-va.ncbi.nlm.nih.gov/sos2/sra-pub-run-6/ERR109557/ERR109557.5	WGS	Illumina HiSeq 2000	ERP001009	PRJEB2755	ERS072062	SAMEA1317268	SAMEA1317268		SC	ERA119049
ERX086992	479	767	1035	ERR109558	2012-04-27 20:11:53	https://sra-downloadb.st-va.ncbi.nlm.nih.gov/sos2/sra-pub-run-6/ERR109558/ERR109558.4	WGS	Illumina HiSeq 2000	ERP001009	PRJEB2755	ERS072063	SAMEA1317261	SAMEA1317261		SC	ERA119049
ERX086993	479	770	2923	ERR109559	2012-04-27 20:11:54	https://sra-downloadb.st-va.ncbi.nlm.nih.gov/sos2/sra-pub-run-6/ERR109559/ERR109559.4	WGS	Illumina HiSeq 2000	ERP001009	PRJEB2755	ERS072328	SAMEA1317264	SAMEA1317264		SC	ERA119049
ERX086994	479	770	59	ERR109560	2012-04-27 20:11:54	https://sra-downloadb.st-va.ncbi.nlm.nih.gov/sos2/sra-pub-run-6/ERR109560/ERR109560.6	WGS	Illumina HiSeq 2000	ERP001009	PRJEB2755	ERS072065	SAMEA1317288	SAMEA1317288		SC	ERA119049
ERX086995	479	770	5	ERR109561	2012-04-27 20:11:54	https://sra-downloadb.st-va.ncbi.nlm.nih.gov/sos2/sra-pub-run-6/ERR109561/ERR109561.5	WGS	Illumina HiSeq 2000	ERP001009	PRJEB2755	ERS072066	SAMEA1317114	SAMEA1317114		SC	ERA119049
ERX086996	479	770	59	ERR109562	2012-04-27 20:11:54	https://sra-downloadb.st-va.ncbi.nlm.nih.gov/sos2/sra-pub-run-6/ERR109562/ERR109562.4	WGS	Illumina HiSeq 2000	ERP001009	PRJEB2755	ERS072417	SAMEA1317165	SAMEA1317165		SC	ERA119049
ERX086997	479	770	30	ERR109563	2012-04-27 20:11:54	https://sra-downloadb.st-va.ncbi.nlm.nih.gov/sos2/sra-pub-run-6/ERR109563/ERR109563.5	WGS	Illumina HiSeq 2000	ERP001009	PRJEB2755	ERS072068	SAMEA1317143	SAMEA1317143		SC	ERA119049
ERX086998	479	770	1	ERR109564	2012-04-27 20:11:54	https://sra-downloadb.st-va.ncbi.nlm.nih.gov/sos2/sra-pub-run-6/ERR109564/ERR109564.5	WGS	Illumina HiSeq 2000	ERP001009	PRJEB2755	ERS072069	SAMEA1317094	SAMEA1317094		SC	ERA119049
ERX086999	479	770	59	ERR109565	2012-04-27 20:11:55	https://sra-downloadb.st-va.ncbi.nlm.nih.gov/sos2/sra-pub-run-6/ERR109565/ERR109565.5	WGS	Illumina HiSeq 2000	ERP001009	PRJEB2755	ERS072330	SAMEA1317300	SAMEA1317300		SC	ERA119049
ERX087000	479	770	5	ERR109566	2012-04-27 20:11:55	https://sra-downloadb.st-va.ncbi.nlm.nih.gov/sos2/sra-pub-run-6/ERR109566/ERR109566.4	WGS	Illumina HiSeq 2000	ERP001009	PRJEB2755	ERS072071	SAMEA1317180	SAMEA1317180		SC	ERA119049
ERX087001	479	770	22	ERR109567	2012-04-27 20:11:55	https://sra-downloadb.st-va.ncbi.nlm.nih.gov/sos2/sra-pub-run-6/ERR109567/ERR109567.4	WGS	Illumina HiSeq 2000	ERP001009	PRJEB2755	ERS072072	SAMEA1317169	SAMEA1317169		SC	ERA119049
ERX087002	479	770	45	ERR109568	2012-04-27 20:11:55	https://sra-downloadb.st-va.ncbi.nlm.nih.gov/sos2/sra-pub-run-6/ERR109568/ERR109568.5	WGS	Illumina HiSeq 2000	ERP001009	PRJEB2755	ERS072331	SAMEA1317292	SAMEA1317292		SC	ERA119049
ERX087003	479	770	15	ERR109569	2012-04-27 20:11:55	https://sra-downloadb.st-va.ncbi.nlm.nih.gov/sos2/sra-pub-run-6/ERR109569/ERR109569.5	WGS	Illumina HiSeq 2000	ERP001009	PRJEB2755	ERS072074	SAMEA1317251	SAMEA1317251		SC	ERA119049
ERX087004	479	770	2931	ERR109570	2012-04-27 20:11:56	https://sra-downloadb.st-va.ncbi.nlm.nih.gov/sos2/sra-pub-run-6/ERR109570/ERR109570.4	WGS	Illumina HiSeq 2000	ERP001009	PRJEB2755	ERS072075	SAMEA1317238	SAMEA1317238		SC	ERA119049
ERX087005	479	770	2903	ERR109571	2012-04-27 20:11:56	https://sra-downloadb.st-va.ncbi.nlm.nih.gov/sos2/sra-pub-run-6/ERR109571/ERR109571.5	WGS	Illumina HiSeq 2000	ERP001009	PRJEB2755	ERS072446	SAMEA1317191	SAMEA1317191		SC	ERA119049
ERX087006	479	770	22	ERR109572	2012-04-27 20:11:56	https://sra-downloadb.st-va.ncbi.nlm.nih.gov/sos2/sra-pub-run-6/ERR109572/ERR109572.3	WGS	Illumina HiSeq 2000	ERP001009	PRJEB2755	ERS072077	SAMEA1317209	SAMEA1317209		SC	ERA119049
ERX087007	479	770	30	ERR109573	2012-04-27 20:11:56	https://sra-downloadb.st-va.ncbi.nlm.nih.gov/sos2/sra-pub-run-6/ERR109573/ERR109573.5	WGS	Illumina HiSeq 2000	ERP001009	PRJEB2755	ERS072078	SAMEA1317199	SAMEA1317199		SC	ERA119049
ERX087008	479	770	22	ERR109574	2012-04-27 20:11:56	https://sra-downloadb.st-va.ncbi.nlm.nih.gov/sos2/sra-pub-run-6/ERR109574/ERR109574.5	WGS	Illumina HiSeq 2000	ERP001009	PRJEB2755	ERS072333	SAMEA1317269	SAMEA1317269		SC	ERA119049
ERX087009	479	770	45	ERR109575	2012-04-27 20:11:57	https://sra-downloadb.st-va.ncbi.nlm.nih.gov/sos2/sra-pub-run-6/ERR109575/ERR109575.4	WGS	Illumina HiSeq 2000	ERP001009	PRJEB2755	ERS072080	SAMEA1317244	SAMEA1317244		SC	ERA119049
ERX087010	479	770	1	ERR109576	2012-04-27 20:11:57	https://sra-downloadb.st-va.ncbi.nlm.nih.gov/sos2/sra-pub-run-6/ERR109576/ERR109576.3	WGS	Illumina HiSeq 2000	ERP001009	PRJEB2755	ERS072081	SAMEA1317164	SAMEA1317164		SC	ERA119049
ERX087011	479	770	30	ERR109577	2012-04-27 20:11:57	https://sra-downloadb.st-va.ncbi.nlm.nih.gov/sos2/sra-pub-run-6/ERR109577/ERR109577.3	WGS	Illumina HiSeq 2000	ERP001009	PRJEB2755	ERS072334	SAMEA1317133	SAMEA1317133		SC	ERA119049
ERX087012	479	770	22	ERR109578	2012-04-27 20:11:57	https://sra-downloadb.st-va.ncbi.nlm.nih.gov/sos2/sra-pub-run-6/ERR109578/ERR109578.4	WGS	Illumina HiSeq 2000	ERP001009	PRJEB2755	ERS072083	SAMEA1317149	SAMEA1317149		SC	ERA119049
ERX087013	479	770	30	ERR109579	2012-04-27 20:11:57	https://sra-downloadb.st-va.ncbi.nlm.nih.gov/sos2/sra-pub-run-6/ERR109579/ERR109579.4	WGS	Illumina HiSeq 2000	ERP001009	PRJEB2755	ERS072084	SAMEA1317185	SAMEA1317185		SC	ERA119049
ERX087014	479	770	30	ERR109580	2012-04-27 20:11:57	https://sra-downloadb.st-va.ncbi.nlm.nih.gov/sos2/sra-pub-run-6/ERR109580/ERR109580.4	WGS	Illumina HiSeq 2000	ERP001009	PRJEB2755	ERS072419	SAMEA1317197	SAMEA1317197		SC	ERA119049
ERX087015	479	770	1	ERR109581	2012-04-27 20:11:58	https://sra-downloadb.st-va.ncbi.nlm.nih.gov/sos2/sra-pub-run-6/ERR109581/ERR109581.4	WGS	Illumina HiSeq 2000	ERP001009	PRJEB2755	ERS072086	SAMEA1317104	SAMEA1317104		SC	ERA119049
ERX087016	479	770	25	ERR109582	2012-04-27 20:11:58	https://sra-downloadb.st-va.ncbi.nlm.nih.gov/sos2/sra-pub-run-6/ERR109582/ERR109582.4	WGS	Illumina HiSeq 2000	ERP001009	PRJEB2755	ERS072087	SAMEA1317087	SAMEA1317087		SC	ERA119049
ERX087017	479	770	2941	ERR109583	2012-04-27 20:11:58	https://sra-downloadb.st-va.ncbi.nlm.nih.gov/sos2/sra-pub-run-6/ERR109583/ERR109583.5	WGS	Illumina HiSeq 2000	ERP001009	PRJEB2755	ERS072336	SAMEA1317099	SAMEA1317099		SC	ERA119049
ERX087018	479	770	22	ERR109584	2012-04-27 20:11:58	https://sra-downloadb.st-va.ncbi.nlm.nih.gov/sos2/sra-pub-run-6/ERR109584/ERR109584.5	WGS	Illumina HiSeq 2000	ERP001009	PRJEB2755	ERS072089	SAMEA1317128	SAMEA1317128		SC	ERA119049
ERX087019	479	770	95	ERR109585	2012-04-27 20:11:58	https://sra-downloadb.st-va.ncbi.nlm.nih.gov/sos2/sra-pub-run-6/ERR109585/ERR109585.4	WGS	Illumina HiSeq 2000	ERP001009	PRJEB2755	ERS072090	SAMEA1317294	SAMEA1317294		SC	ERA119049
ERX087020	479	770	22	ERR109586	2012-04-27 20:11:58	https://sra-downloadb.st-va.ncbi.nlm.nih.gov/sos2/sra-pub-run-6/ERR109586/ERR109586.5	WGS	Illumina HiSeq 2000	ERP001009	PRJEB2755	ERS072337	SAMEA1317107	SAMEA1317107		SC	ERA119049
ERX087021	479	770	7	ERR109587	2012-04-27 20:11:59	https://sra-downloadb.st-va.ncbi.nlm.nih.gov/sos2/sra-pub-run-6/ERR109587/ERR109587.5	WGS	Illumina HiSeq 2000	ERP001009	PRJEB2755	ERS072092	SAMEA1317273	SAMEA1317273		SC	ERA119049
ERX087022	479	770	7	ERR109588	2012-04-27 20:11:59	https://sra-downloadb.st-va.ncbi.nlm.nih.gov/sos2/sra-pub-run-6/ERR109588/ERR109588.5	WGS	Illumina HiSeq 2000	ERP001009	PRJEB2755	ERS072093	SAMEA1317277	SAMEA1317277		SC	ERA119049
ERX087023	479	770	12	ERR109589	2012-04-27 20:11:59	https://sra-downloadb.st-va.ncbi.nlm.nih.gov/sos2/sra-pub-run-6/ERR109589/ERR109589.4	WGS	Illumina HiSeq 2000	ERP001009	PRJEB2755	ERS072420	SAMEA1317081	SAMEA1317081		SC	ERA119049
ERX087024	479	770	45	ERR109590	2012-04-27 20:11:59	https://sra-downloadb.st-va.ncbi.nlm.nih.gov/sos2/sra-pub-run-6/ERR109590/ERR109590.3	WGS	Illumina HiSeq 2000	ERP001009	PRJEB2755	ERS072095	SAMEA1317254	SAMEA1317254		SC	ERA119049
ERX087025	479	770	47	ERR109591	2012-04-27 20:11:59	https://sra-downloadb.st-va.ncbi.nlm.nih.gov/sos2/sra-pub-run-6/ERR109591/ERR109591.4	WGS	Illumina HiSeq 2000	ERP001009	PRJEB2755	ERS072096	SAMEA1317205	SAMEA1317205		SC	ERA119049
ERX087026	479	770	5	ERR109592	2012-04-27 20:12:00	https://sra-downloadb.st-va.ncbi.nlm.nih.gov/sos2/sra-pub-run-6/ERR109592/ERR109592.5	WGS	Illumina HiSeq 2000	ERP001009	PRJEB2755	ERS072339	SAMEA1317196	SAMEA1317196		SC	ERA119049
ERX087027	479	770	30	ERR109593	2012-04-27 20:12:00	https://sra-downloadb.st-va.ncbi.nlm.nih.gov/sos2/sra-pub-run-6/ERR109593/ERR109593.5	WGS	Illumina HiSeq 2000	ERP001009	PRJEB2755	ERS072098	SAMEA1317198	SAMEA1317198		SC	ERA119049
ERX087028	479	770	72	ERR109594	2012-04-27 20:12:00	https://sra-downloadb.st-va.ncbi.nlm.nih.gov/sos2/sra-pub-run-6/ERR109594/ERR109594.5	WGS	Illumina HiSeq 2000	ERP001009	PRJEB2755	ERS072099	SAMEA1317182	SAMEA1317182		SC	ERA119049
ERX087029	479	770	30	ERR109595	2012-04-27 20:12:00	https://sra-downloadb.st-va.ncbi.nlm.nih.gov/sos2/sra-pub-run-6/ERR109595/ERR109595.6	WGS	Illumina HiSeq 2000	ERP001009	PRJEB2755	ERS072340	SAMEA1317187	SAMEA1317187		SC	ERA119049
ERX087030	479	770	45	ERR109596	2012-04-27 20:12:00	https://sra-downloadb.st-va.ncbi.nlm.nih.gov/sos2/sra-pub-run-6/ERR109596/ERR109596.4	WGS	Illumina HiSeq 2000	ERP001009	PRJEB2755	ERS072101	SAMEA1317173	SAMEA1317173		SC	ERA119049
ERX087031	479	770	5	ERR109597	2012-04-27 20:12:00	https://sra-downloadb.st-va.ncbi.nlm.nih.gov/sos2/sra-pub-run-6/ERR109597/ERR109597.5	WGS	Illumina HiSeq 2000	ERP001009	PRJEB2755	ERS072102	SAMEA1317158	SAMEA1317158		SC	ERA119049
ERX087032	479	770	2906	ERR109598	2012-04-27 20:12:01	https://sra-downloadb.st-va.ncbi.nlm.nih.gov/sos2/sra-pub-run-6/ERR109598/ERR109598.5	WGS	Illumina HiSeq 2000	ERP001009	PRJEB2755	ERS072456	SAMEA1317140	SAMEA1317140		SC	ERA119049
ERX087033	479	770	188	ERR109599	2012-04-27 20:12:01	https://sra-downloadb.st-va.ncbi.nlm.nih.gov/sos2/sra-pub-run-6/ERR109599/ERR109599.4	WGS	Illumina HiSeq 2000	ERP001009	PRJEB2755	ERS072104	SAMEA1317138	SAMEA1317138		SC	ERA119049
ERX087034	479	770	5	ERR109600	2012-04-27 20:12:01	https://sra-downloadb.st-va.ncbi.nlm.nih.gov/sos2/sra-pub-run-6/ERR109600/ERR109600.5	WGS	Illumina HiSeq 2000	ERP001009	PRJEB2755	ERS072105	SAMEA1317119	SAMEA1317119		SC	ERA119049
ERX087035	479	770	34	ERR109601	2012-04-27 20:12:01	https://sra-downloadb.st-va.ncbi.nlm.nih.gov/sos2/sra-pub-run-6/ERR109601/ERR109601.5	WGS	Illumina HiSeq 2000	ERP001009	PRJEB2755	ERS072342	SAMEA1317204	SAMEA1317204		SC	ERA119049
ERX087036	479	770	30	ERR109602	2012-04-27 20:12:01	https://sra-downloadb.st-va.ncbi.nlm.nih.gov/sos2/sra-pub-run-6/ERR109602/ERR109602.5	WGS	Illumina HiSeq 2000	ERP001009	PRJEB2755	ERS072107	SAMEA1317101	SAMEA1317101		SC	ERA119049
ERX087037	479	770	2923	ERR109603	2012-04-27 20:12:02	https://sra-downloadb.st-va.ncbi.nlm.nih.gov/sos2/sra-pub-run-6/ERR109603/ERR109603.4	WGS	Illumina HiSeq 2000	ERP001009	PRJEB2755	ERS072108	SAMEA1317079	SAMEA1317079		SC	ERA119049
ERX087038	479	770	30	ERR109604	2012-04-27 20:12:02	https://sra-downloadb.st-va.ncbi.nlm.nih.gov/sos2/sra-pub-run-6/ERR109604/ERR109604.4	WGS	Illumina HiSeq 2000	ERP001009	PRJEB2755	ERS072343	SAMEA1317217	SAMEA1317217		SC	ERA119049
ERX087039	479	770	672	ERR109605	2012-04-27 20:12:02	https://sra-downloadb.st-va.ncbi.nlm.nih.gov/sos2/sra-pub-run-6/ERR109605/ERR109605.6	WGS	Illumina HiSeq 2000	ERP001009	PRJEB2755	ERS072110	SAMEA1317234	SAMEA1317234		SC	ERA119049
ERX087040	479	770	15	ERR109606	2012-04-27 20:12:02	https://sra-downloadb.st-va.ncbi.nlm.nih.gov/sos2/sra-pub-run-6/ERR109606/ERR109606.5	WGS	Illumina HiSeq 2000	ERP001009	PRJEB2755	ERS072111	SAMEA1317231	SAMEA1317231		SC	ERA119049
ERX087041	479	770	59	ERR109607	2012-04-27 20:12:02	https://sra-downloadb.st-va.ncbi.nlm.nih.gov/sos2/sra-pub-run-6/ERR109607/ERR109607.6	WGS	Illumina HiSeq 2000	ERP001009	PRJEB2755	ERS072422	SAMEA1317125	SAMEA1317125		SC	ERA119049
ERX087042	479	770	15	ERR109608	2012-04-27 20:12:02	https://sra-downloadb.st-va.ncbi.nlm.nih.gov/sos2/sra-pub-run-6/ERR109608/ERR109608.4	WGS	Illumina HiSeq 2000	ERP001009	PRJEB2755	ERS072113	SAMEA1317259	SAMEA1317259		SC	ERA119049
ERX087043	479	770	15	ERR109609	2012-04-27 20:12:03	https://sra-downloadb.st-va.ncbi.nlm.nih.gov/sos2/sra-pub-run-6/ERR109609/ERR109609.5	WGS	Illumina HiSeq 2000	ERP001009	PRJEB2755	ERS072114	SAMEA1317299	SAMEA1317299		SC	ERA119049
ERX087044	479	770	20	ERR109610	2012-04-27 20:12:03	https://sra-downloadb.st-va.ncbi.nlm.nih.gov/sos2/sra-pub-run-6/ERR109610/ERR109610.5	WGS	Illumina HiSeq 2000	ERP001009	PRJEB2755	ERS072345	SAMEA1317253	SAMEA1317253		SC	ERA119049
ERX087045	479	770	34	ERR109611	2012-04-27 20:12:03	https://sra-downloadb.st-va.ncbi.nlm.nih.gov/sos2/sra-pub-run-6/ERR109611/ERR109611.5	WGS	Illumina HiSeq 2000	ERP001009	PRJEB2755	ERS072116	SAMEA1317100	SAMEA1317100		SC	ERA119049
ERX087048	479	770	45	ERR109614	2012-04-27 20:12:04	https://sra-downloadb.st-va.ncbi.nlm.nih.gov/sos2/sra-pub-run-6/ERR109614/ERR109614.4	WGS	Illumina HiSeq 2000	ERP001009	PRJEB2755	ERS072119	SAMEA1317139	SAMEA1317139		SC	ERA119049
[truncated: 44,198 more rows]

## Sheet: Supplementary Table S3
Table S3. S. aureus Staphophia genomes with changes in sigB length due to indels or non-sense mutations
[truncated: 135 more rows]

[truncated: 3 more sheets: Supplementary Table S4, Supplementary Table S5, Supplementary Table S6]
